# Supplementary material for: Genome-Wide Transcriptional Profiling Reveals Two Distinct Outcomes in Central Nervous System Infections of Rabies Virus
Source: Front Microbiol. 2016 May 19;7:751. doi: 10.3389/fmicb.2016.00751 (PMC4871871; doi:10.3389/fmicb.2016.00751)
Supplement: Supplementary file 1 [file Table1.XLS]

## Sheet: Sheet1
Supplementary Table 1. Primers used for RT-qPCR
Gene	Forward primer (5′-3′)	Reverse primer (5′-3′)
RIG-I	GCAAGTGCTTCCTCCTGACC	ATGCGGTGAACCGTCTTTCC
MDA5	GAGCACCTACGCACTTTCCC	CCACCGTCGTAGCGATAAGC
Dhx58	CCAGAGCACACACATGACCC	CCATAGCGCACCACCACATT
ISG15	GACGCAGACTGTAGACACGC	TTAGGCCATACTCCCCCAGC
RNF125	GGCGCACATAAGGACCTGTG	TCATCCAGTTCCCGCTGACA
IRF-7	ACTGGCTATTGGGGGAGGTC	ACGACCGAAATGCTTCCAGG
IRF-3	TCAGGATCCCGTGGAAGCAT	TGACACGTCCGGCTTATCCT
IFN-β	ACCTACAGGGCGGACTTCAA	ACACTGTCTGCTGGTGGAGT
IFN-α4	AGTGATGAGCTACTGGTCAACCT	CCTTCAGGCAGGAGAGAAAGG
IL-6	TGCCTTCTTGGGACTGATGC	GACAGGTCTGTTGGGAGTGGT
TNF-α	GCACTCCCCCAAAAGATGGG	TGTGAGGGTCTGGGCCATAG
c-JUN	CCAAGAACGTGACCGACGAG	GCGTGTTCTGGCTATGCAGT
IRF-9	GGAGGTTCCCGAGAGAGGTC	GGTTAGGGAGGGTTCCTGCT
Oas2	CCGGAACATCCTTCTGCACC	TCAGGCTGGGAGAGTACAGC
Mx2	AATGCTCTGATTGGCCGTGG	TCTTCGTCCACGTTGAAGCG
CXCL9	AGCAGTGTGGAGTTCGAGGA	CGAGTCCGGATCTAGGCAGG
CXCL10	TCCATATCGATGACGGGCCA	CAACACGTGGGCAGGATAGG
CXCL11	AAGGTCACAGCCATAGCCCT	TCAACTTTGTCGCAGCCGTT
CXCR3	GTGGCTGCTGTGCTACTGAG	AGCATCCACTGCCCACAATG
CCL2	GCAGGTCCCTGTCATGCTTC	GGCGTTAACTGCATCTGGCT
CCL3	CCACTGCCCTTGCTGTTCTT	AGCAAAGGCTGCTGGTTTCA
CCL4	CAGCACCAATGGGCTCTGAC	GCTGGCTTGGAGCAAAGACT
CCL7	ACCAGTAGTCGGTGTCCCTG	TAGCCTCCTCGACCCACTTC
CXCL1	GCAGACCATGGCTGGGATTC	AAGCCTCGCGACCATTCTTG
CCR1	CTGGCCATTGTCCATGCTGT	GGGCTACAGGTACGGTGAGT
CIITA	CCCCACACTGGCAAAGATCC	GCTGAGAGCTTCGACACACC
CD74	AGTACGGCAACATGACCCAG	TCTTCCAGTTCACGCCATCC
MHC-II (H2-Eα-ps)	ATCTGACCTTCCTGCCCTCC	ACAACCCAAGAGCACACACG
MHC-II (H2-Eβ1)	CGTGCGGCTTCTGGAAAGAT	GTTCCAGTTCTCGGCGTCTG
MHC-I (H2-Q6)	GTGCACAGATCCCCCAAAGG	ATGTCCTGGGTCAGCTCCTC
MHC-I (H2-Q4)	ATGGCGTCAACAATGCTGCT	GAGACCCCGAACTCCTTCCG
CD274	CTGCTGTCACTTGCTACGGG	TCGTGACGTTGCTGCCATAC
IFN-γ	TCAGCAACAGCAAGGCGAAA	ATTGAATGCTTGGCGCTGGA
CD19	CCATGGCCTGGCATTTAGCC	CCCAGTTTGTGCAGGGTGAG
CD3	CGGTGGAACACTTTCTGGGG	CTTCTGAGGCAGCTCTTGGC
CD4	CCAGAGGGGTGAACCAGACA	ATGGCTCTTCTGCATCCGGT
CD8	TGTCGTGCCAGTCCTTCAGA	TGGTCTCTGGGGCTGAGATG
κ light-chain	CAAAGGTCCTGAGACGCCAC	CACCGCAACAGTGGTAGGTC
ICOS	TGTGCAGCTTTCGTTGTGGT	TTTGTGTTGACTGCCGCCAT
GAPDH	AGAGTGTTTCCTCGTCCCGT	CTGTGCCGTTGAATTTGCCG
RABV genome	GACAGCGTCAATTGCAAAGCAAAAAT	GGGTACTTGTACTCATATTGATCCACGAT
HEP-Flury specific primer	ATTCTGCAGTTTGCTAGCAGGAC	TCCCGGATCCAGCATCTTGATAT
CVS-11 specific primer	TCCAGTAGTCCTCCTTGAACTCC	AGAATGAAAGCACCGTTGGTCAC
