# Supplementary material for: Genome-Wide Transcriptional Profiling Reveals Two Distinct Outcomes in Central Nervous System Infections of Rabies Virus
Source: Front Microbiol. 2016 May 19;7:751. doi: 10.3389/fmicb.2016.00751 (PMC4871871; doi:10.3389/fmicb.2016.00751)
Supplement: Supplementary file 2 [file Table2.XLS]

## Sheet: Sheet1
Supplementary Table 2. Genes regulated significantly in the brain following infection with CVS-11 at 10 dpi. (fold-change ≥ 2 or ≤0.5 , P < 0.05)
Transcript ID	Gene Symbol	Description	Fold-change (infected vs. control)	P-value
ENSMUSG00000090942	F830016B08Rik	RIKEN cDNA F830016B08 gene	1438.14	1.52538e-129
ENSMUSG00000029417	Cxcl9	chemokine (C-X-C motif) ligand 9	1272.62	1.686e-43
ENSMUSG00000000204	Slfn4	schlafen 4	1206.76	1.51808e-19
ENSMUSG00000034855	Cxcl10	chemokine (C-X-C motif) ligand 10	1176.81	1.74692e-40
ENSMUSG00000078763	Slfn1	schlafen 1	1093.86	7.99721e-73
ENSMUSG00000097194	9330175E14Rik	AC128663.1	861.744	3.15411e-70
ENSMUSG00000000386	mx1	myxovirus (influenza virus) resistance 1	813.182	2.58836e-189
ENSMUSG00000073489	Ifi204	interferon activated gene 204	709.015	3.81523e-198
ENSMUSG00000060183	CXCL11	chemokine (C-X-C motif) ligand 11	683.12	6.56741e-31
ENSMUSG00000027514	Zbp1	Z-DNA binding protein 1	669.834	1.89502e-290
ENSMUSG00000035385	Ccl2	chemokine (C-C motif) ligand 2	648.739	9.37505e-19
ENSMUSG00000054588	Gbp10	guanylate-binding protein 10	643.059	0
ENSMUSG00000026981	IL1RN	interleukin 1 receptor antagonist	640.28	7.88761e-11
ENSMUSG00000035042	CCL5	chemokine (C-C motif) ligand 5	640.2	2.81957e-96
ENSMUSG00000041827	Oasl1	2'-5' oligoadenylate synthetase-like 1	589.844	2.74859e-67
ENSMUSG00000057346	Apol9a	apolipoprotein L 9a	576.921	4.45936e-65
ENSMUSG00000028037	IFI44	interferon-induced protein 44	566.815	0
ENSMUSG00000054072	Iigp1	interferon inducible GTPase 1	500.62	0
ENSMUSG00000078921	Tgtp2	T cell specific GTPase 2	498.515	7.23489e-75
ENSMUSG00000082292	Gm12250	predicted gene 12250	496.137	2.31246e-173
ENSMUSG00000073555	Gm4951	predicted gene 4951	492.615	1.24531e-179
ENSMUSG00000032661	Oas3	2'-5' oligoadenylate synthetase 3	462.436	6.1837e-127
ENSMUSG00000039699	BATF2	basic leucine zipper transcription factor, ATF-like 2	450.993	2.01541e-80
ENSMUSG00000020641	RSAD2	radical S-adenosyl methionine domain containing 2	414.549	0
ENSMUSG00000025498	IRF7	interferon regulatory factor 7	394.804	0
ENSMUSG00000022126	irg1	immunoresponsive gene 1	393.514	2.56415e-09
ENSMUSG00000040026	Saa3	serum amyloid A 3	391.604	3.23415e-63
ENSMUSG00000022218	Tgm1	transglutaminase 1, K polypeptide	374.892	3.91559e-27
ENSMUSG00000068129	Cst7	cystatin F (leukocystatin)	372.053	4.29063e-82
ENSMUSG00000040809	Chil3	chitinase 3-like 3	368.937	1.58932e-08
ENSMUSG00000026535	Ifi202b	interferon activated gene 202B	358.063	1.82798e-204
ENSMUSG00000035692	Isg15	ISG15 ubiquitin-like modifier	357.319	0
ENSMUSG00000078922	Tgtp1	T cell specific GTPase 1	342.276	4.10706e-110
ENSMUSG00000078853	Igtp	interferon gamma induced GTPase	331.82	0
ENSMUSG00000000706	BTN1A1	butyrophilin, subfamily 1, member A1	328.157	6.34083e-82
ENSMUSG00000004296	IL12B	interleukin 12b	322.681	0.000298508
ENSMUSG00000039146	H28	interferon-induced protein 44 like	318.267	1.75208e-96
ENSMUSG00000023341	MX2	myxovirus (influenza virus) resistance 2	314.958	5.01843e-122
ENSMUSG00000074151	Nlrc5	NLR family, CARD domain containing 5	307.714	3.37E-312
ENSMUSG00000030149	KLRK1	killer cell lectin-like receptor subfamily K, member 1	292.147	3.1448e-44
ENSMUSG00000029561	Oasl2	2'-5' oligoadenylate synthetase-like 2	285.985	9.40433e-201
ENSMUSG00000028269	Gbp2b	guanylate binding protein 2b	285.899	0
ENSMUSG00000034459	IFIT1	interferon-induced protein with tetratricopeptide repeats 1	281.34	0
ENSMUSG00000068606	Gm4841	predicted gene 4841	278.665	9.90398e-88
ENSMUSG00000074896	Ifit3	interferon-induced protein with tetratricopeptide repeats 3	275.363	0
ENSMUSG00000057596	AI451617	tripartite motif-containing 30D	269.644	2.67771e-90
ENSMUSG00000078616	Gm5598	tripartite motif-containing 30C	267.26	6.45351e-24
ENSMUSG00000055413	H2-Q5	histocompatibility 2, Q region locus 5	266.737	7.63381e-173
ENSMUSG00000079362	Gbp6	guanylate binding protein 6	262.929	0
ENSMUSG00000048852	Gm12185	predicted gene 12185	257.822	9.41939e-25
ENSMUSG00000026822	Lcn2	lipocalin 2	247.084	1.58209e-190
ENSMUSG00000078920	Ifi47	interferon gamma inducible protein 47	245.057	7.04326e-263
ENSMUSG00000025044	Msr1	macrophage scavenger receptor 1	235.509	1.15191e-81
ENSMUSG00000089672	Gp49a	glycoprotein 49 A	232.466	6.7252e-16
ENSMUSG00000030107	Usp18	ubiquitin specific peptidase 18	231.59	0
ENSMUSG00000075602	Ly6a	lymphocyte antigen 6 complex, locus A	231.3	0
ENSMUSG00000091649	Phf11b	PHD finger protein 11B	231.059	2.40349e-91
ENSMUSG00000039236	ISG20	interferon-stimulated protein	229.326	4.61743e-46
ENSMUSG00000031444	F10	coagulation factor X	229.309	2.0577e-11
ENSMUSG00000028874	Fgr	Gardner-Rasheed feline sarcoma viral (Fgr) oncogene homolog	219.134	1.03331e-06
ENSMUSG00000073490	AI607873	expressed sequence AI607873	214.913	1.011e-101
ENSMUSG00000024730	Ms4a8a	membrane-spanning 4-domains, subfamily A, member 8A	211.125	1.7222e-18
ENSMUSG00000029322	PLAC8	placenta-specific 8	207.425	1.48511e-20
ENSMUSG00000022598	PSCA	prostate stem cell antigen	201.093	6.81681e-05
ENSMUSG00000068246	Apol9b	apolipoprotein L 9b	198.758	3.66581e-104
ENSMUSG00000037921	Ddx60	DEAD (Asp-Glu-Ala-Asp) box polypeptide 60	193.935	1.88601e-246
ENSMUSG00000079363	Gbp4	guanylate binding protein 4	186.914	0
ENSMUSG00000010601	Apol7a	apolipoprotein L 7a	183.376	1.2747e-64
ENSMUSG00000028786	tmem54	transmembrane protein 54	173.329	2.94092e-18
ENSMUSG00000046718	BST2	bone marrow stromal cell antigen 2	166.267	0
ENSMUSG00000040264	gbp5	guanylate binding protein 5	165.984	1.06026e-58
ENSMUSG00000062593	Gp49a	leukocyte immunoglobulin-like receptor, subfamily B, member 4	159.737	5.75071e-25
ENSMUSG00000044703	Phf11a	PHD finger protein 11A	158.773	2.68741e-24
ENSMUSG00000028327	1300002K09Rik	RIKEN cDNA 1300002K09 gene	157.458	1.54864e-10
ENSMUSG00000073409	H2-Q6	histocompatibility 2, Q region locus 6	152.603	7.23E-317
ENSMUSG00000079017	Ifi27l2a	interferon, alpha-inducible protein 27 like 2A	152.193	7.78937e-199
ENSMUSG00000069874	Irgm2	immunity-related GTPase family M member 2	151.46	9.27576e-249
ENSMUSG00000059089	Fcgr4	Fc receptor, IgG, low affinity IV	151.083	1.0327e-105
ENSMUSG00000028270	GBP2b	guanylate binding protein 2	148.101	0
ENSMUSG00000016496	CD274	CD274 antigen	145.257	3.58781e-294
ENSMUSG00000028268	GBP3	guanylate binding protein 3	141.844	0
ENSMUSG00000034438	Gbp8	guanylate-binding protein 8	140.883	1.32566e-88
ENSMUSG00000068245	Phf11d	PHD finger protein 11D	137.382	6.19148e-207
ENSMUSG00000023132	GZMA	granzyme A	137.198	4.62855e-32
ENSMUSG00000024164	C3	complement component 3	134.586	1.47991e-164
ENSMUSG00000073980	Gm9574	histocompatibility 2, T region pseudogene	132.488	5.90102e-25
ENSMUSG00000045502	NIACR1	niacin receptor 1	131.733	4.29371e-44
ENSMUSG00000060550	H2-Q7	histocompatibility 2, Q region locus 7	130.993	5.05157e-253
ENSMUSG00000030921	Trim30	tripartite motif-containing 30A	127.577	4.76598e-247
ENSMUSG00000012519	MLKL	mixed lineage kinase domain-like	127.378	3.22046e-81
ENSMUSG00000035208	Slfn8	schlafen 8	127.199	8.75576e-166
ENSMUSG00000030156	CD69	CD69 antigen	125.842	3.85528e-08
ENSMUSG00000003484	Cyp4f18	cytochrome P450, family 4, subfamily f, polypeptide 18	124.652	4.41118e-14
ENSMUSG00000037202	Prf1	perforin 1 (pore forming protein)	123.82	1.22894e-20
ENSMUSG00000024338	psmb8	proteasome (prosome, macropain) subunit, beta type 8 (large multifunctional peptidase 7)	118.951	1.59254e-272
ENSMUSG00000046879	Irgm1	immunity-related GTPase family M member 1	116.566	0
ENSMUSG00000032690	OAS2	2'-5' oligoadenylate synthetase 2	116.114	1.29448e-109
ENSMUSG00000067212	H2-T23	histocompatibility 2, T region locus 23	115.762	2.13663e-279
ENSMUSG00000033355	rtp4	receptor transporter protein 4	113.29	5.9835e-147
ENSMUSG00000033213	AA467197	expressed sequence AA467197	110.651	1.08092e-14
ENSMUSG00000075010	AW112010	expressed sequence AW112010	110.203	2.83835e-116
ENSMUSG00000027322	SIGLEC1	sialic acid binding Ig-like lectin 1, sialoadhesin	109.235	3.04003e-181
ENSMUSG00000022014	EPSTI1	epithelial stromal interaction 1 (breast)	107.983	2.77961e-36
ENSMUSG00000037321	tap1	transporter 1, ATP-binding cassette, sub-family B (MDR/TAP)	106.854	7.39121e-254
ENSMUSG00000026770	IL2RA	interleukin 2 receptor, alpha chain	105.752	2.0476e-13
ENSMUSG00000069793	Slfn9	schlafen 9	104.098	6.23747e-106
ENSMUSG00000050370	CH25H	cholesterol 25-hydroxylase	103.383	6.89048e-31
ENSMUSG00000045932	Ifit2	interferon-induced protein with tetratricopeptide repeats 2	102.289	0
ENSMUSG00000040296	DDX58	DEAD (Asp-Glu-Ala-Asp) box polypeptide 58	99.2038	6.42123e-296
ENSMUSG00000062488	I830012O16Rik	RIKEN cDNA I830012O16 gene	98.5664	3.01951e-97
ENSMUSG00000026582	SELE	selectin, endothelial cell	98.2924	0.00146785
ENSMUSG00000000982	CCL3	chemokine (C-C motif) ligand 3	95.9334	2.28341e-05
ENSMUSG00000035352	Ccl12	chemokine (C-C motif) ligand 12	94.5028	5.56178e-14
ENSMUSG00000035929	H2-gs10	histocompatibility 2, Q region locus 4	94.1334	0
ENSMUSG00000079419	Ms4a6c	membrane-spanning 4-domains, subfamily A, member 6C	93.4584	2.67125e-134
ENSMUSG00000079014	Serpina3i	serine (or cysteine) peptidase inhibitor, clade A, member 3I	93.2082	1.38385e-33
ENSMUSG00000092474	Gm20478	Gm20478	92.7714	7.95083e-08
ENSMUSG00000096581	Bcl2a1d	B cell leukemia/lymphoma 2 related protein A1d	90.5393	5.12301e-17
ENSMUSG00000025746	Il6	interleukin 6	89.4753	1.77741e-07
ENSMUSG00000062327	T	brachyury	87.8426	1.0217e-05
ENSMUSG00000047798	CD300LF	CD300 antigen like family member F	86.7073	1.23391e-27
ENSMUSG00000072620	Slfn2	schlafen 2	83.7224	1.29813e-80
ENSMUSG00000041481	Serpina3g	serine (or cysteine) peptidase inhibitor, clade A, member 3G	82.5996	9.00011e-76
ENSMUSG00000047735	SAMD9L	sterile alpha motif domain containing 9-like	81.4619	1.37888e-181
ENSMUSG00000056290	Ms4a4b	membrane-spanning 4-domains, subfamily A, member 4B	81.4317	3.98633e-20
ENSMUSG00000094796	BC147527	cDNA sequence BC147527	80.6332	6.65033e-09
ENSMUSG00000004707	Ly9	lymphocyte antigen 9	80.3008	7.10422e-27
ENSMUSG00000055172	C1ra	complement component 1, r subcomponent A	79.9392	9.3593e-201
ENSMUSG00000092021	Gbp11	guanylate binding protein 11	79.7968	1.92837e-59
ENSMUSG00000052477	C130026I21Rik	RIKEN cDNA C130026I21 gene	79.7397	9.18556e-09
ENSMUSG00000034422	PARP14	poly (ADP-ribose) polymerase family, member 14	77.1844	8.36059e-264
ENSMUSG00000024401	TNF	tumor necrosis factor	76.961	2.53377e-08
ENSMUSG00000001131	TIMP1	tissue inhibitor of metalloproteinase 1	76.2383	6.7227e-30
ENSMUSG00000040253	Gbp6	guanylate binding protein 7	74.5401	4.14177e-132
ENSMUSG00000058163	Gm5431	predicted gene 5431	74.5004	3.48282e-43
ENSMUSG00000030187	Klra2	killer cell lectin-like receptor, subfamily A, member 2	73.9098	5.11598e-15
ENSMUSG00000086233	Gm11816	Gm11816	73.9016	8.67645e-15
ENSMUSG00000046031	fam26f	family with sequence similarity 26, member F	73.8562	3.46493e-15
ENSMUSG00000026012	Cd28	CD28 antigen	73.4932	4.40798e-08
ENSMUSG00000026358	RGS1	regulator of G-protein signaling 1	73.2738	1.89469e-24
ENSMUSG00000026581	SELL	selectin, lymphocyte	72.7124	8.48193e-27
ENSMUSG00000040483	XAF1	XIAP associated factor 1	72.4797	4.14197e-211
ENSMUSG00000051592	Ccnb3	cyclin B3	72.0041	5.60037e-06
ENSMUSG00000044701	Il27	interleukin 27	71.0211	7.02472e-06
ENSMUSG00000024679	Ms4a6d	membrane-spanning 4-domains, subfamily A, member 6D	69.7111	5.72543e-128
ENSMUSG00000096727	Psmb9	proteasome (prosome, macropain) subunit, beta type 9 (large multifunctional peptidase 2)	69.6172	7.63812e-178
ENSMUSG00000066677	Pydc3	pyrin domain containing 3	67.52	1.68086e-18
ENSMUSG00000026068	IL18RAP	interleukin 18 receptor accessory protein	66.4592	2.88288e-17
ENSMUSG00000089942	Pira2	paired-Ig-like receptor A2	66.1043	3.83759e-17
ENSMUSG00000038580	Sct	secretin	66.0837	1.46859e-23
ENSMUSG00000026285	Pdcd1	programmed cell death 1	65.7898	2.13501e-06
ENSMUSG00000091373	Gm8810	predicted gene 8810	65.3971	3.76442e-26
ENSMUSG00000024791	CDCA5	cell division cycle associated 5	65.0882	2.34059e-05
ENSMUSG00000026070	Il18r1	interleukin 18 receptor 1	65.0709	2.30098e-05
ENSMUSG00000064057	Scgb3a1	secretoglobin, family 3A, member 1	64.8236	2.52796e-05
ENSMUSG00000025479	Cyp2e1	cytochrome P450, family 2, subfamily e, polypeptide 1	64.7881	2.46561e-05
ENSMUSG00000078153	Psme2b	protease (prosome, macropain) 28 subunit beta B, pseudogene	64.4535	4.93733e-07
ENSMUSG00000029298	Gbp9	guanylate-binding protein 9	63.8196	9.70196e-240
ENSMUSG00000062007	Hsh2d	hematopoietic SH2 domain containing	63.0353	3.45222e-05
ENSMUSG00000073407	EG547347	predicted gene 6034	62.5978	2.7029e-28
ENSMUSG00000011008	Mcoln2	mucolipin 2	61.9911	4.42899e-05
ENSMUSG00000070327	RNF213	ring finger protein 213	61.8555	0
ENSMUSG00000026628	atf3	activating transcription factor 3	60.7904	4.47496e-13
ENSMUSG00000024677	Ms4a6b	membrane-spanning 4-domains, subfamily A, member 6B	60.1968	3.51236e-79
ENSMUSG00000053101	GPR141	G protein-coupled receptor 141	59.8923	9.94868e-11
ENSMUSG00000070419	Cyp3a57	cytochrome P450, family 3, subfamily a, polypeptide 57	58.75	2.28258e-06
ENSMUSG00000063268	Parp10	poly (ADP-ribose) polymerase family, member 10	58.0866	8.94849e-232
ENSMUSG00000032596	Uba7	ubiquitin-like modifier activating enzyme 7	57.8889	2.09259e-163
ENSMUSG00000005800	MMP8	matrix metallopeptidase 8	57.5345	7.92498e-12
ENSMUSG00000015340	CYBB	cytochrome b-245, beta polypeptide	57.395	7.62654e-44
ENSMUSG00000001027	SCN4A	sodium channel, voltage-gated, type IV, alpha	56.9495	7.8317e-05
ENSMUSG00000017830	dhx58	DEXH (Asp-Glu-X-His) box polypeptide 58	56.9264	8.67936e-142
ENSMUSG00000025492	ifitm3	interferon induced transmembrane protein 3	56.8753	2.60362e-284
ENSMUSG00000026896	IFIH1	interferon induced with helicase C domain 1	56.4357	2.4266e-225
ENSMUSG00000087695	Gm16291	predicted gene 16291	56.2757	1.87671e-05
ENSMUSG00000079492	Gm11127	predicted gene 11127	56.1161	2.24448e-187
ENSMUSG00000000385	Tmprss2	transmembrane protease, serine 2	55.3933	1.73643e-17
ENSMUSG00000030966	Trim21	tripartite motif-containing 21	55.3544	1.11118e-202
ENSMUSG00000041449	Serpina3h	serine (or cysteine) peptidase inhibitor, clade A, member 3H	55.2615	4.17013e-44
ENSMUSG00000050335	LGALS3	lectin, galactose binding, soluble 3	55.1699	2.48287e-35
ENSMUSG00000049502	dtx3l	deltex 3-like (Drosophila)	54.9159	5.00084e-212
ENSMUSG00000025877	HK3	hexokinase 3	54.6915	9.46151e-112
ENSMUSG00000025480	SYCE1	synaptonemal complex central element protein 1	54.5339	3.35027e-20
ENSMUSG00000028001	FGA	fibrinogen alpha chain	54.2385	7.56053e-06
ENSMUSG00000029816	GPNMB	glycoprotein (transmembrane) nmb	54.0149	5.70188e-43
ENSMUSG00000040329	Il7	interleukin 7	53.0985	1.76969e-13
ENSMUSG00000009185	ccl8	chemokine (C-C motif) ligand 8	53.0897	9.18652e-10
ENSMUSG00000088015	Mir1932	microRNA 1932	51.5579	0.000347591
ENSMUSG00000026580	SELP	selectin, platelet	51.0209	2.39991e-09
ENSMUSG00000086700	Gm15747	Gm15747	49.899	0.000468274
ENSMUSG00000058818	Pirb	leukocyte immunoglobulin-like receptor, subfamily B (with TM and ITIM domains), member 3	49.7657	2.38629e-08
ENSMUSG00000042377	FAM83G	family with sequence similarity 83, member G	49.6168	0.00678199
ENSMUSG00000031304	Il2rg	interleukin 2 receptor, gamma chain	49.378	1.77976e-44
ENSMUSG00000021718	4933425L06Rik	RIKEN cDNA 4933425L06 gene	48.3427	0.000650862
ENSMUSG00000037411	SERPINE1	serine (or cysteine) peptidase inhibitor, clade E, member 1	47.8381	3.07789e-28
ENSMUSG00000024803	ANKRD1	ankyrin repeat domain 1 (cardiac muscle)	47.6535	4.42796e-05
ENSMUSG00000071089	Trim75	tripartite motif-containing 75	47.0919	0.000846597
ENSMUSG00000090215	Trim34b	tripartite motif-containing 34B	47.0022	2.21805e-18
ENSMUSG00000061039	Olfr920	olfactory receptor 920	46.537	1.2473e-05
ENSMUSG00000085085	1700086P04Rik	RIKEN cDNA 1700086P04 gene	46.3417	0.000418922
ENSMUSG00000029798	HERC5	hect domain and RLD 6	46.3408	6.44203e-238
ENSMUSG00000001417	RHBG	Rhesus blood group-associated B glycoprotein	46.1339	6.58061e-15
ENSMUSG00000027078	Ube2l6	ubiquitin-conjugating enzyme E2L 6	45.6744	7.12334e-193
ENSMUSG00000021208	Ifi27l2b	interferon, alpha-inducible protein 27 like 2B	45.353	0.0310653
ENSMUSG00000021922	ITIH4	inter alpha-trypsin inhibitor, heavy chain 4	45.3018	7.9958e-05
ENSMUSG00000031722	HP	haptoglobin	45.134	1.03247e-16
ENSMUSG00000033538	Casp4	caspase 4, apoptosis-related cysteine peptidase	45.0136	2.94134e-21
ENSMUSG00000018899	Irf1	interferon regulatory factor 1	44.9414	3.638e-182
ENSMUSG00000021624	CD180	CD180 antigen	44.8352	1.29454e-30
ENSMUSG00000054128	H2-T3	histocompatibility 2, T region locus 3	44.5017	4.13298e-08
ENSMUSG00000026832	CYTIP	cytohesin 1 interacting protein	44.0438	4.59127e-15
ENSMUSG00000037335	Hand1	heart and neural crest derivatives expressed transcript 1	43.9671	0.00154875
ENSMUSG00000033880	LGALS3BP	lectin, galactoside-binding, soluble, 3 binding protein	43.3335	5.71199e-269
ENSMUSG00000027832	Ptx3	pentraxin related gene	43.304	1.72119e-08
ENSMUSG00000029491	Pde6b	phosphodiesterase 6B, cGMP, rod receptor, beta polypeptide	43.1596	0.000547159
ENSMUSG00000052212	Cd177	CD177 antigen	42.8707	0.00541372
ENSMUSG00000095891	Gm10717	Gm10717	42.6134	0.0019998
ENSMUSG00000020429	Igfbp1	insulin-like growth factor binding protein 1	42.5543	0.00201341
ENSMUSG00000022906	PARP9	poly (ADP-ribose) polymerase family, member 9	42.4744	1.70391e-173
ENSMUSG00000057191	AB124611	cDNA sequence AB124611	42.4357	1.85922e-55
ENSMUSG00000022586	Ly6i	lymphocyte antigen 6 complex, locus I	41.9863	2.41036e-10
ENSMUSG00000029380	Cxcl1	chemokine (C-X-C motif) ligand 1	41.8831	6.63182e-05
ENSMUSG00000012428	Steap4	STEAP family member 4	41.7828	4.01389e-25
ENSMUSG00000095280	Gm21738	Gm21738	41.3098	0.00276293
ENSMUSG00000050108	Bpil2	BPI fold containing family C	41.2783	0.000233909
ENSMUSG00000068587	MGAM	maltase-glucoamylase	41.1481	0.00266829
ENSMUSG00000091747	D17H6S56E-5	DNA segment, Chr 17, human D6S56E 5	40.9918	1.1576e-47
ENSMUSG00000096001	2610528A11Rik	RIKEN cDNA 2610528A11 gene	40.8299	8.71127e-12
ENSMUSG00000091705	H2-Q2	histocompatibility 2, Q region locus 2	40.6186	1.94087e-91
ENSMUSG00000068227	il2rb	interleukin 2 receptor, beta chain	40.6173	1.878e-22
ENSMUSG00000073400	TRIM10	tripartite motif-containing 10	40.5922	5.76095e-10
ENSMUSG00000027995	TLR2	toll-like receptor 2	39.9927	6.87552e-26
ENSMUSG00000086150	Bach2os	cDNA sequence BC024582	39.9495	0.000885684
ENSMUSG00000059481	plg	plasminogen	39.8586	7.00596e-05
ENSMUSG00000031443	F7	coagulation factor VII	39.7495	5.47956e-07
ENSMUSG00000029082	Bst1	bone marrow stromal cell antigen 1	39.3688	1.62267e-23
ENSMUSG00000056116	H2-T22	histocompatibility 2, T region locus 22	39.2932	1.24983e-233
ENSMUSG00000028071	SH2D2A	SH2 domain protein 2A	39.2228	4.38505e-07
ENSMUSG00000030165	KLRD1	killer cell lectin-like receptor, subfamily D, member 1	38.857	0.000435223
ENSMUSG00000027470	Mylk2	myosin, light polypeptide kinase 2, skeletal muscle	38.7969	0.00155179
ENSMUSG00000049037	Clec4a1	C-type lectin domain family 4, member a1	38.4649	1.17408e-15
ENSMUSG00000060802	B2M	beta-2 microglobulin	37.8068	2.13663e-279
ENSMUSG00000037405	ICAM1	intercellular adhesion molecule 1	37.5853	4.12143e-11
ENSMUSG00000043953	CCRL2	chemokine (C-C motif) receptor-like 2	37.3977	5.3175e-29
ENSMUSG00000070034	Sp110	Sp110 nuclear body protein	37.3034	4.33681e-45
ENSMUSG00000029605	Oas1b	2'-5' oligoadenylate synthetase 1B	37.2021	1.00955e-56
ENSMUSG00000073411	H2-D1	histocompatibility 2, D region locus 1	36.6702	2.69257e-278
ENSMUSG00000026104	STAT1	signal transducer and activator of transcription 1	36.6094	3.11209e-176
ENSMUSG00000067297	2010002M12Rik	RIKEN cDNA 2010002M12 gene	36.4579	2.94612e-59
ENSMUSG00000073491	Pydc4	pyrin domain containing 4	36.402	7.24394e-08
ENSMUSG00000046589	Lrrc8e	leucine rich repeat containing 8 family, member E	36.3412	0.000821725
ENSMUSG00000038521	C1s1	complement component 1, s subcomponent	36.2674	4.1465e-58
ENSMUSG00000073405	C920025E04Rik	RIKEN cDNA C920025E04 gene	36.1905	9.86946e-21
ENSMUSG00000037731	BC013712	thymocyte selection associated family member 2	35.8378	2.51157e-40
ENSMUSG00000020017	hal	histidine ammonia lyase	35.7884	2.34708e-19
ENSMUSG00000049103	CCR2	chemokine (C-C motif) receptor 2	35.7121	7.04669e-11
ENSMUSG00000023045	Soat2	sterol O-acyltransferase 2	35.6769	9.80151e-07
ENSMUSG00000097534	Gm16675	AC116801.1	35.5111	1.37241e-27
ENSMUSG00000043740	B430306N03Rik	RIKEN cDNA B430306N03 gene	35.4063	5.78859e-12
ENSMUSG00000031896	CTRL	chymotrypsin-like	35.2493	4.54599e-71
ENSMUSG00000083494	Gm12873	Gm12873	35.226	0.00826853
ENSMUSG00000020383	Il13	interleukin 13	35.1887	0.00835068
ENSMUSG00000085701	Gm12968	Gm12968	35.1205	0.00112367
ENSMUSG00000061232	H2-K1	histocompatibility 2, K1, K region	35.0806	3.81246e-225
ENSMUSG00000028459	CD72	CD72 antigen	35.0703	1.59228e-50
ENSMUSG00000071713	CSF2RB	colony stimulating factor 2 receptor, beta, low-affinity (granulocyte-macrophage)	34.935	1.27223e-24
ENSMUSG00000021933	Gucy1b2	guanylate cyclase 1, soluble, beta 2	34.6587	7.18654e-07
ENSMUSG00000066363	Serpina3f	serine (or cysteine) peptidase inhibitor, clade A, member 3F	34.4773	4.89105e-26
ENSMUSG00000025804	CCR1	chemokine (C-C motif) receptor 1	33.3136	1.04188e-08
ENSMUSG00000033576	APOL6	apolipoprotein L 6	32.9785	6.86437e-13
ENSMUSG00000090222	Gm16340	predicted gene 16340	32.9138	0.00195377
ENSMUSG00000021322	Aoah	acyloxyacyl hydrolase	32.4288	1.82611e-07
ENSMUSG00000027249	F2	coagulation factor II	32.4286	7.38542e-10
ENSMUSG00000028217	CDH17	cadherin 17	32.3231	0.0144141
ENSMUSG00000024379	TSLP	thymic stromal lymphopoietin	32.2782	0.0143056
ENSMUSG00000071311	Gpr31b	G protein-coupled receptor 31, D17Leh66b region	32.2106	7.77659e-05
ENSMUSG00000015880	NCAPG	non-SMC condensin I complex, subunit G	32.198	1.26362e-07
ENSMUSG00000075014	Gm10800	Gm10800	32.1806	2.05502e-11
ENSMUSG00000028427	aqp7	aquaporin 7	32.0073	1.29135e-05
ENSMUSG00000039232	STX11	syntaxin 11	31.7383	4.90909e-06
ENSMUSG00000048686	Hmgb4	high-mobility group box 4	31.705	0.00260574
ENSMUSG00000001123	lgals9	lectin, galactose binding, soluble 9	31.1859	1.18939e-170
ENSMUSG00000053687	DPEP2	dipeptidase 2	31.1489	8.9169e-19
ENSMUSG00000034115	SCN11A	sodium channel, voltage-gated, type XI, alpha	30.8936	4.22628e-09
ENSMUSG00000053049	Gm15413	predicted gene 15413	30.7083	0.00210046
ENSMUSG00000000682	Cd52	CD52 antigen	30.5901	4.05199e-41
ENSMUSG00000040613	Apobec1	apolipoprotein B mRNA editing enzyme, catalytic polypeptide 1	30.5305	1.79997e-89
ENSMUSG00000030789	Itgax	integrin alpha X	30.4132	1.14767e-18
ENSMUSG00000092198	Gm20527	Gm20527	30.2279	0.000227708
ENSMUSG00000005413	hmox1	heme oxygenase (decycling) 1	30.2138	3.11632e-18
ENSMUSG00000044276	4933427E11Rik	RIKEN cDNA 4933427E11 gene	30.1937	0.000163283
ENSMUSG00000060131	ATP8B4	ATPase, class I, type 8B, member 4	30.1135	5.44938e-10
ENSMUSG00000053835	H2-T24	histocompatibility 2, T region locus 24	30.0949	3.32242e-120
ENSMUSG00000024737	SLC15A3	solute carrier family 15, member 3	29.7032	8.98042e-25
ENSMUSG00000029826	ZC3HAV1	zinc finger CCCH type, antiviral 1	29.6	1.63636e-182
ENSMUSG00000050359	Sprr1a	small proline-rich protein 1A	29.3258	0.0248125
ENSMUSG00000034947	TMEM106A	transmembrane protein 106A	29.1421	4.4954e-72
ENSMUSG00000039899	FGL2	fibrinogen-like protein 2	29.1339	2.21573e-96
ENSMUSG00000058755	Osm	oncostatin M	29.1083	7.19812e-06
ENSMUSG00000030895	HPX	hemopexin	28.8322	1.20488e-12
ENSMUSG00000056144	Trim34a	tripartite motif-containing 34A	28.7239	4.96896e-36
ENSMUSG00000078821	Gm17414	Gm17414	28.6951	4.62727e-17
ENSMUSG00000097805	Gm17473	AC100734.1	28.5573	3.21451e-12
ENSMUSG00000023224	SERPING1	serine (or cysteine) peptidase inhibitor, clade G, member 1	28.5049	2.49003e-48
ENSMUSG00000091144	Phf11c	PHD finger protein 11C	28.4986	7.99988e-26
ENSMUSG00000074115	Saa1	serum amyloid A 1	28.4108	0.00604064
ENSMUSG00000016206	H2-M3	histocompatibility 2, M region locus 3	28.2676	8.75997e-120
ENSMUSG00000000791	IL12RB1	interleukin 12 receptor, beta 1	27.5887	5.9248e-80
ENSMUSG00000021880	RNASE6	ribonuclease, RNase A family, 6	27.3015	0.00795664
ENSMUSG00000020437	MYO1G	myosin IG	27.0674	8.78866e-23
ENSMUSG00000031712	IL15	interleukin 15	26.894	2.01995e-11
ENSMUSG00000040522	TLR8	toll-like receptor 8	26.8913	3.9427e-07
ENSMUSG00000084796	Mir142hg	RIKEN cDNA A430104N18 gene	26.8483	9.83387e-05
ENSMUSG00000053541	Gm4759	GTPase, very large interferon inducible 1 pseudogene	26.6298	0.0405961
ENSMUSG00000049291	Prss38	protease, serine, 38	26.6034	0.0410165
ENSMUSG00000040328	Olfr56	olfactory receptor 56	26.495	1.23463e-08
ENSMUSG00000085160	Gm13617	Gm13617	26.4152	0.0416462
ENSMUSG00000038917	3930402G23Rik	RIKEN cDNA 3930402G23 gene	26.4025	4.77991e-06
ENSMUSG00000053113	socs3	suppressor of cytokine signaling 3	26.1667	1.32654e-34
ENSMUSG00000005087	CD44	CD44 antigen	26.041	2.01293e-09
ENSMUSG00000081665	Gm15922	Gm15922	26.0216	0.000137628
ENSMUSG00000096934	Gm26658	AC161167.1	25.7837	4.43557e-17
ENSMUSG00000068699	FLNC	filamin C, gamma	25.7019	7.16089e-14
ENSMUSG00000041736	tspO	translocator protein	25.6653	1.59578e-141
ENSMUSG00000071633	Gm4952	predicted gene 4952	25.538	0.041492
ENSMUSG00000097572	Gm26797	AC121264.1	25.5309	2.40194e-20
ENSMUSG00000090231	Cfb	complement factor B	25.4775	2.06572e-10
ENSMUSG00000063234	gpr84	G protein-coupled receptor 84	25.4094	4.58097e-13
ENSMUSG00000030292	Smco2	single-pass membrane protein with coiled-coil domains 2	25.37	5.00991e-06
ENSMUSG00000067203	H2-K2	histocompatibility 2, K region locus 2	25.2365	4.21627e-06
ENSMUSG00000038037	Socs1	suppressor of cytokine signaling 1	25.2164	1.15265e-47
ENSMUSG00000029368	alb	albumin	25.0948	0.0135552
ENSMUSG00000022657	Cd96	CD96 antigen	25.0829	0.0137265
ENSMUSG00000030781	SLC5A2	solute carrier family 5 (sodium/glucose cotransporter), member 2	25.0489	0.000378298
ENSMUSG00000086763	Plxna4os1	RIKEN cDNA B230378P21 gene	24.9451	0.000385734
ENSMUSG00000032094	CD3D	CD3 antigen, delta polypeptide	24.9268	0.000394968
ENSMUSG00000079491	H2-T10	histocompatibility 2, T region locus 10	24.8188	2.33747e-99
ENSMUSG00000024079	EIF2AK2	eukaryotic translation initiation factor 2-alpha kinase 2	24.7628	5.46255e-79
ENSMUSG00000082088	Gm15753	predicted gene 15753	24.6735	0.000245363
ENSMUSG00000090124	Ugt1a7c	UDP glucuronosyltransferase 1 family, polypeptide A7C	24.5478	2.80039e-07
ENSMUSG00000000031	H19	H19 fetal liver mRNA	24.5284	3.05011e-23
ENSMUSG00000034266	Batf	basic leucine zipper transcription factor, ATF-like	24.4152	6.36272e-10
ENSMUSG00000071068	Treml2	triggering receptor expressed on myeloid cells-like 2	24.2289	1.84107e-31
ENSMUSG00000048636	A730049H05Rik	RIKEN cDNA A730049H05 gene	24.136	1.92044e-05
ENSMUSG00000070427	IL18BP	interleukin 18 binding protein	24.0551	2.21513e-122
ENSMUSG00000087384	Gm15558	predicted gene 15558	23.928	0.0180704
ENSMUSG00000091730	Gm17230	MYB binding protein (P160) 1a pseudogene	23.8166	0.0185094
ENSMUSG00000043017	PTGIR	prostaglandin I receptor (IP)	23.771	0.0186217
ENSMUSG00000020010	Vnn3	vanin 3	23.7542	0.0185613
ENSMUSG00000039997	Ifi203	interferon activated gene 203	23.6345	6.58707e-84
ENSMUSG00000039304	TNFSF10	tumor necrosis factor (ligand) superfamily, member 10	23.5925	3.65767e-83
ENSMUSG00000063286	Gm8995	predicted gene 8995	23.3531	3.64625e-15
ENSMUSG00000053175	Bcl3	B cell leukemia/lymphoma 3	23.3337	4.46511e-36
ENSMUSG00000046223	PLAUR	plasminogen activator, urokinase receptor	23.2933	1.00094e-36
ENSMUSG00000022575	Gsdmd	gasdermin D	23.0794	1.71667e-62
ENSMUSG00000021886	GPR65	G-protein coupled receptor 65	23.0678	3.93098e-11
ENSMUSG00000004612	Nkg7	natural killer cell group 7 sequence	23.0581	5.09945e-09
ENSMUSG00000040552	C3AR1	complement component 3a receptor 1	23.0517	1.13434e-43
ENSMUSG00000062585	Cnr2	cannabinoid receptor 2 (macrophage)	22.8548	1.50067e-13
ENSMUSG00000010358	IFI35	interferon-induced protein 35	22.8189	1.07965e-98
ENSMUSG00000060519	TOR3A	torsin family 3, member A	22.6883	2.42704e-181
ENSMUSG00000021403	Serpinb9b	serine (or cysteine) peptidase inhibitor, clade B, member 9b	22.6449	0.0241325
ENSMUSG00000026946	nmi	N-myc (and STAT) interactor	22.5953	8.87089e-88
ENSMUSG00000025279	DNASE1L3	deoxyribonuclease 1-like 3	22.5833	3.62295e-07
ENSMUSG00000026009	Icos	inducible T cell co-stimulator	22.5761	2.754e-05
ENSMUSG00000079071	Gm14085	predicted gene 14085	22.5748	0.00676434
ENSMUSG00000015314	SLAMF6	SLAM family member 6	22.4842	7.20732e-07
ENSMUSG00000079505	Gm11131	Gm11131	22.4785	1.29315e-15
ENSMUSG00000056758	Hmga2	high mobility group AT-hook 2	22.3406	4.73481e-07
ENSMUSG00000026271	Gpr35	G protein-coupled receptor 35	22.1301	1.42514e-26
ENSMUSG00000062082	Cd200r4	CD200 receptor 4	21.8753	5.40486e-12
ENSMUSG00000027718	Il21	interleukin 21	21.8593	0.00145588
ENSMUSG00000090272	Mndal	myeloid nuclear differentiation antigen like	21.7628	2.20593e-39
ENSMUSG00000026073	IL1R2	interleukin 1 receptor, type II	21.6987	4.66774e-07
ENSMUSG00000096775	Gm5796	predicted gene 5796	21.6926	0.0305871
ENSMUSG00000039981	Zc3h12d	zinc finger CCCH type containing 12D	21.6684	5.1329e-11
ENSMUSG00000044303	CDKN2A	cyclin-dependent kinase inhibitor 2A	21.6057	0.000486658
ENSMUSG00000086513	9130208D14Rik	RIKEN cDNA 9130208D14 gene	21.4745	1.59732e-10
ENSMUSG00000022584	Ly6c2	lymphocyte antigen 6 complex, locus C2	21.3528	7.18137e-29
ENSMUSG00000079339	Gm14446	predicted gene 14446	21.3328	3.60043e-31
ENSMUSG00000034457	EDA2R	ectodysplasin A2 receptor	21.2846	1.67479e-06
ENSMUSG00000028480	GLIPR2	GLI pathogenesis-related 2	21.2404	4.74818e-100
ENSMUSG00000027580	BC006779	helicase with zinc finger 2, transcriptional coactivator	21.2115	2.06442e-149
ENSMUSG00000021298	GPR132	G protein-coupled receptor 132	21.1869	0.000712867
ENSMUSG00000052276	Ostn	osteocrin	21.132	0.00062707
ENSMUSG00000056737	capG	capping protein (actin filament), gelsolin-like	21.0623	3.11087e-55
ENSMUSG00000024339	TAP2	transporter 2, ATP-binding cassette, sub-family B (MDR/TAP)	20.8902	9.56304e-136
ENSMUSG00000035394	CCDC11	coiled-coil domain containing 11	20.6728	0.00135449
ENSMUSG00000089718	2310075C17Rik	RIKEN cDNA 2310075C17 gene	20.5294	0.0398733
ENSMUSG00000027863	Cd2	CD2 antigen	20.4952	0.00258552
ENSMUSG00000016498	PDCD1LG2	programmed cell death 1 ligand 2	20.3808	0.0410547
ENSMUSG00000085025	Gm13715	Gm13715	20.364	0.0409503
ENSMUSG00000000290	ITGB2	integrin beta 2	20.3098	5.79314e-111
ENSMUSG00000034394	LIF	leukemia inhibitory factor	20.1817	7.48741e-19
ENSMUSG00000073418	C4b	complement component 4B (Chido blood group)	20.1018	1.68274e-66
ENSMUSG00000018927	Ccl6	chemokine (C-C motif) ligand 6	20.0755	2.69181e-31
ENSMUSG00000020826	NOS2	nitric oxide synthase 2, inducible	19.9601	1.64893e-15
ENSMUSG00000051648	KCTD19	potassium channel tetramerisation domain containing 19	19.921	0.00185724
ENSMUSG00000027398	Il1b	interleukin 1 beta	19.9088	7.35401e-05
ENSMUSG00000035004	Igsf6	immunoglobulin superfamily, member 6	19.8888	1.70557e-10
ENSMUSG00000048572	E030010A14Rik	transmembrane protein 252	19.816	1.55491e-16
ENSMUSG00000071714	CSF2RB2	colony stimulating factor 2 receptor, beta 2, low-affinity (granulocyte-macrophage)	19.8121	1.00724e-26
ENSMUSG00000038507	PARP12	poly (ADP-ribose) polymerase family, member 12	19.7231	2.23097e-98
ENSMUSG00000070568	1700039E15Rik	RIKEN cDNA 1700039E15 gene	19.514	0.000847093
ENSMUSG00000047180	neurl3	neuralized homolog 3 homolog (Drosophila)	19.3107	3.31745e-05
ENSMUSG00000032715	TRIB3	tribbles homolog 3 (Drosophila)	19.2125	2.02895e-22
ENSMUSG00000030365	Clec2i	C-type lectin domain family 2, member i	19.1966	0.00245325
ENSMUSG00000068452	Duox2	dual oxidase 2	19.1726	0.00443931
ENSMUSG00000093749	4921523L03Rik	RIKEN cDNA 4921523L03 gene	19.0924	0.0126876
ENSMUSG00000078838	Gm17382	Gm17382	19.0371	2.40253e-13
ENSMUSG00000025887	Casp12	caspase 12	18.9887	2.13654e-47
ENSMUSG00000079293	Clec7a	C-type lectin domain family 7, member a	18.9042	1.82933e-11
ENSMUSG00000054435	GIMAP4	GTPase, IMAP family member 4	18.8802	4.609e-17
ENSMUSG00000027690	SLC2A2	solute carrier family 2 (facilitated glucose transporter), member 2	18.7576	0.00153505
ENSMUSG00000019122	Ccl9	chemokine (C-C motif) ligand 9	18.7436	1.43841e-17
ENSMUSG00000097354	2310001H17Rik	AC142191.1	18.6936	1.1031e-06
ENSMUSG00000038751	PTK6	PTK6 protein tyrosine kinase 6	18.646	1.87991e-10
ENSMUSG00000022367	HAS2	hyaluronan synthase 2	18.6075	0.0100311
ENSMUSG00000071715	Ncf4	neutrophil cytosolic factor 4	18.5851	4.55699e-33
ENSMUSG00000044819	OXGR1	oxoglutarate (alpha-ketoglutarate) receptor 1	18.5212	2.43799e-06
ENSMUSG00000081512	Gm15821	predicted gene 15821	18.518	1.05906e-05
ENSMUSG00000078945	Naip2	NLR family, apoptosis inhibitory protein 2	18.4957	1.50786e-24
ENSMUSG00000051596	OTOP1	otopetrin 1	18.4903	0.0033118
ENSMUSG00000031803	B3gnt3	UDP-GlcNAc:betaGal beta-1,3-N-acetylglucosaminyltransferase 3	18.2563	2.44219e-05
ENSMUSG00000067235	H2-Q10	histocompatibility 2, Q region locus 10	18.2502	9.08251e-31
ENSMUSG00000054662	ANO9	anoctamin 9	17.957	3.10626e-05
ENSMUSG00000041515	IRF8	interferon regulatory factor 8	17.95	1.70054e-115
ENSMUSG00000059901	ADAMTS14	a disintegrin-like and metallopeptidase (reprolysin type) with thrombospondin type 1 motif, 14	17.9432	2.85971e-21
ENSMUSG00000031637	LRP2BP	Lrp2 binding protein	17.7646	2.49825e-21
ENSMUSG00000002325	IRF9	interferon regulatory factor 9	17.7588	7.93171e-152
ENSMUSG00000034057	Gm239	myelin regulatory factor-like	17.7038	9.15991e-07
ENSMUSG00000061531	Fam23a	transmembrane protein 236	17.6962	7.50105e-07
ENSMUSG00000057143	Trim12c	tripartite motif-containing 12C	17.6924	1.53663e-98
ENSMUSG00000041578	Crx	cone-rod homeobox containing gene	17.6721	0.0206638
ENSMUSG00000053977	Cd8a	CD8 antigen, alpha chain	17.6331	0.000200058
ENSMUSG00000033967	2310014L17Rik	RIKEN cDNA 2310014L17 gene	17.5911	1.72589e-35
ENSMUSG00000035493	tgfbi	transforming growth factor, beta induced	17.5613	2.12735e-13
ENSMUSG00000097312	Gm26870	AC131780.1	17.4611	9.75097e-13
ENSMUSG00000023931	EFHB	EF hand domain family, member B	17.3587	9.87577e-10
ENSMUSG00000028599	TNFRSF1B	tumor necrosis factor receptor superfamily, member 1b	17.3549	2.44801e-24
ENSMUSG00000074647	FAM83C	family with sequence similarity 83, member C	17.3262	0.00952008
ENSMUSG00000092438	Gm18734	vacuolar protein sorting 52 pseudogene	17.3087	6.29308e-06
ENSMUSG00000020081	Tacr2	tachykinin receptor 2	17.3014	2.30307e-07
ENSMUSG00000045362	Tnfrsf26	tumor necrosis factor receptor superfamily, member 26	17.2844	0.000640291
ENSMUSG00000046186	CD109	CD109 antigen	17.2697	1.33792e-25
ENSMUSG00000071552	TIGIT	T cell immunoreceptor with Ig and ITIM domains	17.1945	0.00559712
ENSMUSG00000021118	PLEK2	pleckstrin 2	17.1793	1.97137e-10
ENSMUSG00000071637	cebpd	CCAAT/enhancer binding protein (C/EBP), delta	16.9844	2.03906e-104
ENSMUSG00000051457	Spn	sialophorin	16.9052	3.06826e-13
ENSMUSG00000025017	Pik3ap1	phosphoinositide-3-kinase adaptor protein 1	16.8856	3.16993e-25
ENSMUSG00000073018	Gm1070	predicted gene 1070	16.8182	0.000843981
ENSMUSG00000018924	ALOX15	arachidonate 15-lipoxygenase	16.8014	0.000608834
ENSMUSG00000027233	Patl2	protein associated with topoisomerase II homolog 2 (yeast)	16.7502	0.00449264
ENSMUSG00000091191	Gm17334	Gm17334	16.5879	5.25468e-05
ENSMUSG00000046805	Mpeg1	macrophage expressed gene 1	16.5606	1.48578e-148
ENSMUSG00000003283	HCK	hemopoietic cell kinase	16.5444	3.83717e-31
ENSMUSG00000026222	Sp100	nuclear antigen Sp100	16.5159	2.68714e-82
ENSMUSG00000092457	Gm8835	predicted gene 8835	16.5109	0.00551166
ENSMUSG00000069792	Gm11428	WAP four-disulfide core domain 17	16.4741	9.58526e-08
ENSMUSG00000049409	Prokr1	prokineticin receptor 1	16.4651	8.18091e-06
ENSMUSG00000036912	PIWIL4	piwi-like RNA-mediated gene silencing 4	16.454	2.6438e-06
ENSMUSG00000013974	1810033B17Rik	RIKEN cDNA 1810033B17 gene	16.4304	3.03629e-11
ENSMUSG00000053318	SLAMF8	SLAM family member 8	16.4225	1.07401e-08
ENSMUSG00000075015	Gm10801	Gm10801	16.4067	0.000683332
ENSMUSG00000020638	CMPK2	cytidine monophosphate (UMP-CMP) kinase 2, mitochondrial	16.3644	3.74678e-155
ENSMUSG00000018920	CXCL16	chemokine (C-X-C motif) ligand 16	16.2934	7.90274e-21
ENSMUSG00000039853	Trim14	tripartite motif-containing 14	16.2481	2.63651e-15
ENSMUSG00000015947	fcgr1	Fc receptor, IgG, high affinity I	16.2281	8.68866e-40
ENSMUSG00000091549	Gm6548	eukaryotic translation elongation factor 1 alpha 1 pseudogene	16.1987	1.48848e-54
ENSMUSG00000047638	Nr1h4	nuclear receptor subfamily 1, group H, member 4	16.1429	0.0266872
ENSMUSG00000022286	GRHL2	grainyhead-like 2 (Drosophila)	16.0958	6.92206e-07
ENSMUSG00000043279	TRIM56	tripartite motif-containing 56	15.9526	8.6297e-133
ENSMUSG00000037542	Aldh8a1	aldehyde dehydrogenase 8 family, member A1	15.9292	0.00712035
ENSMUSG00000025491	Ifitm1	interferon induced transmembrane protein 1	15.884	1.51651e-46
ENSMUSG00000040152	Thbs1	thrombospondin 1	15.8782	7.45937e-86
ENSMUSG00000085295	4930430E12Rik	RIKEN cDNA 4930430E12 gene	15.8661	9.32148e-06
ENSMUSG00000038147	CD84	CD84 antigen	15.8531	7.98905e-34
ENSMUSG00000040340	1700019B03Rik	RIKEN cDNA 1700019B03 gene	15.7733	1.15682e-06
ENSMUSG00000024066	XDH	xanthine dehydrogenase	15.7389	1.75825e-115
ENSMUSG00000030382	Slc27a5	solute carrier family 27 (fatty acid transporter), member 5	15.6071	9.47387e-22
ENSMUSG00000002831	PLIN4	perilipin 4	15.5889	1.2992e-110
ENSMUSG00000078597	Cyp4a12b	cytochrome P450, family 4, subfamily a, polypeptide 12B	15.5234	5.96777e-05
ENSMUSG00000021281	TNFAIP2	tumor necrosis factor, alpha-induced protein 2	15.5158	2.06528e-09
ENSMUSG00000062432	cyp26c1	cytochrome P450, family 26, subfamily c, polypeptide 1	15.4308	0.00187155
ENSMUSG00000000394	gcg	glucagon	15.3924	3.86007e-07
ENSMUSG00000022945	chaf1b	chromatin assembly factor 1, subunit B (p60)	15.3591	6.2399e-13
ENSMUSG00000039193	NLRC4	NLR family, CARD domain containing 4	15.3332	0.00932917
ENSMUSG00000040033	STAT2	signal transducer and activator of transcription 2	15.2631	1.79692e-167
ENSMUSG00000073403	Gm10499	predicted gene 10499	15.2297	5.18989e-34
ENSMUSG00000050345	4930486L24Rik	RIKEN cDNA 4930486L24 gene	15.1197	3.00618e-05
ENSMUSG00000037725	Ckap2	cytoskeleton associated protein 2	15.1102	1.79173e-06
ENSMUSG00000000275	TRIM25	tripartite motif-containing 25	15.1007	1.15357e-66
ENSMUSG00000042622	Maff	v-maf musculoaponeurotic fibrosarcoma oncogene family, protein F (avian)	15.0584	5.42376e-46
ENSMUSG00000073007	FAM46D	family with sequence similarity 46, member D	15.0502	0.0133629
ENSMUSG00000030560	CTSC	cathepsin C	14.997	1.94401e-107
ENSMUSG00000036655	COLEC11	collectin sub-family member 11	14.9716	1.28777e-05
ENSMUSG00000074813	Gm14005	predicted gene 14005	14.8134	0.00214413
ENSMUSG00000035273	HPSE	heparanase	14.8116	3.07852e-31
ENSMUSG00000022146	OSMR	oncostatin M receptor	14.7776	1.80476e-63
ENSMUSG00000074037	Mc1r	melanocortin 1 receptor	14.7577	0.010025
ENSMUSG00000040533	MATN1	matrilin 1, cartilage matrix protein	14.7512	4.32797e-15
ENSMUSG00000027824	Vmn2r1	vomeronasal 2, receptor 1	14.6473	0.00491913
ENSMUSG00000054582	PABPC1L	poly(A) binding protein, cytoplasmic 1-like	14.6305	7.86729e-18
ENSMUSG00000024672	Ms4a7	membrane-spanning 4-domains, subfamily A, member 7	14.5925	3.0944e-14
ENSMUSG00000027639	Samhd1	SAM domain and HD domain, 1	14.383	4.19327e-137
ENSMUSG00000002699	lcp2	lymphocyte cytosolic protein 2	14.3181	1.66903e-36
ENSMUSG00000049130	C5ar1	complement component 5a receptor 1	14.2499	9.43523e-13
ENSMUSG00000028965	TNFRSF9	tumor necrosis factor receptor superfamily, member 9	14.2347	2.77322e-06
ENSMUSG00000037095	LRG1	leucine-rich alpha-2-glycoprotein 1	14.2168	1.55657e-27
ENSMUSG00000070390	Nlrp1b	NLR family, pyrin domain containing 1B	14.206	0.00013043
ENSMUSG00000056494	CNGB3	cyclic nucleotide gated channel beta 3	14.1259	0.00181162
ENSMUSG00000003882	IL7R	interleukin 7 receptor	14.1221	1.18197e-09
ENSMUSG00000091553	Serpina3e-ps	serine (or cysteine) peptidase inhibitor, clade A, member 3E, pseudogene	14.078	9.84666e-13
ENSMUSG00000074388	Gm5544	predicted gene 5544	14.0548	0.00164535
ENSMUSG00000026395	Ptprc	protein tyrosine phosphatase, receptor type, C	14.0153	8.91445e-46
ENSMUSG00000033688	1300017J02Rik	RIKEN cDNA 1300017J02 gene	13.9698	7.90686e-05
ENSMUSG00000043091	Tuba1c	tubulin, alpha 1C	13.8973	2.76604e-23
ENSMUSG00000085024	C230035I16Rik	RIKEN cDNA C230035I16 gene	13.8296	4.65972e-06
ENSMUSG00000097804	Gm16685	AC125373.1	13.7767	0.0160031
ENSMUSG00000054404	Slfn5	schlafen 5	13.6952	2.73147e-27
ENSMUSG00000033386	Frrs1	ferric-chelate reductase 1	13.6728	2.40347e-05
ENSMUSG00000025194	Abcc2	ATP-binding cassette, sub-family C (CFTR/MRP), member 2	13.6232	0.00218287
ENSMUSG00000071036	Gm10309	predicted gene 10309	13.5321	3.95397e-06
ENSMUSG00000044583	TLR7	toll-like receptor 7	13.5286	2.93103e-32
ENSMUSG00000031103	Elf4	E74-like factor 4 (ets domain transcription factor)	13.5282	4.45835e-15
ENSMUSG00000020077	srgn	serglycin	13.5081	5.10706e-29
ENSMUSG00000034212	ANKMY1	ankyrin repeat and MYND domain containing 1	13.5023	5.34527e-10
ENSMUSG00000060586	H2-Eb1	histocompatibility 2, class II antigen E beta	13.4609	2.20906e-12
ENSMUSG00000033777	tlr13	toll-like receptor 13	13.4308	1.8576e-17
ENSMUSG00000068259	Olfr461	olfactory receptor 461	13.3852	0.0099455
ENSMUSG00000037820	tgm2	transglutaminase 2, C polypeptide	13.3699	7.63965e-107
ENSMUSG00000044258	Ctla2a	cytotoxic T lymphocyte-associated protein 2 alpha	13.3683	1.96319e-12
ENSMUSG00000024696	Lpxn	leupaxin	13.32	1.53205e-17
ENSMUSG00000028794	A3GALT2	alpha 1,3-galactosyltransferase 2 (isoglobotriaosylceramide synthase)	13.2984	3.65061e-29
ENSMUSG00000026656	Fcgr2b	Fc receptor, IgG, low affinity IIb	13.2925	9.07343e-49
ENSMUSG00000031639	TLR3	toll-like receptor 3	13.2359	1.11931e-103
ENSMUSG00000048534	Amica1	adhesion molecule, interacts with CXADR antigen 1	13.1446	3.34632e-12
ENSMUSG00000053675	Tgm5	transglutaminase 5	13.1308	0.0289006
ENSMUSG00000091028	Gm10722	Gm10722	13.1266	0.00167665
ENSMUSG00000086075	Gm15728	predicted gene 15728	13.1089	2.0846e-14
ENSMUSG00000002033	Cd3g	CD3 antigen, gamma polypeptide	13.0957	0.00700159
ENSMUSG00000025058	5430427O19Rik	RIKEN cDNA 5430427O19 gene	13.0123	5.93758e-05
ENSMUSG00000079391	Gm2974	predicted gene 2974	12.8783	3.49508e-05
ENSMUSG00000047631	Apof	apolipoprotein F	12.8409	0.0036424
ENSMUSG00000021091	Serpina3n	serine (or cysteine) peptidase inhibitor, clade A, member 3N	12.5945	4.52085e-65
ENSMUSG00000024308	Tapbp	TAP binding protein	12.5782	1.43166e-143
ENSMUSG00000059108	Ifitm6	interferon induced transmembrane protein 6	12.5779	0.000843165
ENSMUSG00000058715	FCER1G	Fc receptor, IgE, high affinity I, gamma polypeptide	12.551	1.42771e-14
ENSMUSG00000001228	UHRF1	ubiquitin-like, containing PHD and RING finger domains, 1	12.4871	4.78612e-22
ENSMUSG00000004552	CTSE	cathepsin E	12.4821	1.48336e-09
ENSMUSG00000026177	SLC11A1	solute carrier family 11 (proton-coupled divalent metal ion transporters), member 1	12.4787	2.79414e-52
ENSMUSG00000061972	Olfr99	olfactory receptor 99	12.442	0.0379146
ENSMUSG00000086245	Gm16170	predicted gene 16170	12.2657	0.0443867
ENSMUSG00000022221	RIPK3	receptor-interacting serine-threonine kinase 3	12.2381	1.56799e-06
ENSMUSG00000030208	emp1	epithelial membrane protein 1	12.2331	3.5414e-15
ENSMUSG00000071537	KLRG2	killer cell lectin-like receptor subfamily G, member 2	12.2263	3.14944e-13
ENSMUSG00000087107	AI662270	expressed sequence AI662270	12.1841	3.16922e-07
ENSMUSG00000069805	Fbp1	fructose bisphosphatase 1	12.1808	0.000498963
ENSMUSG00000001020	S100a4	S100 calcium binding protein A4	12.1656	1.38589e-05
ENSMUSG00000039501	Znfx1	zinc finger, NFX1-type containing 1	12.1605	2.31029e-147
ENSMUSG00000005107	SLC2A9	solute carrier family 2 (facilitated glucose transporter), member 9	12.1372	1.68788e-24
ENSMUSG00000041831	Sytl3	synaptotagmin-like 3	12.128	0.000950845
ENSMUSG00000025888	Casp1	caspase 1	12.1237	4.89816e-36
ENSMUSG00000025355	MMP19	matrix metallopeptidase 19	12.1184	1.33313e-23
ENSMUSG00000020407	upp1	uridine phosphorylase 1	12.0761	6.64414e-38
ENSMUSG00000056529	PTAFR	platelet-activating factor receptor	12.0592	1.97814e-07
ENSMUSG00000067882	Gm5146	caspase 16, apoptosis-related cysteine peptidase	12.0363	0.00674771
ENSMUSG00000017697	ada	adenosine deaminase	12.0107	8.64054e-12
ENSMUSG00000081769	Gm12216	predicted gene 12216	12.0004	7.67413e-10
ENSMUSG00000010342	Tex14	testis expressed gene 14	11.997	0.0272759
ENSMUSG00000024610	CD74	CD74 antigen (invariant polypeptide of major histocompatibility complex, class II antigen-associated)	11.9575	8.58733e-19
ENSMUSG00000040084	BUB1B	budding uninhibited by benzimidazoles 1 homolog, beta (S. cerevisiae)	11.9249	3.23131e-05
ENSMUSG00000034329	Brip1	BRCA1 interacting protein C-terminal helicase 1	11.9032	2.55813e-11
ENSMUSG00000023206	IL15RA	interleukin 15 receptor, alpha chain	11.8444	1.40669e-16
ENSMUSG00000085511	Gm11738	predicted gene 11738	11.8316	0.0386916
ENSMUSG00000095788	Sirpb1a	signal-regulatory protein beta 1A	11.815	0.00270506
ENSMUSG00000015355	Cd48	CD48 antigen	11.794	1.44087e-09
ENSMUSG00000087361	0610043K17Rik	RIKEN cDNA 0610043K17 gene	11.7894	0.00117572
ENSMUSG00000039531	ZUFSP	zinc finger with UFM1-specific peptidase domain	11.7748	1.91818e-34
ENSMUSG00000043932	Klri2	killer cell lectin-like receptor family I member 2	11.7654	0.0491572
ENSMUSG00000028862	MAP3K6	mitogen-activated protein kinase kinase kinase 6	11.7234	1.71687e-49
ENSMUSG00000082361	BTC	betacellulin, epidermal growth factor family member	11.6518	6.05094e-09
ENSMUSG00000032000	BIRC3	baculoviral IAP repeat-containing 3	11.6453	6.81624e-14
ENSMUSG00000022901	CD86	CD86 antigen	11.6315	2.74828e-23
ENSMUSG00000038527	C1RL	complement component 1, r subcomponent-like	11.6082	9.55651e-07
ENSMUSG00000049709	NLRP10	NLR family, pyrin domain containing 10	11.5508	1.28696e-11
ENSMUSG00000049988	LRRC25	leucine rich repeat containing 25	11.5441	1.36292e-07
ENSMUSG00000069893	9930111J21Rik1	RIKEN cDNA 9930111J21 gene 1	11.4948	1.34923e-09
ENSMUSG00000027074	Slc43a3	solute carrier family 43, member 3	11.4224	4.26029e-26
ENSMUSG00000024778	Fas	Fas (TNF receptor superfamily member 6)	11.3616	3.95912e-07
ENSMUSG00000078954	Arhgap8	Rho GTPase activating protein 8	11.2886	8.88147e-07
ENSMUSG00000079547	H2-DMb1	histocompatibility 2, class II, locus Mb1	11.2265	1.60377e-06
ENSMUSG00000045322	tlr9	toll-like receptor 9	11.2263	3.72729e-16
ENSMUSG00000074874	Ctla2b	cytotoxic T lymphocyte-associated protein 2 beta	11.1468	1.95543e-23
ENSMUSG00000047407	Tgif1	TGFB-induced factor homeobox 1	11.1253	3.28687e-18
ENSMUSG00000072244	Trim6	tripartite motif-containing 6	11.1231	3.95677e-07
ENSMUSG00000032818	Loxhd1	lipoxygenase homology domains 1	11.1181	0.0184703
ENSMUSG00000031504	RAB20	RAB20, member RAS oncogene family	11.0929	6.01468e-13
ENSMUSG00000097415	AU020206	RP23-285C18.2	11.0101	9.22919e-21
ENSMUSG00000069516	LYZ2	lysozyme 2	11.0022	2.34205e-06
ENSMUSG00000054892	TXK	TXK tyrosine kinase	10.9693	0.0122208
ENSMUSG00000000555	ITGA5	integrin alpha 5 (fibronectin receptor alpha)	10.9663	4.67565e-23
ENSMUSG00000026979	Psd4	pleckstrin and Sec7 domain containing 4	10.9594	3.77337e-19
ENSMUSG00000036322	H2-Ea-ps	histocompatibility 2, class II antigen E alpha, pseudogene	10.9574	5.40664e-26
ENSMUSG00000026088	Mitd1	MIT, microtubule interacting and transport, domain containing 1	10.9404	1.39369e-62
ENSMUSG00000079018	Ly6c1	lymphocyte antigen 6 complex, locus C1	10.8386	5.69823e-122
ENSMUSG00000034990	OTOA	otoancorin	10.8075	0.00287731
ENSMUSG00000042759	Apob48r	apolipoprotein B receptor	10.8009	2.28076e-10
ENSMUSG00000040554	aipl1	aryl hydrocarbon receptor-interacting protein-like 1	10.7713	0.0295137
ENSMUSG00000005952	TRPV1	transient receptor potential cation channel, subfamily V, member 1	10.6814	0.00114781
ENSMUSG00000002289	ANGPTL4	angiopoietin-like 4	10.6441	1.02392e-21
ENSMUSG00000024087	CYP1B1	cytochrome P450, family 1, subfamily b, polypeptide 1	10.6318	8.25699e-48
ENSMUSG00000038508	Gdf15	growth differentiation factor 15	10.6241	9.98802e-05
ENSMUSG00000083332	Gm7599	NSA2 ribosome biogenesis homolog pseudogene	10.6219	0.0252619
ENSMUSG00000069892	9930111J21Rik2	RIKEN cDNA 9930111J21 gene 2	10.6136	3.21278e-33
ENSMUSG00000030830	ITGAL	integrin alpha L	10.6094	3.99403e-39
ENSMUSG00000073144	4930599N23Rik	RIKEN cDNA 4930599N23 gene	10.5305	3.25095e-13
ENSMUSG00000040528	Gm885	mast cell immunoglobulin like receptor 1	10.5276	1.38277e-10
ENSMUSG00000022548	apod	apolipoprotein D	10.4975	5.49142e-141
ENSMUSG00000035852	9130017N09Rik	9130017N09Rik	10.4858	1.08839e-16
ENSMUSG00000023905	TNFRSF12A	tumor necrosis factor receptor superfamily, member 12a	10.4688	1.76113e-07
ENSMUSG00000051998	LAX1	lymphocyte transmembrane adaptor 1	10.4006	4.29135e-07
ENSMUSG00000087064	Sap30bpos	predicted gene 11721	10.3926	2.00265e-08
ENSMUSG00000039109	F13A1	coagulation factor XIII, A1 subunit	10.3914	1.26079e-14
ENSMUSG00000030793	pycard	PYD and CARD domain containing	10.3645	1.67348e-18
ENSMUSG00000030745	IL21R	interleukin 21 receptor	10.3269	2.59791e-11
ENSMUSG00000054545	Ugt1a6a	UDP glucuronosyltransferase 1 family, polypeptide A6A	10.321	0.000253933
ENSMUSG00000005824	Tnfsf14	tumor necrosis factor (ligand) superfamily, member 14	10.2945	0.0189894
ENSMUSG00000059430	Actg2	actin, gamma 2, smooth muscle, enteric	10.2923	0.0317784
ENSMUSG00000031897	PSMB10	proteasome (prosome, macropain) subunit, beta type 10	10.2892	9.23431e-93
ENSMUSG00000020806	rhbdf2	rhomboid 5 homolog 2 (Drosophila)	10.2767	7.78587e-09
ENSMUSG00000023249	PARP3	poly (ADP-ribose) polymerase family, member 3	10.2606	7.38157e-19
ENSMUSG00000026355	MCM6	minichromosome maintenance deficient 6 (MIS5 homolog, S. pombe) (S. cerevisiae)	10.1814	5.42322e-09
ENSMUSG00000093985	Gm10406	predicted gene 10406	10.153	3.39769e-06
ENSMUSG00000020415	PTTG1	pituitary tumor-transforming gene 1	10.1465	4.93249e-09
ENSMUSG00000026548	SLAMF9	SLAM family member 9	10.1404	1.01823e-15
ENSMUSG00000030717	nupr1	nuclear protein transcription regulator 1	10.1295	8.63161e-42
ENSMUSG00000085562	2610028E06Rik	RIKEN cDNA 2610028E06 gene	10.1149	0.000197543
ENSMUSG00000002847	pla1a	phospholipase A1 member A	10.1146	1.01658e-21
ENSMUSG00000027962	Vcam1	vascular cell adhesion molecule 1	10.0711	2.20415e-17
ENSMUSG00000004939	ITGB1BP3	nicotinamide riboside kinase 2	10.0529	0.000479391
ENSMUSG00000029771	IRF5	interferon regulatory factor 5	10.0352	8.85955e-26
ENSMUSG00000096977	Gm10827	AC153562.1	10.0216	5.42322e-09
ENSMUSG00000027412	Lpin3	lipin 3	10.0202	7.47027e-11
ENSMUSG00000033470	Cysltr2	cysteinyl leukotriene receptor 2	9.97758	3.37857e-05
ENSMUSG00000036587	fut7	fucosyltransferase 7	9.93571	0.000125211
ENSMUSG00000024371	CFB	complement component 2 (within H-2S)	9.89169	2.13584e-23
ENSMUSG00000090363	Gm3512	predicted gene 3512	9.89162	1.4252e-07
ENSMUSG00000095295	Gm3488	Gm3488	9.87687	3.84678e-08
ENSMUSG00000075023	ACCSL	1-aminocyclopropane-1-carboxylate synthase (non-functional)-like	9.87093	0.00169795
ENSMUSG00000038213	TAPBPL	TAP binding protein-like	9.8668	1.19652e-58
ENSMUSG00000081448	Gm13086	Gm13086	9.86478	2.82937e-06
ENSMUSG00000006642	tcf23	transcription factor 23	9.82755	3.02692e-07
ENSMUSG00000032595	CDHR4	cadherin-related family member 4	9.82017	1.82473e-09
ENSMUSG00000030775	TRAT1	T cell receptor associated transmembrane adaptor 1	9.79098	0.00142187
ENSMUSG00000070369	ITGAD	integrin, alpha D	9.77805	1.35715e-08
ENSMUSG00000020871	Dlx4	distal-less homeobox 4	9.74847	1.4944e-05
ENSMUSG00000079227	CCR5	chemokine (C-C motif) receptor 5	9.74294	5.00826e-16
ENSMUSG00000029915	CLEC5A	C-type lectin domain family 5, member a	9.74121	3.64625e-15
ENSMUSG00000002384	Bmp8b	bone morphogenetic protein 8b	9.72082	0.000823865
ENSMUSG00000036526	CARD11	caspase recruitment domain family, member 11	9.71462	0.000244351
ENSMUSG00000027379	BUB1	budding uninhibited by benzimidazoles 1 homolog (S. cerevisiae)	9.68855	0.000848459
ENSMUSG00000024409	PSORS1C2	psoriasis susceptibility 1 candidate 2 (human)	9.65967	0.00712111
ENSMUSG00000028494	PLIN2	perilipin 2	9.65349	3.16374e-30
ENSMUSG00000043505	GIMAP5	GTPase, IMAP family member 5	9.63039	8.2259e-07
ENSMUSG00000093673	Gm20644	Gm20644	9.60607	0.0189638
ENSMUSG00000031957	CTRB1	chymotrypsinogen B1	9.60032	0.0191042
ENSMUSG00000002565	Scin	scinderin	9.59619	0.00353593
ENSMUSG00000021940	Ptpn20	protein tyrosine phosphatase, non-receptor type 20	9.59448	0.0297965
ENSMUSG00000097081	Gm10425	AC122190.1	9.59003	0.0195239
ENSMUSG00000073421	H2-Ab1	histocompatibility 2, class II antigen A, beta 1	9.58837	4.52456e-27
ENSMUSG00000027907	S100a11	S100 calcium binding protein A11 (calgizzarin)	9.57874	6.50825e-22
ENSMUSG00000018656	Fam115e	family with sequence similarity 115, member E	9.57139	0.0480624
ENSMUSG00000036964	Trim17	tripartite motif-containing 17	9.56466	4.1835e-12
ENSMUSG00000026728	VIM	vimentin	9.54971	4.95862e-32
ENSMUSG00000040751	LAT2	linker for activation of T cells family, member 2	9.52142	1.2182e-20
ENSMUSG00000029664	TFPI2	tissue factor pathway inhibitor 2	9.51637	0.0032481
ENSMUSG00000087213	2810408I11Rik	RIKEN cDNA 2810408I11 gene	9.50169	0.00225368
ENSMUSG00000038600	ATP6V0A4	ATPase, H+ transporting, lysosomal V0 subunit A4	9.49491	5.78285e-05
ENSMUSG00000027456	SDCBP2	syndecan binding protein (syntenin) 2	9.49322	0.00121829
ENSMUSG00000017652	CD40	CD40 antigen	9.43308	8.82344e-12
ENSMUSG00000019850	TNFAIP3	tumor necrosis factor, alpha-induced protein 3	9.40411	1.71805e-06
ENSMUSG00000025473	Adam8	a disintegrin and metallopeptidase domain 8	9.40288	1.82693e-50
ENSMUSG00000091617	Gm3752	predicted gene 3752	9.3956	0.0315715
ENSMUSG00000079197	Psme2	proteasome (prosome, macropain) 28 subunit, beta	9.39539	3.12192e-102
ENSMUSG00000021583	ERAP1	endoplasmic reticulum aminopeptidase 1	9.38448	7.12079e-65
ENSMUSG00000097158	Gm26516	AL627104.1	9.35787	2.46392e-05
ENSMUSG00000079105	C7	complement component 7	9.34949	5.43046e-12
ENSMUSG00000024131	Slc3a1	solute carrier family 3, member 1	9.32801	0.00465412
ENSMUSG00000040283	BTNL9	butyrophilin-like 9	9.30905	0.015084
ENSMUSG00000004951	Hspb1	heat shock protein 1	9.27469	1.321e-08
ENSMUSG00000002307	DAXX	Fas death domain-associated protein	9.27084	1.05552e-63
ENSMUSG00000027656	Wisp2	WNT1 inducible signaling pathway protein 2	9.26992	6.45736e-06
ENSMUSG00000042190	cmklr1	chemokine-like receptor 1	9.25874	1.51559e-28
ENSMUSG00000036594	H2-Aa	histocompatibility 2, class II antigen A, alpha	9.23513	1.07378e-12
ENSMUSG00000030324	rho	rhodopsin	9.21921	0.0112313
ENSMUSG00000078606	Gm4070	predicted gene 4070	9.20274	1.10529e-06
ENSMUSG00000052684	Jun	Jun oncogene	9.20272	3.3718e-10
ENSMUSG00000002111	Sfpi1	SFFV proviral integration 1	9.19699	2.75908e-24
ENSMUSG00000000731	AIRE	autoimmune regulator (autoimmune polyendocrinopathy candidiasis ectodermal dystrophy)	9.15164	0.00163597
ENSMUSG00000022587	Ly6e	lymphocyte antigen 6 complex, locus E	9.11694	9.00778e-125
ENSMUSG00000028678	Kif2c	kinesin family member 2C	9.09763	0.000519856
ENSMUSG00000006519	CYBA	cytochrome b-245, alpha polypeptide	9.09201	9.14211e-19
ENSMUSG00000086320	Gm12840	Gm12840	9.08744	0.0109019
ENSMUSG00000019992	Mtfr2	mitochondrial fission regulator 2	9.07277	1.26066e-06
ENSMUSG00000037482	ERV3	endogenous retroviral sequence 3	9.04427	9.46867e-06
ENSMUSG00000037686	aspG	asparaginase homolog (S. cerevisiae)	9.00013	3.96226e-49
ENSMUSG00000025225	NFKB2	nuclear factor of kappa light polypeptide gene enhancer in B cells 2, p49/p100	8.98933	3.70801e-11
ENSMUSG00000015451	C4a	complement component 4A (Rodgers blood group)	8.96166	4.87305e-20
ENSMUSG00000044092	C130050O18Rik	RIKEN cDNA C130050O18 gene	8.95002	2.97939e-05
ENSMUSG00000024786	1700123I01Rik	RIKEN cDNA 1700123I01 gene	8.93674	1.12479e-05
ENSMUSG00000006546	CRYBA2	crystallin, beta A2	8.88721	0.00186336
ENSMUSG00000051397	Tacstd2	tumor-associated calcium signal transducer 2	8.88593	0.0217245
ENSMUSG00000068335	Dok1	docking protein 1	8.88401	1.55359e-06
ENSMUSG00000090707	Gm8237	predicted gene 8237	8.84562	0.000320144
ENSMUSG00000042349	IKBKE	inhibitor of kappaB kinase epsilon	8.83603	4.74428e-22
ENSMUSG00000040987	Mill2	MHC I like leukocyte 2	8.79047	9.46022e-07
ENSMUSG00000038774	ASCC3	activating signal cointegrator 1 complex subunit 3	8.75721	1.39369e-62
ENSMUSG00000071350	SETDB2	SET domain, bifurcated 2	8.72724	2.51274e-43
ENSMUSG00000020490	Butr1	butyrophilin-like 10	8.72001	0.0170986
ENSMUSG00000022216	Psme1	proteasome (prosome, macropain) 28 subunit, alpha	8.70814	3.25586e-99
ENSMUSG00000022831	HCLS1	hematopoietic cell specific Lyn substrate 1	8.68998	1.1627e-45
ENSMUSG00000009281	RARRES2	retinoic acid receptor responder (tazarotene induced) 2	8.68722	6.6031e-39
ENSMUSG00000026725	TNN	tenascin N	8.68401	0.000216711
ENSMUSG00000020932	GFAP	glial fibrillary acidic protein	8.67789	2.76705e-61
ENSMUSG00000027579	SRMS	src-related kinase lacking C-terminal regulatory tyrosine and N-terminal myristylation sites	8.67446	1.51143e-06
ENSMUSG00000034708	grn	granulin	8.65806	8.74095e-108
ENSMUSG00000030228	PIK3C2G	phosphatidylinositol 3-kinase, C2 domain containing, gamma polypeptide	8.64782	5.75704e-05
ENSMUSG00000018925	Gm11435	predicted gene 11435	8.64295	0.0113662
ENSMUSG00000089989	Flt3l	FMS-like tyrosine kinase 3 ligand	8.62669	4.10123e-34
ENSMUSG00000043008	KLHL6	kelch-like 6	8.60153	2.9781e-28
ENSMUSG00000003617	CP	ceruloplasmin	8.54521	2.27327e-79
ENSMUSG00000056054	S100a8	S100 calcium binding protein A8 (calgranulin A)	8.5324	0.00716779
ENSMUSG00000022876	SAMSN1	SAM domain, SH3 domain and nuclear localization signals, 1	8.52589	3.94989e-13
ENSMUSG00000060470	GPR97	G protein-coupled receptor 97	8.50662	0.00333411
ENSMUSG00000020427	igfbp3	insulin-like growth factor binding protein 3	8.49699	4.83451e-06
ENSMUSG00000068105	TNFRSF13C	tumor necrosis factor receptor superfamily, member 13c	8.4833	0.000221289
ENSMUSG00000014599	csf1	colony stimulating factor 1 (macrophage)	8.46526	1.54183e-12
ENSMUSG00000022952	Runx1	runt related transcription factor 1	8.46385	2.4218e-11
ENSMUSG00000090665	Gad1-ps	glutamate decarboxylase 1, pseudogene	8.45165	0.0140904
ENSMUSG00000036944	TMEM71	transmembrane protein 71	8.41921	0.00437059
ENSMUSG00000006445	EPHA2	Eph receptor A2	8.41033	5.08053e-27
ENSMUSG00000021453	Gadd45g	growth arrest and DNA-damage-inducible 45 gamma	8.39743	2.32261e-06
ENSMUSG00000039956	MRAP	melanocortin 2 receptor accessory protein	8.39621	3.43126e-06
ENSMUSG00000009585	Apobec3	apolipoprotein B mRNA editing enzyme, catalytic polypeptide 3	8.37582	1.9272e-24
ENSMUSG00000032860	p2ry2	purinergic receptor P2Y, G-protein coupled 2	8.3741	1.88034e-08
ENSMUSG00000025515	Muc2	mucin 2	8.36989	0.000615502
ENSMUSG00000073599	ECSCR	endothelial cell surface expressed chemotaxis and apoptosis regulator	8.34276	3.98059e-12
ENSMUSG00000036896	C1QC	complement component 1, q subcomponent, C chain	8.30316	3.53054e-93
ENSMUSG00000021490	SLC34A1	solute carrier family 34 (sodium phosphate), member 1	8.29859	0.00706344
ENSMUSG00000027901	DENND2D	DENN/MADD domain containing 2D	8.28211	2.05245e-06
ENSMUSG00000023067	CDKN1A	cyclin-dependent kinase inhibitor 1A (P21)	8.27403	1.69517e-89
ENSMUSG00000030577	Cd22	CD22 antigen	8.26502	2.86802e-05
ENSMUSG00000000409	LCK	lymphocyte protein tyrosine kinase	8.18469	6.18923e-19
ENSMUSG00000079012	serpina3m	serine (or cysteine) peptidase inhibitor, clade A, member 3M	8.17387	5.29308e-13
ENSMUSG00000038642	CTSS	cathepsin S	8.17383	2.2074e-101
ENSMUSG00000039462	col10a1	collagen, type X, alpha 1	8.16923	0.0262977
ENSMUSG00000022148	FYB	FYN binding protein	8.16715	2.35333e-24
ENSMUSG00000039616	MOCOS	molybdenum cofactor sulfurase	8.16347	1.73894e-21
ENSMUSG00000087530	Gm15533	Gm15533	8.1437	0.0491453
ENSMUSG00000040428	Plekha4	pleckstrin homology domain containing, family A (phosphoinositide binding specific) member 4	8.14161	1.57387e-30
ENSMUSG00000041358	Nut	NUT midline carcinoma, family member 1	8.06676	0.00520123
ENSMUSG00000004266	PTPN6	protein tyrosine phosphatase, non-receptor type 6	8.05165	4.63376e-30
ENSMUSG00000024399	LTB	lymphotoxin B	8.03509	1.70793e-05
ENSMUSG00000023393	Slc17a9	solute carrier family 17, member 9	8.03074	0.00623319
ENSMUSG00000024300	myo1f	myosin IF	8.0215	1.52034e-30
ENSMUSG00000031490	EIF4EBP1	eukaryotic translation initiation factor 4E binding protein 1	8.00848	1.22253e-25
ENSMUSG00000023186	vwa5a	von Willebrand factor A domain containing 5A	7.98003	3.77062e-65
ENSMUSG00000025185	Loxl4	lysyl oxidase-like 4	7.97299	0.00187262
ENSMUSG00000027967	NEUROG2	neurogenin 2	7.96545	6.61836e-06
ENSMUSG00000033220	rac2	RAS-related C3 botulinum substrate 2	7.9445	8.9385e-29
ENSMUSG00000073535	Gm5532	predicted gene 5532	7.9433	0.000211887
ENSMUSG00000091405	Hist2h4	histone cluster 2, H4	7.92325	1.4519e-08
ENSMUSG00000074578	1500012F01Rik	RIKEN cDNA 1500012F01 gene	7.91852	2.8709e-83
ENSMUSG00000003227	EDAR	ectodysplasin-A receptor	7.89923	2.99538e-05
ENSMUSG00000081249	Gm11517	ubiquitin A-52 residue ribosomal protein fusion product 1 pseudogene	7.89356	0.000241533
ENSMUSG00000061577	Gpr114	G protein-coupled receptor 114	7.8785	2.98193e-08
ENSMUSG00000019866	AIM1	absent in melanoma 1	7.82057	1.89259e-25
ENSMUSG00000052160	PLD4	phospholipase D family, member 4	7.80902	4.24697e-51
ENSMUSG00000006143	2310043J07Rik	uroplakin 3B-like	7.80213	0.00168208
ENSMUSG00000071005	Ccl19	chemokine (C-C motif) ligand 19	7.7975	0.00014474
ENSMUSG00000057137	TMEM140	transmembrane protein 140	7.7364	1.64097e-12
ENSMUSG00000040345	ARHGAP9	Rho GTPase activating protein 9	7.73403	8.32705e-12
ENSMUSG00000069515	Lyz1	lysozyme 1	7.73347	0.00885824
ENSMUSG00000049625	TIFAB	TRAF-interacting protein with forkhead-associated domain, family member B	7.73143	4.21727e-29
ENSMUSG00000030214	Plbd1	phospholipase B domain containing 1	7.72769	0.0290563
ENSMUSG00000001025	S100A6	S100 calcium binding protein A6 (calcyclin)	7.71195	4.10999e-15
ENSMUSG00000043157	ARL11	ADP-ribosylation factor-like 11	7.70921	1.7458e-07
ENSMUSG00000063529	Gm1574	stathmin domain containing 1	7.70284	0.006007
ENSMUSG00000026669	Mcm10	minichromosome maintenance deficient 10 (S. cerevisiae)	7.69271	5.71092e-08
ENSMUSG00000084846	A730011C13Rik	RIKEN cDNA A730011C13 gene	7.65232	4.57951e-23
ENSMUSG00000048015	NEUROD4	neurogenic differentiation 4	7.64684	0.000113366
ENSMUSG00000037944	CCR7	chemokine (C-C motif) receptor 7	7.64106	0.04791
ENSMUSG00000021620	ACOT12	acyl-CoA thioesterase 12	7.63776	0.0107853
ENSMUSG00000000732	Icosl	icos ligand	7.63748	9.25937e-31
ENSMUSG00000036905	C1QB	complement component 1, q subcomponent, beta polypeptide	7.62157	1.0364e-80
ENSMUSG00000070331	Qrich2	glutamine rich 2	7.61398	0.0108303
ENSMUSG00000080152	Gm12260	histone cluster 1, H3 pseudogene	7.61136	0.0109019
ENSMUSG00000015312	Gadd45b	growth arrest and DNA-damage-inducible 45 beta	7.60935	0.00102535
ENSMUSG00000020447	Npc1l1	NPC1-like 1	7.6067	6.65713e-11
ENSMUSG00000009772	NUAK2	NUAK family, SNF1-like kinase, 2	7.59817	4.24273e-24
ENSMUSG00000030681	MVP	major vault protein	7.58631	2.63285e-14
ENSMUSG00000020908	Myh3	myosin, heavy polypeptide 3, skeletal muscle, embryonic	7.58245	2.60285e-09
ENSMUSG00000085156	Gm11974	predicted gene 11974	7.57133	3.63559e-20
ENSMUSG00000092035	Peg10	paternally expressed 10	7.55678	4.02306e-92
ENSMUSG00000027938	CREB3L4	cAMP responsive element binding protein 3-like 4	7.55669	0.0236659
ENSMUSG00000052631	Sh2d6	SH2 domain containing 6	7.55455	0.00109831
ENSMUSG00000071001	Hrct1	histidine rich carboxyl terminus 1	7.54995	6.00134e-06
ENSMUSG00000075122	CD80	CD80 antigen	7.54953	0.00155254
ENSMUSG00000037548	H2-DMb2	histocompatibility 2, class II, locus Mb2	7.54814	1.70579e-05
ENSMUSG00000001021	S100a3	S100 calcium binding protein A3	7.50652	0.0170304
ENSMUSG00000032508	MYD88	myeloid differentiation primary response gene 88	7.48948	8.43032e-37
ENSMUSG00000054520	Sh3bp2	SH3-domain binding protein 2	7.48389	8.47216e-39
ENSMUSG00000044468	FAM46C	family with sequence similarity 46, member C	7.45025	1.93018e-23
ENSMUSG00000051498	TLR6	toll-like receptor 6	7.43827	1.37707e-07
ENSMUSG00000032515	CSRNP1	cysteine-serine-rich nuclear protein 1	7.41595	9.59641e-17
ENSMUSG00000079539	Obp2b	odorant binding protein 2B	7.41292	0.000618431
ENSMUSG00000007107	Atp1a4	ATPase, Na+/K+ transporting, alpha 4 polypeptide	7.38046	0.0258998
ENSMUSG00000078486	2310042D19Rik	RIKEN cDNA 2310042D19 gene	7.36598	2.25912e-13
ENSMUSG00000028370	PAPPA	pregnancy-associated plasma protein A	7.35864	4.15804e-15
ENSMUSG00000036887	C1qa	complement component 1, q subcomponent, alpha polypeptide	7.35856	6.26079e-88
ENSMUSG00000046694	Fam46b	family with sequence similarity 46, member B	7.3379	3.79396e-05
ENSMUSG00000021640	Naip1	NLR family, apoptosis inhibitory protein 1	7.33558	0.0104754
ENSMUSG00000024965	fermt3	fermitin family homolog 3 (Drosophila)	7.3174	2.7953e-37
ENSMUSG00000018168	IKZF3	IKAROS family zinc finger 3	7.28428	0.00252518
ENSMUSG00000034116	VAV1	vav 1 oncogene	7.24221	1.74874e-37
ENSMUSG00000041347	BDKRB1	bradykinin receptor, beta 1	7.22142	0.0272714
ENSMUSG00000067714	Lpar5	lysophosphatidic acid receptor 5	7.21834	0.00119563
ENSMUSG00000093979	Gm2237	alpha6-takusan	7.21811	0.000310223
ENSMUSG00000020068	3110049J23Rik	phenazine biosynthesis-like protein domain containing 2	7.21271	0.000427017
ENSMUSG00000079243	XIRP1	xin actin-binding repeat containing 1	7.19994	0.00650253
ENSMUSG00000036986	PML	promyelocytic leukemia	7.19137	1.16926e-68
ENSMUSG00000029304	SPP1	secreted phosphoprotein 1	7.17516	2.9894e-15
ENSMUSG00000001281	ITGB7	integrin beta 7	7.15505	8.04961e-19
ENSMUSG00000085501	Gm11772	predicted gene 11772	7.13659	0.000101475
ENSMUSG00000090693	Trim43a	tripartite motif-containing 43A	7.13198	4.57472e-06
ENSMUSG00000051439	CD14	CD14 antigen	7.1311	1.05573e-23
ENSMUSG00000027075	SLC43A1	solute carrier family 43, member 1	7.09885	0.00411876
ENSMUSG00000019832	RAB32	RAB32, member RAS oncogene family	7.08462	2.0292e-13
ENSMUSG00000082946	Gm2098	Gm12177	7.07295	0.00375307
ENSMUSG00000042821	snai1	snail homolog 1 (Drosophila)	7.04591	0.000613419
ENSMUSG00000037705	TECTA	tectorin alpha	7.03917	0.000120521
ENSMUSG00000021408	RIPK1	receptor (TNFRSF)-interacting serine-threonine kinase 1	7.03901	2.82327e-19
ENSMUSG00000078349	AW011738	expressed sequence AW011738	7.03901	1.25524e-29
ENSMUSG00000033107	RNF125	ring finger protein 125	7.0364	1.29179e-06
ENSMUSG00000018774	CD68	CD68 antigen	7.03605	6.67187e-22
ENSMUSG00000052270	Fpr2	formyl peptide receptor 2	7.03031	4.74631e-09
ENSMUSG00000087541	Hopxos	Gm15830	7.02215	0.00568313
ENSMUSG00000046768	RHOJ	ras homolog gene family, member J	7.01361	3.35876e-38
ENSMUSG00000030341	TNFRSF1A	tumor necrosis factor receptor superfamily, member 1a	7.01187	4.68356e-57
ENSMUSG00000068744	Psrc1	proline/serine-rich coiled-coil 1	7.00636	4.06684e-19
ENSMUSG00000018986	Slfn3	schlafen 3	7.00595	6.68366e-05
ENSMUSG00000029925	TBXAS1	thromboxane A synthase 1, platelet	7.00107	2.1945e-14
ENSMUSG00000030022	ADAMTS9	a disintegrin-like and metallopeptidase (reprolysin type) with thrombospondin type 1 motif, 9	7.00041	7.19075e-36
ENSMUSG00000050075	GPR171	G protein-coupled receptor 171	6.98118	0.0340018
ENSMUSG00000007080	Pole	polymerase (DNA directed), epsilon	6.96619	4.83639e-12
ENSMUSG00000002668	DENND1C	DENN/MADD domain containing 1C	6.93919	8.72066e-11
ENSMUSG00000011267	Zfp296	zinc finger protein 296	6.93898	7.85635e-12
ENSMUSG00000039865	SLC44A3	solute carrier family 44, member 3	6.92642	3.50814e-05
ENSMUSG00000041673	Lrrc18	leucine rich repeat containing 18	6.92389	0.000108468
ENSMUSG00000037447	Arid5a	AT rich interactive domain 5A (MRF1-like)	6.86338	4.943e-58
ENSMUSG00000056498	TMEM154	transmembrane protein 154	6.85308	4.95095e-05
ENSMUSG00000041062	Mslnl	mesothelin-like	6.82817	0.00162135
ENSMUSG00000092680	Snord55	small nucleolar RNA, C/D box 55	6.82021	1.66544e-08
ENSMUSG00000029484	Anxa3	annexin A3	6.80182	2.25252e-44
ENSMUSG00000042726	trafd1	TRAF type zinc finger domain containing 1	6.77944	5.18202e-83
ENSMUSG00000026480	Ncf2	neutrophil cytosolic factor 2	6.75689	1.62519e-24
ENSMUSG00000024691	FAM111A	family with sequence similarity 111, member A	6.74994	4.79153e-07
ENSMUSG00000050107	GSG2	germ cell-specific gene 2	6.73149	0.0244177
ENSMUSG00000042333	TNFRSF14	tumor necrosis factor receptor superfamily, member 14 (herpesvirus entry mediator)	6.72391	6.60349e-06
ENSMUSG00000035248	ZCCHC6	zinc finger, CCHC domain containing 6	6.71419	2.81369e-46
ENSMUSG00000024349	Tmem173	transmembrane protein 173	6.67391	2.27659e-22
ENSMUSG00000022667	CD200R1	CD200 receptor 1	6.64269	2.79585e-06
ENSMUSG00000025647	SHISA5	shisa homolog 5 (Xenopus laevis)	6.64242	5.81371e-82
ENSMUSG00000027399	Il1a	interleukin 1 alpha	6.62922	0.00532701
ENSMUSG00000040747	Cd53	CD53 antigen	6.62627	1.06519e-32
ENSMUSG00000037759	Ptger2	prostaglandin E receptor 2 (subtype EP2)	6.6258	0.000222571
ENSMUSG00000038393	TXNIP	thioredoxin interacting protein	6.6253	5.51402e-66
ENSMUSG00000030345	Dyrk4	dual-specificity tyrosine-(Y)-phosphorylation regulated kinase 4	6.607	0.0390203
ENSMUSG00000030157	Clec2d	C-type lectin domain family 2, member d	6.60186	3.49602e-23
ENSMUSG00000046733	Gprc5a	G protein-coupled receptor, family C, group 5, member A	6.591	0.0129271
ENSMUSG00000031762	Mt2	metallothionein 2	6.54397	4.57407e-12
ENSMUSG00000055976	CLDN23	claudin 23	6.54151	9.51495e-08
ENSMUSG00000020057	DRAM1	DNA-damage regulated autophagy modulator 1	6.52779	5.34559e-11
ENSMUSG00000076609	Igk-C	immunoglobulin kappa constant	6.52221	4.34441e-05
ENSMUSG00000015950	ncf1	neutrophil cytosolic factor 1	6.5148	1.35609e-36
ENSMUSG00000020914	TOP2A	topoisomerase (DNA) II alpha	6.51062	3.16397e-06
ENSMUSG00000005320	Fgfr4	fibroblast growth factor receptor 4	6.4937	0.00912998
ENSMUSG00000027313	CHAC1	ChaC, cation transport regulator 1	6.49279	3.08975e-17
ENSMUSG00000050808	MUC15	mucin 15	6.48242	0.0010057
ENSMUSG00000032572	Dvwa	collagen, type VI, alpha 4	6.47562	3.76775e-06
ENSMUSG00000028108	Ecm1	extracellular matrix protein 1	6.45309	3.24353e-45
ENSMUSG00000023903	Mmp25	matrix metallopeptidase 25	6.42056	0.00484154
ENSMUSG00000043832	Clec4a3	C-type lectin domain family 4, member a3	6.41147	9.80152e-06
ENSMUSG00000041135	RIPK2	receptor (TNFRSF)-interacting serine-threonine kinase 2	6.40154	2.39791e-21
ENSMUSG00000017607	TNS4	tensin 4	6.39557	0.00623995
ENSMUSG00000030786	ITGAM	integrin alpha M	6.39363	3.61142e-62
ENSMUSG00000001930	vwf	Von Willebrand factor homolog	6.39355	1.23362e-67
ENSMUSG00000039005	TLR4	toll-like receptor 4	6.38591	1.89343e-11
ENSMUSG00000022385	GTSE1	G two S phase expressed protein 1	6.35623	6.64105e-06
ENSMUSG00000028841	CNKSR1	connector enhancer of kinase suppressor of Ras 1	6.34678	4.58073e-07
ENSMUSG00000030579	TYROBP	TYRO protein tyrosine kinase binding protein	6.34635	4.16248e-43
ENSMUSG00000055102	Zfp819	zinc finger protein 819	6.33151	0.0383116
ENSMUSG00000074063	OSGIN1	oxidative stress induced growth inhibitor 1	6.331	4.63823e-07
ENSMUSG00000005233	spc25	SPC25, NDC80 kinetochore complex component, homolog (S. cerevisiae)	6.32509	0.00093189
ENSMUSG00000046908	Ltb4r1	leukotriene B4 receptor 1	6.32355	0.00297945
ENSMUSG00000020143	DOCK2	dedicator of cyto-kinesis 2	6.32088	3.34563e-27
ENSMUSG00000020303	STC2	stanniocalcin 2	6.31338	8.83011e-10
ENSMUSG00000062168	PPEF1	protein phosphatase with EF hand calcium-binding domain 1	6.29788	0.0268683
ENSMUSG00000042828	trim72	tripartite motif-containing 72	6.26667	2.54726e-07
ENSMUSG00000028413	B4GALT1	UDP-Gal:betaGlcNAc beta 1,4- galactosyltransferase, polypeptide 1	6.26505	2.46468e-29
ENSMUSG00000004891	NES	nestin	6.26042	4.77681e-05
ENSMUSG00000036249	RBM43	RNA binding motif protein 43	6.18891	1.33105e-54
ENSMUSG00000031165	WAS	Wiskott-Aldrich syndrome homolog (human)	6.18414	1.71463e-10
ENSMUSG00000037544	DLGAP5	discs, large (Drosophila) homolog-associated protein 5	6.183	0.00363687
ENSMUSG00000071203	Naip5	NLR family, apoptosis inhibitory protein 5	6.15645	7.41931e-09
ENSMUSG00000049230	Gm9833	myelin basic protein expression factor 2, repressor pseudogene	6.1548	0.0132498
ENSMUSG00000029762	Akr1b8	aldo-keto reductase family 1, member B8	6.15103	7.74585e-08
ENSMUSG00000020897	AURKB	aurora kinase B	6.14644	0.0375628
ENSMUSG00000032372	plscr2	phospholipid scramblase 2	6.10136	6.0311e-27
ENSMUSG00000001473	TUBB6	tubulin, beta 6 class V	6.0857	5.78182e-12
ENSMUSG00000023947	Nfkbie	nuclear factor of kappa light polypeptide gene enhancer in B cells inhibitor, epsilon	6.05876	0.000446647
ENSMUSG00000058056	palld	palladin, cytoskeletal associated protein	6.05659	4.60401e-19
ENSMUSG00000032093	CD3E	CD3 antigen, epsilon polypeptide	6.05369	0.0458838
ENSMUSG00000032899	STYK1	serine/threonine/tyrosine kinase 1	6.01909	0.00010096
ENSMUSG00000027368	dusp2	dual specificity phosphatase 2	6.01894	3.92364e-07
ENSMUSG00000001739	CLDN15	claudin 15	6.01857	0.002056
ENSMUSG00000027326	CASC5	cancer susceptibility candidate 5	6.0179	0.0443504
ENSMUSG00000021070	BDKRB2	bradykinin receptor, beta 2	6.01441	0.000956849
ENSMUSG00000091971	Hspa1a	heat shock protein 1A	6.01354	0.000484188
ENSMUSG00000074342	I830077J02Rik	RIKEN cDNA I830077J02 gene	6.00994	0.0203835
ENSMUSG00000031207	msn	moesin	6.00826	1.19787e-29
ENSMUSG00000026029	CASP8	caspase 8	5.99555	7.48741e-19
ENSMUSG00000039021	TTC16	tetratricopeptide repeat domain 16	5.97386	1.89979e-09
ENSMUSG00000037922	BANK1	B cell scaffold protein with ankyrin repeats 1	5.95098	4.87835e-07
ENSMUSG00000067586	S1pr3	sphingosine-1-phosphate receptor 3	5.95048	1.09907e-12
ENSMUSG00000032359	CTSH	cathepsin H	5.92659	4.98556e-43
ENSMUSG00000029154	CWH43	cell wall biogenesis 43 C-terminal homolog (S. cerevisiae)	5.91473	1.66232e-07
ENSMUSG00000056749	Nfil3	nuclear factor, interleukin 3, regulated	5.91227	3.84924e-10
ENSMUSG00000022309	ANGPT1	angiopoietin 1	5.90908	2.16257e-29
ENSMUSG00000068220	LGALS1	lectin, galactose binding, soluble 1	5.90433	2.05691e-25
ENSMUSG00000032691	NLRP3	NLR family, pyrin domain containing 3	5.90392	1.61421e-09
ENSMUSG00000097884	Gm26543	AC153801.1	5.89375	0.0454717
ENSMUSG00000006221	hspb7	heat shock protein family, member 7 (cardiovascular)	5.89186	0.000795186
ENSMUSG00000039376	SYNPO2L	synaptopodin 2-like	5.87658	0.000757955
ENSMUSG00000002944	CD36	CD36 antigen	5.87584	1.87883e-09
ENSMUSG00000038418	Egr1	early growth response 1	5.86748	0.00516336
ENSMUSG00000016256	CTSZ	cathepsin Z	5.85094	2.83222e-68
ENSMUSG00000025500	1600016N20Rik	RIKEN cDNA 1600016N20 gene	5.80688	0.0220137
ENSMUSG00000072844	G530011O06Rik	RIKEN cDNA G530011O06 gene	5.80461	3.64867e-13
ENSMUSG00000048865	ARHGAP30	Rho GTPase activating protein 30	5.79826	1.5785e-24
ENSMUSG00000052760	A630001G21Rik	RIKEN cDNA A630001G21 gene	5.78682	6.81491e-05
ENSMUSG00000039783	kmo	kynurenine 3-monooxygenase (kynurenine 3-hydroxylase)	5.77749	0.000378839
ENSMUSG00000053461	HHIPL2	hedgehog interacting protein-like 2	5.77448	0.00278033
ENSMUSG00000060063	ALOX5AP	arachidonate 5-lipoxygenase activating protein	5.76085	1.1478e-07
ENSMUSG00000024397	Aif1	allograft inflammatory factor 1	5.7485	1.52308e-20
ENSMUSG00000019987	arg1	arginase, liver	5.74595	9.48716e-07
ENSMUSG00000027611	Procr	protein C receptor, endothelial	5.7326	7.3419e-09
ENSMUSG00000022479	VDR	vitamin D receptor	5.72429	5.95359e-06
ENSMUSG00000030761	Myo7a	myosin VIIA	5.71715	2.167e-11
ENSMUSG00000023781	Hes7	hairy and enhancer of split 7 (Drosophila)	5.7037	0.00551166
ENSMUSG00000074796	Slc4a11	solute carrier family 4, sodium bicarbonate transporter-like, member 11	5.70067	3.29556e-15
ENSMUSG00000002227	Mov10	Moloney leukemia virus 10	5.69955	1.38426e-37
ENSMUSG00000033581	Igf2bp2	insulin-like growth factor 2 mRNA binding protein 2	5.68759	6.49537e-07
ENSMUSG00000042784	MUC1	mucin 1, transmembrane	5.68041	6.85785e-06
ENSMUSG00000041974	2310008H04Rik	RIKEN cDNA 2310008H04 gene	5.67001	1.31402e-16
ENSMUSG00000033685	UCP2	uncoupling protein 2 (mitochondrial, proton carrier)	5.65988	1.65474e-65
ENSMUSG00000090066	1110002E22Rik	RIKEN cDNA 1110002E22 gene	5.6543	0.000332127
ENSMUSG00000095079	Igha	immunoglobulin heavy constant alpha	5.59582	0.00154597
ENSMUSG00000053063	CLEC12A	C-type lectin domain family 12, member a	5.58713	0.000802355
ENSMUSG00000031861	LPAR2	lysophosphatidic acid receptor 2	5.56814	8.44095e-06
ENSMUSG00000078942	Naip6	NLR family, apoptosis inhibitory protein 6	5.56791	0.00146217
ENSMUSG00000060591	Ifitm2	interferon induced transmembrane protein 2	5.53938	1.00453e-35
ENSMUSG00000004040	Stat3	signal transducer and activator of transcription 3	5.53402	5.51926e-67
ENSMUSG00000090523	Gypc	glycophorin C	5.51734	7.48166e-14
ENSMUSG00000050296	Abca12	ATP-binding cassette, sub-family A (ABC1), member 12	5.50309	0.0489259
ENSMUSG00000057003	MYH4	myosin, heavy polypeptide 4, skeletal muscle	5.5022	0.000272375
ENSMUSG00000002983	relB	avian reticuloendotheliosis viral (v-rel) oncogene related B	5.50062	0.000114141
ENSMUSG00000024795	Kif20b	kinesin family member 20B	5.49603	0.00195633
ENSMUSG00000079457	Gm7609	predicted pseudogene 7609	5.48505	0.0438468
ENSMUSG00000028893	SESN2	sestrin 2	5.4743	1.83472e-18
ENSMUSG00000000216	SCNN1G	sodium channel, nonvoltage-gated 1 gamma	5.45746	0.00282641
ENSMUSG00000005774	RFX5	regulatory factor X, 5 (influences HLA class II expression)	5.45538	6.38589e-50
ENSMUSG00000024056	NDC80	NDC80 homolog, kinetochore complex component (S. cerevisiae)	5.44947	0.0211734
ENSMUSG00000007041	CLIC1	chloride intracellular channel 1	5.44394	7.83147e-45
ENSMUSG00000029923	RAB19	RAB19, member RAS oncogene family	5.43292	0.0363646
ENSMUSG00000025645	Ccdc51	coiled-coil domain containing 51	5.42802	1.45739e-26
ENSMUSG00000031548	Sfrp1	secreted frizzled-related protein 1	5.42651	1.06662e-48
ENSMUSG00000032344	E330016A19Rik	Mab-21 domain containing 1	5.42259	3.75651e-07
ENSMUSG00000031465	ANGPT2	angiopoietin 2	5.42253	6.1573e-06
ENSMUSG00000056501	CEBPB	CCAAT/enhancer binding protein (C/EBP), beta	5.41958	1.48494e-15
ENSMUSG00000038058	NOD1	nucleotide-binding oligomerization domain containing 1	5.41375	3.76273e-35
ENSMUSG00000023047	AMHR2	anti-Mullerian hormone type 2 receptor	5.40694	5.47622e-06
ENSMUSG00000004446	BID	BH3 interacting domain death agonist	5.40069	7.06036e-28
ENSMUSG00000079343	Gm5077	predicted gene 5077	5.39548	0.00128862
ENSMUSG00000038811	Gngt2	guanine nucleotide binding protein (G protein), gamma transducing activity polypeptide 2	5.39376	7.95189e-08
ENSMUSG00000048779	P2ry6	pyrimidinergic receptor P2Y, G-protein coupled, 6	5.3932	9.41545e-13
ENSMUSG00000044786	ZFP36	zinc finger protein 36	5.38314	3.40982e-35
ENSMUSG00000045930	Clec14a	C-type lectin domain family 14, member a	5.38116	3.49602e-23
ENSMUSG00000002324	Rec8	REC8 homolog (yeast)	5.36994	5.16587e-08
ENSMUSG00000048065	cyb5r2	cytochrome b5 reductase 2	5.36711	0.0057862
ENSMUSG00000059498	FCGR3	Fc receptor, IgG, low affinity III	5.36674	6.18216e-23
ENSMUSG00000037318	TRAF3IP3	TRAF3 interacting protein 3	5.36458	4.73282e-05
ENSMUSG00000026547	TAGLN2	transgelin 2	5.36211	3.75068e-20
ENSMUSG00000067642	Gpr113	G protein-coupled receptor 113	5.34727	0.00296382
ENSMUSG00000018654	ikzf1	IKAROS family zinc finger 1	5.34723	2.73806e-16
ENSMUSG00000041498	KIF14	kinesin family member 14	5.34547	0.00599597
ENSMUSG00000024354	Slc23a1	solute carrier family 23 (nucleobase transporters), member 1	5.33846	0.0445523
ENSMUSG00000002233	RHOC	ras homolog gene family, member C	5.32756	2.68249e-47
ENSMUSG00000078249	Hmga1-rs1	high mobility group AT-hook I, related sequence 1	5.32088	5.41666e-13
ENSMUSG00000033508	ASPRV1	aspartic peptidase, retroviral-like 1	5.31359	1.03002e-08
ENSMUSG00000042677	ZC3H12A	zinc finger CCCH type containing 12A	5.31234	3.46868e-08
ENSMUSG00000059142	A630033E08Rik	zinc finger protein 945	5.3122	2.29773e-07
ENSMUSG00000036995	ASAP3	ArfGAP with SH3 domain, ankyrin repeat and PH domain 3	5.31105	1.63855e-12
ENSMUSG00000032815	FANCA	Fanconi anemia, complementation group A	5.30747	4.33466e-08
ENSMUSG00000003545	fosB	FBJ osteosarcoma oncogene B	5.29035	8.32402e-12
ENSMUSG00000031004	MKI67	antigen identified by monoclonal antibody Ki 67	5.28189	2.28659e-09
ENSMUSG00000028214	gem	GTP binding protein (gene overexpressed in skeletal muscle)	5.27885	4.18964e-13
ENSMUSG00000097188	Snhg1	AC025794.1	5.27781	3.7867e-19
ENSMUSG00000023000	dhh	desert hedgehog	5.27746	0.000601556
ENSMUSG00000029622	ARPC1B	actin related protein 2/3 complex, subunit 1B	5.26855	1.50125e-38
ENSMUSG00000037216	LIPT1	lipoyltransferase 1	5.26832	3.9253e-23
ENSMUSG00000017057	IL13RA1	interleukin 13 receptor, alpha 1	5.26123	2.13607e-25
ENSMUSG00000038379	ttk	Ttk protein kinase	5.25946	0.00541372
ENSMUSG00000051980	Casr	calcium-sensing receptor	5.24862	0.01179
ENSMUSG00000062545	Tlr12	toll-like receptor 12	5.24776	0.000574714
ENSMUSG00000024727	TRPM6	transient receptor potential cation channel, subfamily M, member 6	5.22269	3.30822e-08
ENSMUSG00000050002	5133401N09Rik	idnK gluconokinase homolog (E. coli)	5.21759	1.56973e-43
ENSMUSG00000021871	Pnp	purine-nucleoside phosphorylase	5.20761	1.03602e-47
ENSMUSG00000050936	Hist2h2bb	histone cluster 2, H2bb	5.19253	3.71765e-06
ENSMUSG00000030124	LAG3	lymphocyte-activation gene 3	5.19202	1.26655e-15
ENSMUSG00000004098	Col5a3	collagen, type V, alpha 3	5.18918	2.16433e-19
ENSMUSG00000032089	IL10RA	interleukin 10 receptor, alpha	5.17036	1.46306e-21
ENSMUSG00000027641	Rbl1	retinoblastoma-like 1 (p107)	5.16797	1.90172e-16
ENSMUSG00000025076	casp7	caspase 7	5.15277	3.33465e-16
ENSMUSG00000032265	Fam46a	family with sequence similarity 46, member A	5.14117	6.92336e-28
ENSMUSG00000086290	Snhg12	small nucleolar RNA host gene 12	5.13969	1.40765e-43
ENSMUSG00000025509	PNPLA2	patatin-like phospholipase domain containing 2	5.13961	1.95631e-51
ENSMUSG00000001588	ACAP1	ArfGAP with coiled-coil, ankyrin repeat and PH domains 1	5.11695	0.000385584
ENSMUSG00000053469	Tg	thyroglobulin	5.11628	0.0487016
ENSMUSG00000024053	EMILIN2	elastin microfibril interfacer 2	5.1078	3.93042e-26
ENSMUSG00000040274	Cdk6	cyclin-dependent kinase 6	5.10003	0.00911756
ENSMUSG00000020120	plek	pleckstrin	5.09757	2.43682e-30
ENSMUSG00000086507	Adap2os	Gm11206	5.06732	0.0338183
ENSMUSG00000037020	Wdr62	WD repeat domain 62	5.05148	1.34941e-09
ENSMUSG00000086841	2410006H16Rik	RIKEN cDNA 2410006H16 gene	5.04945	1.22059e-40
ENSMUSG00000037621	ATOH8	atonal homolog 8 (Drosophila)	5.03105	1.06029e-11
ENSMUSG00000001750	TCIRG1	T cell, immune regulator 1, ATPase, H+ transporting, lysosomal V0 protein A3	5.02486	7.38241e-48
ENSMUSG00000041143	TMCO4	transmembrane and coiled-coil domains 4	5.01362	1.79855e-14
ENSMUSG00000031613	HPGD	hydroxyprostaglandin dehydrogenase 15 (NAD)	5.00646	2.58585e-11
ENSMUSG00000032712	2810474O19Rik	RIKEN cDNA 2810474O19 gene	5.00597	1.26843e-35
ENSMUSG00000092203	1110038B12Rik	RIKEN cDNA 1110038B12 gene	5.00393	7.22153e-18
ENSMUSG00000053332	Gas5	growth arrest specific 5	4.99842	6.88957e-21
ENSMUSG00000030523	TRPM1	transient receptor potential cation channel, subfamily M, member 1	4.99706	0.0147265
ENSMUSG00000032271	nnmt	nicotinamide N-methyltransferase	4.99166	0.0423885
ENSMUSG00000046169	ADAMTS6	a disintegrin-like and metallopeptidase (reprolysin type) with thrombospondin type 1 motif, 6	4.98079	6.64924e-20
ENSMUSG00000025432	AVIL	advillin	4.94414	5.79907e-05
ENSMUSG00000000392	Fap	fibroblast activation protein	4.94013	6.96302e-12
ENSMUSG00000055994	NOD2	nucleotide-binding oligomerization domain containing 2	4.93341	1.30786e-06
ENSMUSG00000037997	parp11	poly (ADP-ribose) polymerase family, member 11	4.93149	1.52861e-13
ENSMUSG00000053846	LIPG	lipase, endothelial	4.93124	1.89021e-15
ENSMUSG00000031939	TAF1D	TATA box binding protein (Tbp)-associated factor, RNA polymerase I, D	4.92481	1.1335e-09
ENSMUSG00000062101	BC031441	zinc finger protein 119b	4.92227	4.00107e-05
ENSMUSG00000045827	SERPINB9	serine (or cysteine) peptidase inhibitor, clade B, member 9	4.91908	2.84023e-27
ENSMUSG00000032231	Anxa2	annexin A2	4.91365	3.01841e-39
ENSMUSG00000079388	2610042L04Rik	RIKEN cDNA 2610042L04 gene	4.90768	0.00320335
ENSMUSG00000039911	SPSB1	splA/ryanodine receptor domain and SOCS box containing 1	4.90414	5.24268e-16
ENSMUSG00000098168	D630036G22Rik	RP24-422C24.2	4.88392	0.000126391
ENSMUSG00000031627	irf2	interferon regulatory factor 2	4.88001	5.01438e-44
ENSMUSG00000020901	Pik3r5	phosphoinositide-3-kinase, regulatory subunit 5, p101	4.87297	2.78048e-15
ENSMUSG00000040829	Zmynd15	zinc finger, MYND-type containing 15	4.86669	5.09999e-06
ENSMUSG00000006611	HFE	hemochromatosis	4.85796	8.96602e-14
ENSMUSG00000091472	Gm3739	predicted gene 3739	4.85713	0.0392584
ENSMUSG00000094152	Slc6a16	solute carrier family 6, member 16	4.85391	0.0290772
ENSMUSG00000035778	GGTA1	glycoprotein galactosyltransferase alpha 1, 3	4.83507	4.83388e-17
ENSMUSG00000078952	Gm2373	predicted gene 2373	4.83226	0.012888
ENSMUSG00000036687	TMEM184A	transmembrane protein 184a	4.82503	0.00333218
ENSMUSG00000021213	Akr1c13	aldo-keto reductase family 1, member C13	4.82482	0.035673
ENSMUSG00000031838	ifi30	interferon gamma inducible protein 30	4.82024	3.05722e-21
ENSMUSG00000020399	HAVCR2	hepatitis A virus cellular receptor 2	4.82018	7.19671e-13
ENSMUSG00000049401	Ogfr	opioid growth factor receptor	4.80639	4.72768e-53
ENSMUSG00000042485	mustn1	musculoskeletal, embryonic nuclear protein 1	4.80186	8.49208e-09
ENSMUSG00000027843	PTPN22	protein tyrosine phosphatase, non-receptor type 22 (lymphoid)	4.79609	2.5139e-09
ENSMUSG00000074604	Mgst2	microsomal glutathione S-transferase 2	4.79325	0.0156273
ENSMUSG00000037638	ZBTB42	zinc finger and BTB domain containing 42	4.7754	2.65313e-06
ENSMUSG00000022893	Adamts1	a disintegrin-like and metallopeptidase (reprolysin type) with thrombospondin type 1 motif, 1	4.76376	4.92427e-40
ENSMUSG00000050105	GRRP1	glycine/arginine rich protein 1	4.75249	0.000230076
ENSMUSG00000028195	cyr61	cysteine rich protein 61	4.74856	2.11877e-06
ENSMUSG00000031101	SASH3	SAM and SH3 domain containing 3	4.73452	3.50374e-09
ENSMUSG00000035673	SBNO2	strawberry notch homolog 2 (Drosophila)	4.73097	2.9989e-18
ENSMUSG00000047810	Ccdc88b	coiled-coil domain containing 88B	4.72821	5.63823e-22
ENSMUSG00000034595	2310014H01Rik	protein phosphatase 1, regulatory subunit 18	4.71854	5.63013e-13
ENSMUSG00000093507	Gm20627	Gm20627	4.71459	1.25653e-05
ENSMUSG00000042228	LYN	Yamaguchi sarcoma viral (v-yes-1) oncogene homolog	4.71034	4.01398e-28
ENSMUSG00000029204	Rhoh	ras homolog gene family, member H	4.70574	0.000543644
ENSMUSG00000090958	Lrrc32	leucine rich repeat containing 32	4.69974	1.61058e-05
ENSMUSG00000021423	LY86	lymphocyte antigen 86	4.69571	3.40326e-22
ENSMUSG00000068417	Pnp2	purine-nucleoside phosphorylase 2	4.67885	2.97829e-05
ENSMUSG00000031502	Col4a1	collagen, type IV, alpha 1	4.67605	8.49632e-57
ENSMUSG00000020572	NAMPT	nicotinamide phosphoribosyltransferase	4.67519	1.31605e-53
ENSMUSG00000061878	SPHK1	sphingosine kinase 1	4.66788	0.0451797
ENSMUSG00000020773	TRIM47	tripartite motif-containing 47	4.66203	4.03968e-11
ENSMUSG00000028068	Iqgap3	IQ motif containing GTPase activating protein 3	4.65343	0.00232998
ENSMUSG00000037225	FGF2	fibroblast growth factor 2	4.64999	0.00965015
ENSMUSG00000060791	Gmfg	glia maturation factor, gamma	4.62166	0.00197399
ENSMUSG00000051251	NHLH1	nescient helix loop helix 1	4.62065	0.0011283
ENSMUSG00000038086	Hspb2	heat shock protein 2	4.60898	0.00774998
ENSMUSG00000074577	fam65c	family with sequence similarity 65, member C	4.60361	0.00178827
ENSMUSG00000032122	SLC37A2	solute carrier family 37 (glycerol-3-phosphate transporter), member 2	4.60071	4.95723e-13
ENSMUSG00000052056	Zfp217	zinc finger protein 217	4.58796	8.76025e-13
ENSMUSG00000094634	Gm3468	predicted gene 3468	4.58379	0.0176839
ENSMUSG00000039518	CDSN	corneodesmosin	4.58291	0.00265031
ENSMUSG00000019178	STYXL1	serine/threonine/tyrosine interacting-like 1	4.57655	0.0301121
ENSMUSG00000031262	CENPI	centromere protein I	4.5618	0.0254598
ENSMUSG00000028364	TNC	tenascin C	4.55417	3.68161e-05
ENSMUSG00000022912	proS1	protein S (alpha)	4.53931	1.56775e-18
ENSMUSG00000095115	Itpripl2	inositol 1,4,5-triphosphate receptor interacting protein-like 2	4.5347	3.87304e-14
ENSMUSG00000033268	DUOX1	dual oxidase 1	4.53408	0.00069814
ENSMUSG00000063975	Slco1a5	solute carrier organic anion transporter family, member 1a5	4.51748	0.0168855
ENSMUSG00000024014	Pim1	proviral integration site 1	4.49578	1.26403e-16
ENSMUSG00000064128	CENPJ	centromere protein J	4.48982	1.49042e-15
ENSMUSG00000097476	Gm26583	AC160929.1	4.47787	0.0351985
ENSMUSG00000030669	calca	calcitonin/calcitonin-related polypeptide, alpha	4.47206	1.22699e-11
ENSMUSG00000032487	PTGS2	prostaglandin-endoperoxide synthase 2	4.47082	7.97573e-19
ENSMUSG00000038943	prc1	protein regulator of cytokinesis 1	4.46624	0.000212636
ENSMUSG00000024330	Col11a2	collagen, type XI, alpha 2	4.46501	2.78819e-33
ENSMUSG00000001029	Icam2	intercellular adhesion molecule 2	4.46389	2.30606e-07
ENSMUSG00000036480	1700027L20Rik	protease, serine 56	4.4592	0.00473506
ENSMUSG00000032322	PSTPIP1	proline-serine-threonine phosphatase-interacting protein 1	4.45535	0.00017318
ENSMUSG00000019942	Cdk1	cyclin-dependent kinase 1	4.45257	0.00528421
ENSMUSG00000051220	ERCC6L	excision repair cross-complementing rodent repair deficiency complementation group 6 like	4.45233	0.000547693
ENSMUSG00000018819	Lsp1	lymphocyte specific 1	4.45147	2.2006e-08
ENSMUSG00000022488	NCKAP1L	NCK associated protein 1 like	4.44132	6.14149e-16
ENSMUSG00000021998	LCP1	lymphocyte cytosolic protein 1	4.43937	8.6114e-29
ENSMUSG00000026429	Ube2t	ubiquitin-conjugating enzyme E2T (putative)	4.43681	0.00911281
ENSMUSG00000041548	HSPB8	heat shock protein 8	4.43573	3.35662e-36
ENSMUSG00000027947	IL6RA	interleukin 6 receptor, alpha	4.43262	1.18464e-13
ENSMUSG00000004371	IL11	interleukin 11	4.42735	0.0102448
ENSMUSG00000037860	AIM2	absent in melanoma 2	4.42148	9.26088e-08
ENSMUSG00000001348	acp5	acid phosphatase 5, tartrate resistant	4.41696	0.00119633
ENSMUSG00000078495	Gm13157	predicted gene 13157	4.41498	3.46959e-09
ENSMUSG00000023307	March5	membrane-associated ring finger (C3HC4) 5	4.41398	2.30444e-29
ENSMUSG00000021025	NFKBIA	nuclear factor of kappa light polypeptide gene enhancer in B cells inhibitor, alpha	4.40453	1.16857e-10
ENSMUSG00000026031	Cflar	CASP8 and FADD-like apoptosis regulator	4.40263	1.23843e-34
ENSMUSG00000013707	TNFAIP8L2	tumor necrosis factor, alpha-induced protein 8-like 2	4.39456	1.13657e-05
ENSMUSG00000000693	LOXL3	lysyl oxidase-like 3	4.38456	0.000146892
ENSMUSG00000044827	TLR1	toll-like receptor 1	4.3828	5.84385e-09
ENSMUSG00000033308	DPYD	dihydropyrimidine dehydrogenase	4.37476	2.89729e-16
ENSMUSG00000052142	RASAL3	RAS protein activator like 3	4.37377	2.10472e-10
ENSMUSG00000004952	RASA4	RAS p21 protein activator 4	4.37334	8.99281e-37
ENSMUSG00000024805	Pcgf5	polycomb group ring finger 5	4.36871	4.15995e-19
ENSMUSG00000030790	ADM	adrenomedullin	4.36808	5.44941e-09
ENSMUSG00000024391	APOM	apolipoprotein M	4.36672	0.0300672
ENSMUSG00000086564	Cd101	CD101 antigen	4.3587	0.00532681
ENSMUSG00000020395	ITK	IL2 inducible T cell kinase	4.35306	0.00559103
ENSMUSG00000022369	MTBP	Mdm2, transformed 3T3 cell double minute p53 binding protein	4.34349	6.34365e-10
ENSMUSG00000022032	SCARA5	scavenger receptor class A, member 5 (putative)	4.34342	0.0046004
ENSMUSG00000074071	FAM169B	family with sequence similarity 169, member B	4.34223	0.0122418
ENSMUSG00000026637	TRAF5	TNF receptor-associated factor 5	4.33694	2.8051e-08
ENSMUSG00000056888	GLIPR1	GLI pathogenesis-related 1 (glioma)	4.33364	0.00517057
ENSMUSG00000053158	fes	feline sarcoma oncogene	4.32506	1.39119e-17
ENSMUSG00000000958	SLC7A7	solute carrier family 7 (cationic amino acid transporter, y+ system), member 7	4.32098	8.70026e-09
ENSMUSG00000034382	AI661453	expressed sequence AI661453	4.3175	0.0151041
ENSMUSG00000026589	SEC16B	SEC16 homolog B (S. cerevisiae)	4.31467	1.4776e-09
ENSMUSG00000041431	Ccnb1	cyclin B1	4.30284	0.0212172
ENSMUSG00000037552	Plekhg2	pleckstrin homology domain containing, family G (with RhoGef domain) member 2	4.29949	1.23666e-06
ENSMUSG00000037580	GCH1	GTP cyclohydrolase 1	4.2954	4.35528e-09
ENSMUSG00000035459	Stab2	stabilin 2	4.29003	0.000266544
ENSMUSG00000001870	Ltbp1	latent transforming growth factor beta binding protein 1	4.28774	2.8799e-19
ENSMUSG00000079254	ITPRIP	inositol 1,4,5-triphosphate receptor interacting protein	4.28332	6.30346e-08
ENSMUSG00000055216	9430025C20Rik	RIKEN cDNA 9430025C20 gene	4.26719	0.00157544
ENSMUSG00000026196	BARD1	BRCA1 associated RING domain 1	4.26116	0.00168211
ENSMUSG00000002204	NAPSA	napsin A aspartic peptidase	4.25284	0.000404942
ENSMUSG00000033016	nfatc1	nuclear factor of activated T cells, cytoplasmic, calcineurin dependent 1	4.2478	5.35086e-09
ENSMUSG00000018143	mafk	v-maf musculoaponeurotic fibrosarcoma oncogene family, protein K (avian)	4.24411	7.19193e-18
ENSMUSG00000042659	arrdc4	arrestin domain containing 4	4.24212	8.41321e-15
ENSMUSG00000046245	PILRA	paired immunoglobin-like type 2 receptor alpha	4.24052	0.00744919
ENSMUSG00000024222	FKBP5	FK506 binding protein 5	4.23845	7.09547e-18
ENSMUSG00000050549	5730508B09Rik	RIKEN cDNA 5730508B09 gene	4.23815	4.56811e-06
ENSMUSG00000030220	arhgdib	Rho, GDP dissociation inhibitor (GDI) beta	4.2359	9.31676e-26
ENSMUSG00000030111	A2M	alpha-2-macroglobulin	4.23425	8.70756e-33
ENSMUSG00000070031	Sp140	Sp140 nuclear body protein	4.23326	2.33762e-14
ENSMUSG00000048612	Myof	myoferlin	4.22961	3.10353e-19
ENSMUSG00000047867	GIMAP6	GTPase, IMAP family member 6	4.21664	9.57742e-14
ENSMUSG00000025351	CD63	CD63 antigen	4.21094	6.2547e-17
ENSMUSG00000086837	Gm16618	predicted gene, 16618	4.20781	0.000378676
ENSMUSG00000056220	pla2g4a	phospholipase A2, group IVA (cytosolic, calcium-dependent)	4.20047	5.13166e-13
ENSMUSG00000041779	Tram2	translocating chain-associating membrane protein 2	4.18086	2.86461e-08
ENSMUSG00000036381	P2RY14	purinergic receptor P2Y, G-protein coupled, 14	4.17943	2.46218e-09
ENSMUSG00000031264	btk	Bruton agammaglobulinemia tyrosine kinase	4.1764	0.000388798
ENSMUSG00000074449	4930467E23Rik	predicted gene 15319	4.17301	0.0415614
ENSMUSG00000017009	Sdc4	syndecan 4	4.17298	1.35512e-27
ENSMUSG00000049598	Vsig8	V-set and immunoglobulin domain containing 8	4.16029	0.0208978
ENSMUSG00000001642	Akr1b3	aldo-keto reductase family 1, member B3 (aldose reductase)	4.15096	5.56824e-27
ENSMUSG00000085307	Gm11525	predicted gene 11525	4.14977	0.0234136
ENSMUSG00000053931	Cnn3	calponin 3, acidic	4.14677	8.2004e-15
ENSMUSG00000024235	MAP3K8	mitogen-activated protein kinase kinase kinase 8	4.14423	1.88555e-08
ENSMUSG00000029070	Mxra8	matrix-remodelling associated 8	4.14301	1.7652e-25
ENSMUSG00000026466	TOR1AIP1	torsin A interacting protein 1	4.13022	3.40606e-40
ENSMUSG00000009145	DQX1	DEAQ RNA-dependent ATPase	4.12662	2.96708e-05
ENSMUSG00000026483	FAM129A	family with sequence similarity 129, member A	4.11413	2.63278e-09
ENSMUSG00000027435	CD93	CD93 antigen	4.11236	4.51403e-25
ENSMUSG00000078612	1700024P16Rik	RIKEN cDNA 1700024P16 gene	4.11185	0.000196465
ENSMUSG00000022504	Ciita	class II transactivator	4.11137	1.19323e-05
ENSMUSG00000042901	Aida	axin interactor, dorsalization associated	4.10574	7.72087e-32
ENSMUSG00000041845	RHOD	ras homolog gene family, member D	4.09695	1.91216e-05
ENSMUSG00000022102	DOK2	docking protein 2	4.09554	0.0221933
ENSMUSG00000031662	SNX20	sorting nexin 20	4.08845	0.000577413
ENSMUSG00000032369	Plscr1	phospholipid scramblase 1	4.086	3.3176e-09
ENSMUSG00000001403	Ube2c	ubiquitin-conjugating enzyme E2C	4.08101	0.0118706
ENSMUSG00000029759	PON3	paraoxonase 3	4.07941	0.000429138
ENSMUSG00000028954	Nub1	negative regulator of ubiquitin-like proteins 1	4.07602	2.95363e-21
ENSMUSG00000033987	Dnahc17	Dnahc17	4.07413	2.95649e-07
ENSMUSG00000039994	TIMELESS	timeless circadian clock 1	4.07336	1.16493e-14
ENSMUSG00000029136	RBKS	ribokinase	4.06913	1.56875e-05
ENSMUSG00000045328	CENPE	centromere protein E	4.06546	6.76067e-05
ENSMUSG00000025408	DDIT3	DNA-damage inducible transcript 3	4.06199	1.85844e-25
ENSMUSG00000021807	2700060E02Rik	RIKEN cDNA 2700060E02 gene	4.05457	4.8721e-25
ENSMUSG00000038059	2010002N04Rik	small integral membrane protein 3	4.04426	4.45092e-15
ENSMUSG00000031995	St14	suppression of tumorigenicity 14 (colon carcinoma)	4.04339	1.26478e-08
ENSMUSG00000016087	fli1	Friend leukemia integration 1	4.04168	2.71576e-11
ENSMUSG00000050737	PTGES	prostaglandin E synthase	4.04049	2.13301e-15
ENSMUSG00000070780	RBM47	RNA binding motif protein 47	4.03498	1.85961e-05
ENSMUSG00000028581	LAPTM5	lysosomal-associated protein transmembrane 5	4.02774	1.2183e-39
ENSMUSG00000097815	Gm26809	AC136215.1	4.02629	0.0290772
ENSMUSG00000029994	anxa4	annexin A4	4.01229	1.71629e-12
ENSMUSG00000004500	Zfp324	zinc finger protein 324	4.01169	3.59215e-24
ENSMUSG00000034218	ATM	ataxia telangiectasia mutated homolog (human)	4.00925	8.53163e-26
ENSMUSG00000005686	AMPD3	adenosine monophosphate deaminase 3	4.009	8.20724e-34
ENSMUSG00000024529	lox	lysyl oxidase	4.0055	0.000219488
ENSMUSG00000031765	Mt1	metallothionein 1	3.99561	5.3351e-49
ENSMUSG00000036718	micall2	MICAL-like 2	3.98779	0.0161283
ENSMUSG00000006014	PRG4	proteoglycan 4 (megakaryocyte stimulating factor, articular superficial zone protein)	3.98691	6.40647e-15
ENSMUSG00000042678	Myo15	myosin XV	3.98576	0.0040566
ENSMUSG00000024486	HBEGF	heparin-binding EGF-like growth factor	3.98574	7.33942e-10
ENSMUSG00000038276	ACCN3	acid-sensing (proton-gated) ion channel 3	3.98321	0.00617906
ENSMUSG00000059406	TMPRSS9	transmembrane protease, serine 9	3.97653	0.00317207
ENSMUSG00000053007	Creb5	cAMP responsive element binding protein 5	3.97633	4.01428e-06
ENSMUSG00000094030	Gm21833	Gm21833	3.97471	5.87501e-05
ENSMUSG00000016024	lbp	lipopolysaccharide binding protein	3.97423	6.72299e-19
ENSMUSG00000001773	FOLH1	folate hydrolase 1	3.97146	3.90667e-05
ENSMUSG00000034959	5031414D18Rik	RIKEN cDNA 5031414D18 gene	3.97034	2.68769e-05
ENSMUSG00000068758	Il3ra	interleukin 3 receptor, alpha chain	3.96147	0.000681249
ENSMUSG00000005947	ITGAE	integrin alpha E, epithelial-associated	3.96138	0.0493744
ENSMUSG00000002602	AXL	AXL receptor tyrosine kinase	3.95274	2.2163e-42
ENSMUSG00000047098	RNF31	ring finger protein 31	3.94496	3.98579e-36
ENSMUSG00000025283	Sat1	spermidine/spermine N1-acetyl transferase 1	3.93988	9.81449e-41
ENSMUSG00000038225	CCDC111	coiled-coil domain containing 111	3.93829	1.60376e-09
ENSMUSG00000030748	Il4ra	interleukin 4 receptor, alpha	3.9371	2.42833e-21
ENSMUSG00000030263	LRMP	lymphoid-restricted membrane protein	3.92986	8.17895e-07
ENSMUSG00000073647	Gm10557	cadherin 11 pseudogene	3.92916	9.58414e-09
ENSMUSG00000004730	EMR1	EGF-like module containing, mucin-like, hormone receptor-like sequence 1	3.92432	1.66698e-13
ENSMUSG00000034401	spata6	spermatogenesis associated 6	3.92086	1.23186e-11
ENSMUSG00000061132	BLNK	B cell linker	3.91927	1.55366e-13
ENSMUSG00000057554	LGALS8	lectin, galactose binding, soluble 8	3.91176	1.16161e-36
ENSMUSG00000026380	Tcfcp2l1	transcription factor CP2-like 1	3.90754	5.08376e-09
ENSMUSG00000030339	LTBR	lymphotoxin B receptor	3.90083	1.76775e-21
ENSMUSG00000051278	4930422G04Rik	RIKEN cDNA 4930422G04 gene	3.90069	1.25824e-12
ENSMUSG00000005667	mthfd2	methylenetetrahydrofolate dehydrogenase (NAD+ dependent), methenyltetrahydrofolate cyclohydrolase	3.89828	1.45198e-19
ENSMUSG00000014773	DLL1	delta-like 1 (Drosophila)	3.89334	8.48163e-15
ENSMUSG00000041406	BC055324	cDNA sequence BC055324	3.88776	0.00516249
ENSMUSG00000045102	POLN	DNA polymerase N	3.88122	0.0487016
ENSMUSG00000021186	FBLN5	fibulin 5	3.87913	4.06143e-15
ENSMUSG00000055541	Lair1	leukocyte-associated Ig-like receptor 1	3.87201	1.27872e-10
ENSMUSG00000071656	LRRN4CL	LRRN4 C-terminal like	3.86017	0.00953079
ENSMUSG00000051506	WDFY4	WD repeat and FYVE domain containing 4	3.8492	1.1684e-08
ENSMUSG00000020709	ADAP2	ArfGAP with dual PH domains 2	3.84773	3.01961e-06
ENSMUSG00000031825	CRISPLD2	cysteine-rich secretory protein LCCL domain containing 2	3.84235	3.25095e-13
ENSMUSG00000008307	1700109H08Rik	RIKEN cDNA 1700109H08 gene	3.84142	0.0197995
ENSMUSG00000029003	mad2l2	MAD2 mitotic arrest deficient-like 2	3.84099	4.06183e-23
ENSMUSG00000046688	Tifa	TRAF-interacting protein with forkhead-associated domain	3.83555	1.27224e-23
ENSMUSG00000034786	GPSM3	G-protein signalling modulator 3 (AGS3-like, C. elegans)	3.83048	4.9317e-07
ENSMUSG00000033114	SLC35D2	solute carrier family 35, member D2	3.82966	0.0341596
ENSMUSG00000048120	ENTPD1	ectonucleoside triphosphate diphosphohydrolase 1	3.82945	8.96714e-24
ENSMUSG00000028028	ALPK1	alpha-kinase 1	3.82173	1.47652e-24
ENSMUSG00000000486	sept1	septin 1	3.81913	0.000694959
ENSMUSG00000056025	CLCA1	chloride channel calcium activated 1	3.80247	2.99467e-06
ENSMUSG00000001918	SLC1A5	solute carrier family 1 (neutral amino acid transporter), member 5	3.79969	6.04819e-09
ENSMUSG00000037242	CLIC4	chloride intracellular channel 4 (mitochondrial)	3.79664	4.01057e-45
ENSMUSG00000032014	OAF	OAF homolog (Drosophila)	3.7933	2.55806e-22
ENSMUSG00000002603	TGFB1	transforming growth factor, beta 1	3.79056	4.09003e-16
ENSMUSG00000078994	Zfp429	zinc finger protein 429	3.78861	0.00852142
ENSMUSG00000036908	UNC93B1	unc-93 homolog B1 (C. elegans)	3.78724	1.13913e-26
ENSMUSG00000000078	klf6	Kruppel-like factor 6	3.78476	8.3103e-16
ENSMUSG00000006585	Cdt1	chromatin licensing and DNA replication factor 1	3.78364	4.8726e-08
ENSMUSG00000050732	Vamp8	vesicle-associated membrane protein 8	3.78216	6.66477e-20
ENSMUSG00000021903	GALNTL2	UDP-N-acetyl-alpha-D-galactosamine:polypeptide N-acetylgalactosaminyltransferase 15	3.77852	6.86851e-25
ENSMUSG00000040204	2810417H13Rik	RIKEN cDNA 2810417H13 gene	3.76811	0.0223472
ENSMUSG00000067149	Igj	immunoglobulin joining chain	3.76089	0.0491857
ENSMUSG00000085007	Gm11549	predicted gene 11549	3.75791	5.07918e-24
ENSMUSG00000087590	2410004N09Rik	RIKEN cDNA 2410004N09 gene	3.75711	5.00563e-10
ENSMUSG00000029780	NT5C3	5'-nucleotidase, cytosolic III	3.75462	6.74756e-31
ENSMUSG00000030641	4632434I11Rik	RIKEN cDNA 4632434I11 gene	3.75334	0.0338915
ENSMUSG00000017499	Cdc6	cell division cycle 6	3.75065	0.041492
ENSMUSG00000025898	Cwf19l2	CWF19-like 2, cell cycle control (S. pombe)	3.746	6.34124e-20
ENSMUSG00000006418	RNF114	ring finger protein 114	3.74487	5.34987e-40
ENSMUSG00000027848	OLFML3	olfactomedin-like 3	3.74403	2.90439e-23
ENSMUSG00000036181	Hist1h1c	histone cluster 1, H1c	3.7388	3.55339e-12
ENSMUSG00000064262	GIMAP8	GTPase, IMAP family member 8	3.73784	1.42652e-07
ENSMUSG00000035455	Fignl1	fidgetin-like 1	3.73632	0.0332548
ENSMUSG00000044350	9030625A04Rik	laccase (multicopper oxidoreductase) domain containing 1	3.73481	6.82269e-07
ENSMUSG00000024910	CTSW	cathepsin W	3.72738	0.00498427
ENSMUSG00000004328	Hif3a	hypoxia inducible factor 3, alpha subunit	3.7234	1.53971e-17
ENSMUSG00000041323	ak7	adenylate kinase 7	3.71898	6.47844e-09
ENSMUSG00000051147	Nat2	N-acetyltransferase 2 (arylamine N-acetyltransferase)	3.70894	0.00256822
ENSMUSG00000033799	BC016423	cDNA sequence BC016423	3.70874	5.05299e-32
ENSMUSG00000097743	Gm16973	AC154731.1	3.70824	1.35709e-13
ENSMUSG00000002897	Il17ra	interleukin 17 receptor A	3.70671	2.15044e-24
ENSMUSG00000079681	ZGLP1	zinc finger, GATA-like protein 1	3.70609	0.00495025
ENSMUSG00000038539	ATF5	activating transcription factor 5	3.70318	7.56735e-13
ENSMUSG00000066170	E230001N04Rik	RIKEN cDNA E230001N04 gene	3.70186	0.0139263
ENSMUSG00000047443	FAM132B	family with sequence similarity 132, member B	3.69288	0.0325247
ENSMUSG00000015133	LRRK1	leucine-rich repeat kinase 1	3.69025	3.89587e-16
ENSMUSG00000016495	5033414D02Rik	plasminogen receptor, C-terminal lysine transmembrane protein	3.68887	5.28451e-21
ENSMUSG00000089791	Gm3555	serine/threonine kinase 38 like pseudogene	3.68538	0.0193085
ENSMUSG00000079507	H2-Q1	histocompatibility 2, Q region locus 1	3.68516	0.00183021
ENSMUSG00000049969	plekhf2	pleckstrin homology domain containing, family F (with FYVE domain) member 2	3.68365	9.8619e-15
ENSMUSG00000056531	Ccdc18	coiled-coil domain containing 18	3.67793	0.0198197
ENSMUSG00000008384	Sertad1	SERTA domain containing 1	3.67747	8.89252e-15
ENSMUSG00000049134	Nrap	nebulin-related anchoring protein	3.6743	0.000353376
ENSMUSG00000050747	Trim15	tripartite motif-containing 15	3.67343	0.0401684
ENSMUSG00000022483	COL2A1	collagen, type II, alpha 1	3.66804	2.73554e-05
ENSMUSG00000054509	PARP4	poly (ADP-ribose) polymerase family, member 4	3.66489	4.09436e-20
ENSMUSG00000042842	Serpinb6b	serine (or cysteine) peptidase inhibitor, clade B, member 6b	3.66309	2.36569e-06
ENSMUSG00000052085	DOCK8	dedicator of cytokinesis 8	3.66221	5.14679e-10
ENSMUSG00000020812	1810032O08Rik	RIKEN cDNA 1810032O08 gene	3.6516	5.24167e-06
ENSMUSG00000020388	PDLIM4	PDZ and LIM domain 4	3.64648	2.76945e-09
ENSMUSG00000074622	Mafb	v-maf musculoaponeurotic fibrosarcoma oncogene family, protein B (avian)	3.64141	7.73846e-23
ENSMUSG00000048489	8430408G22Rik	RIKEN cDNA 8430408G22 gene	3.64005	2.49798e-07
ENSMUSG00000019794	Katna1	katanin p60 (ATPase-containing) subunit A1	3.63729	2.83243e-17
ENSMUSG00000054717	Hmgb2	high mobility group box 2	3.63683	2.4835e-09
ENSMUSG00000026288	Inpp5d	inositol polyphosphate-5-phosphatase D	3.62497	3.59932e-21
ENSMUSG00000031595	pdgfrl	platelet-derived growth factor receptor-like	3.62063	5.61393e-06
ENSMUSG00000015243	ABCA1	ATP-binding cassette, sub-family A (ABC1), member 1	3.62035	5.52353e-37
ENSMUSG00000069833	ahnak	AHNAK nucleoprotein (desmoyokin)	3.61527	8.26499e-26
ENSMUSG00000036461	ELF1	E74-like factor 1	3.61197	1.85426e-15
ENSMUSG00000095687	Rnaset2a	ribonuclease T2A	3.60589	1.62072e-14
ENSMUSG00000026433	Rab7l1	RAB7, member RAS oncogene family-like 1	3.60216	4.39133e-10
ENSMUSG00000045136	Tubb2b	tubulin, beta 2B class IIB	3.59491	8.67954e-21
ENSMUSG00000096954	Gdap10	CT572998.1	3.59444	0.00239898
ENSMUSG00000066152	SLC31A2	solute carrier family 31, member 2	3.58738	1.02945e-18
ENSMUSG00000035021	Baz1a	bromodomain adjacent to zinc finger domain 1A	3.57943	3.83236e-07
ENSMUSG00000020707	RNF135	ring finger protein 135	3.57897	1.22952e-11
ENSMUSG00000027951	Adar	adenosine deaminase, RNA-specific	3.57531	1.00163e-41
ENSMUSG00000000317	Bcl6b	B cell CLL/lymphoma 6, member B	3.57454	2.25035e-05
ENSMUSG00000006179	Prss16	protease, serine, 16 (thymus)	3.56806	0.00550289
ENSMUSG00000029313	AFF1	AF4/FMR2 family, member 1	3.55219	3.15295e-28
ENSMUSG00000028545	BEND5	BEN domain containing 5	3.5462	2.01079e-14
ENSMUSG00000040435	PPP1R15A	protein phosphatase 1, regulatory (inhibitor) subunit 15A	3.54206	3.98768e-23
ENSMUSG00000031736	4933436C20Rik	RIKEN cDNA 4933436C20 gene	3.53753	0.023953
ENSMUSG00000097336	Fendrr	RP23-155H5.2	3.52434	0.0224838
ENSMUSG00000029217	TEC	tec protein tyrosine kinase	3.52028	1.7511e-05
ENSMUSG00000035505	cox18	cytochrome c oxidase assembly protein 18	3.51722	4.01333e-19
ENSMUSG00000017446	C1qtnf1	C1q and tumor necrosis factor related protein 1	3.51676	6.52135e-05
ENSMUSG00000026126	Ptpn18	protein tyrosine phosphatase, non-receptor type 18	3.51461	0.00181031
ENSMUSG00000078787	Cyp2t4	cytochrome P450, family 2, subfamily t, polypeptide 4	3.51414	0.000112349
ENSMUSG00000080950	Gm7278	ornithine decarboxylase, structural 1 pseudogene	3.51212	0.00212813
ENSMUSG00000022867	usp25	ubiquitin specific peptidase 25	3.50808	4.01515e-31
ENSMUSG00000021457	Sykb	spleen tyrosine kinase	3.48696	3.46039e-11
ENSMUSG00000035032	Nek11	NIMA (never in mitosis gene a)-related expressed kinase 11	3.48278	0.00636804
ENSMUSG00000046711	Hmga1	high mobility group AT-hook 1	3.47907	4.27581e-08
ENSMUSG00000079396	Gm3411	predicted gene 3411	3.47864	0.0450324
ENSMUSG00000019773	Fbxo5	F-box protein 5	3.47597	9.24319e-05
ENSMUSG00000041859	MCM3	minichromosome maintenance deficient 3 (S. cerevisiae)	3.47188	5.51242e-09
ENSMUSG00000037940	INPP4B	inositol polyphosphate-4-phosphatase, type II	3.46864	3.3354e-15
ENSMUSG00000032776	MCTP2	multiple C2 domains, transmembrane 2	3.46463	0.00014365
ENSMUSG00000028076	Cd1d1	CD1d1 antigen	3.46095	0.00210899
ENSMUSG00000004609	CD33	CD33 antigen	3.45819	3.02386e-07
ENSMUSG00000016526	dyrk3	dual-specificity tyrosine-(Y)-phosphorylation regulated kinase 3	3.45457	2.20576e-13
ENSMUSG00000035948	Acss3	acyl-CoA synthetase short-chain family member 3	3.45252	0.0206675
ENSMUSG00000003341	ATP8B3	ATPase, class I, type 8B, member 3	3.45214	0.000337424
ENSMUSG00000024043	ARHGAP28	Rho GTPase activating protein 28	3.45139	0.0326729
ENSMUSG00000021585	cast	calpastatin	3.45104	1.02343e-13
ENSMUSG00000021614	VCAN	versican	3.44704	1.05729e-20
ENSMUSG00000036768	KIF15	kinesin family member 15	3.44552	0.00581507
ENSMUSG00000021815	ZMYND17	MSS51 mitochondrial translational activator	3.44155	0.0294296
ENSMUSG00000041390	MDFIC	MyoD family inhibitor domain containing	3.44012	2.06572e-10
ENSMUSG00000022094	slc39a14	solute carrier family 39 (zinc transporter), member 14	3.42788	4.20822e-09
ENSMUSG00000027230	CREB3L1	cAMP responsive element binding protein 3-like 1	3.42731	1.13567e-06
ENSMUSG00000020464	Pnpt1	polyribonucleotide nucleotidyltransferase 1	3.4267	7.67402e-23
ENSMUSG00000037965	ZC3H7A	zinc finger CCCH type containing 7 A	3.42117	6.16422e-31
ENSMUSG00000011114	TBRG1	transforming growth factor beta regulated gene 1	3.41959	1.69188e-11
ENSMUSG00000036334	IGSF10	immunoglobulin superfamily, member 10	3.41764	5.99182e-09
ENSMUSG00000030104	EDEM1	ER degradation enhancer, mannosidase alpha-like 1	3.41576	1.89977e-21
ENSMUSG00000034579	PLA2G3	phospholipase A2, group III	3.41083	0.00535094
ENSMUSG00000070337	GPR179	G protein-coupled receptor 179	3.40179	0.00306961
ENSMUSG00000038387	Rras	Harvey rat sarcoma oncogene, subgroup R	3.40004	1.96648e-16
ENSMUSG00000044811	AF251705	cDNA sequence AF251705	3.39971	6.85129e-05
ENSMUSG00000002910	Arrdc2	arrestin domain containing 2	3.39893	4.89902e-15
ENSMUSG00000034330	PLCG2	phospholipase C, gamma 2	3.39877	3.63394e-12
ENSMUSG00000046027	STARD5	StAR-related lipid transfer (START) domain containing 5	3.39632	1.38727e-18
ENSMUSG00000037816	Fbxw17	F-box and WD-40 domain protein 17	3.38883	2.28358e-17
ENSMUSG00000026786	APBB1IP	amyloid beta (A4) precursor protein-binding, family B, member 1 interacting protein	3.38726	0.000106387
ENSMUSG00000027935	RAB13	RAB13, member RAS oncogene family	3.38642	1.86723e-13
ENSMUSG00000006720	Zfp184	zinc finger protein 184 (Kruppel-like)	3.38045	0.00675556
ENSMUSG00000021242	npc2	Niemann Pick type C2	3.38041	5.85814e-34
ENSMUSG00000037254	ITIH2	inter-alpha trypsin inhibitor, heavy chain 2	3.37967	5.98246e-13
ENSMUSG00000046167	GLDN	gliomedin	3.3789	0.0139669
ENSMUSG00000090122	Kcne1l	potassium voltage-gated channel, Isk-related family, member 1-like, pseudogene	3.37288	4.00302e-15
ENSMUSG00000021365	Nedd9	neural precursor cell expressed, developmentally down-regulated gene 9	3.37071	8.85633e-15
ENSMUSG00000034640	TIPARP	TCDD-inducible poly(ADP-ribose) polymerase	3.36833	4.1018e-11
ENSMUSG00000035697	HMHA1	histocompatibility (minor) HA-1	3.36786	8.30827e-13
ENSMUSG00000022074	tnfrsf10b	tumor necrosis factor receptor superfamily, member 10b	3.36703	0.000869675
ENSMUSG00000020717	PECAM1	platelet/endothelial cell adhesion molecule 1	3.36695	9.635e-27
ENSMUSG00000057246	BC051142	cDNA sequence BC051142	3.36637	0.00105637
ENSMUSG00000031880	RRAD	Ras-related associated with diabetes	3.36604	3.26622e-05
ENSMUSG00000024789	Jak2	Janus kinase 2	3.36101	3.96815e-30
ENSMUSG00000020275	rel	reticuloendotheliosis oncogene	3.35753	0.0139255
ENSMUSG00000049488	TMEM67	transmembrane protein 67	3.35424	1.0333e-07
ENSMUSG00000040061	PLCB2	phospholipase C, beta 2	3.35101	1.15407e-06
ENSMUSG00000027469	Tpx2	TPX2, microtubule-associated protein homolog (Xenopus laevis)	3.35084	1.7096e-07
ENSMUSG00000021879	Dnah12	Dnahc12	3.34909	0.0171645
ENSMUSG00000087150	BC064078	cDNA sequence BC064078	3.34672	0.000220952
ENSMUSG00000039187	fanci	Fanconi anemia, complementation group I	3.34171	0.0123808
ENSMUSG00000026147	COL9A1	collagen, type IX, alpha 1	3.33727	0.000820576
ENSMUSG00000049928	Glp2r	glucagon-like peptide 2 receptor	3.33033	0.00886666
ENSMUSG00000040511	PVR	poliovirus receptor	3.32981	2.0328e-14
ENSMUSG00000027737	SLC7A11	solute carrier family 7 (cationic amino acid transporter, y+ system), member 11	3.32861	1.04955e-12
ENSMUSG00000048368	omd	osteomodulin	3.32671	0.0346901
ENSMUSG00000042286	STAB1	stabilin 1	3.31902	2.14219e-22
ENSMUSG00000096463	Gm21750	Gm21750	3.3183	8.86863e-05
ENSMUSG00000033222	TTF2	transcription termination factor, RNA polymerase II	3.31399	0.000812338
ENSMUSG00000022863	Btg3	B cell translocation gene 3	3.30783	2.78739e-05
ENSMUSG00000052942	Glis3	GLIS family zinc finger 3	3.30711	6.57348e-08
ENSMUSG00000091754	Gm3636	predicted gene 3636	3.30703	0.0075897
ENSMUSG00000050157	Gm867	predicted gene 867	3.30157	0.00113085
ENSMUSG00000028864	Hgf	hepatocyte growth factor	3.29972	0.000573272
ENSMUSG00000020649	rrm2	ribonucleotide reductase M2	3.29909	0.00186363
ENSMUSG00000001627	ifrd1	interferon-related developmental regulator 1	3.29825	9.36636e-24
ENSMUSG00000036661	DENND3	DENN/MADD domain containing 3	3.29417	7.60251e-16
ENSMUSG00000020227	irak3	interleukin-1 receptor-associated kinase 3	3.27861	0.000815553
ENSMUSG00000036256	igfbp7	insulin-like growth factor binding protein 7	3.27519	2.7352e-26
ENSMUSG00000032845	alpk2	alpha-kinase 2	3.27462	0.00320299
ENSMUSG00000000628	Hk2	hexokinase 2	3.26999	2.55446e-08
ENSMUSG00000034842	ART3	ADP-ribosyltransferase 3	3.26975	3.18434e-05
ENSMUSG00000035517	tdrd7	tudor domain containing 7	3.26735	8.58775e-27
ENSMUSG00000074676	FOXS1	forkhead box S1	3.26269	0.0398171
ENSMUSG00000030199	ETV6	ets variant gene 6 (TEL oncogene)	3.26034	1.64413e-19
ENSMUSG00000002332	dhrs1	dehydrogenase/reductase (SDR family) member 1	3.25819	6.87053e-08
ENSMUSG00000049382	Krt8	keratin 8	3.25622	0.0250394
ENSMUSG00000087366	Junos	cDNA sequence BC042782	3.25561	0.00922101
ENSMUSG00000027360	HDC	histidine decarboxylase	3.25425	4.26056e-05
ENSMUSG00000024697	GNA14	guanine nucleotide binding protein, alpha 14	3.25255	0.0166196
ENSMUSG00000097835	Gm26910	AC108434.1	3.24625	0.00587246
ENSMUSG00000007891	CTSD	cathepsin D	3.24178	2.78443e-36
ENSMUSG00000016534	lamp2	lysosomal-associated membrane protein 2	3.2417	7.62505e-33
ENSMUSG00000032254	KIF23	kinesin family member 23	3.23869	0.0225655
ENSMUSG00000064090	VRK2	vaccinia related kinase 2	3.23361	0.0136363
ENSMUSG00000035356	NFKBIZ	nuclear factor of kappa light polypeptide gene enhancer in B cells inhibitor, zeta	3.22885	2.47176e-11
ENSMUSG00000038151	PRDM1	PR domain containing 1, with ZNF domain	3.22483	0.0143466
ENSMUSG00000025172	ANKRD2	ankyrin repeat domain 2 (stretch responsive muscle)	3.22065	0.0305289
ENSMUSG00000014444	FAM38A	piezo-type mechanosensitive ion channel component 1	3.22052	4.2474e-15
ENSMUSG00000048602	Morc2b	microrchidia 2B	3.22046	0.01364
ENSMUSG00000040195	Tmem194	transmembrane protein 194	3.21765	1.07881e-10
ENSMUSG00000043336	FILIP1L	filamin A interacting protein 1-like	3.2148	2.53436e-08
ENSMUSG00000018008	CYTH4	cytohesin 4	3.21196	5.59651e-13
ENSMUSG00000021990	SPATA13	spermatogenesis associated 13	3.21038	1.58615e-22
ENSMUSG00000044456	rin3	Ras and Rab interactor 3	3.20726	9.94362e-08
ENSMUSG00000025521	TMEM192	transmembrane protein 192	3.19735	1.10026e-16
ENSMUSG00000045817	ZFP36L2	zinc finger protein 36, C3H type-like 2	3.19409	5.39978e-25
ENSMUSG00000045382	CXCR4	chemokine (C-X-C motif) receptor 4	3.19326	5.29853e-06
ENSMUSG00000058099	Nfam1	Nfat activating molecule with ITAM motif 1	3.19091	2.31394e-05
ENSMUSG00000020357	Flt4	FMS-like tyrosine kinase 4	3.18886	9.51617e-11
ENSMUSG00000030203	DUSP16	dual specificity phosphatase 16	3.18556	7.69659e-19
ENSMUSG00000017723	Wfdc2	WAP four-disulfide core domain 2	3.18439	0.0186971
ENSMUSG00000049307	FUT4	fucosyltransferase 4	3.18397	0.0399869
ENSMUSG00000059555	A830007P12Rik	torsin family 4, member A	3.18201	4.98573e-08
ENSMUSG00000097558	Gm26902	AC102249.1	3.18128	0.0123882
ENSMUSG00000048277	SYNGR2	synaptogyrin 2	3.18042	5.23618e-13
ENSMUSG00000033792	ATP7A	ATPase, Cu++ transporting, alpha polypeptide	3.1771	6.41376e-07
ENSMUSG00000032469	DBR1	debranching enzyme homolog 1 (S. cerevisiae)	3.17698	4.27545e-14
ENSMUSG00000060314	BC066028	zinc finger protein 941	3.17627	2.09883e-11
ENSMUSG00000031538	PLAT	plasminogen activator, tissue	3.17176	3.92906e-26
ENSMUSG00000049516	SPTY2D1	SPT2, Suppressor of Ty, domain containing 1 (S. cerevisiae)	3.17104	9.35436e-21
ENSMUSG00000031382	Asb11	ankyrin repeat and SOCS box-containing 11	3.16954	5.66138e-05
ENSMUSG00000026814	ENG	endoglin	3.16924	5.8134e-25
ENSMUSG00000023367	Tmem176a	transmembrane protein 176A	3.16684	1.10092e-18
ENSMUSG00000021676	IQGAP2	IQ motif containing GTPase activating protein 2	3.16675	5.92661e-18
ENSMUSG00000045795	Whamm	WAS protein homolog associated with actin, golgi membranes and microtubules	3.15406	1.44546e-11
ENSMUSG00000037440	Vnn1	vanin 1	3.14843	0.021364
ENSMUSG00000030148	Clec4a2	C-type lectin domain family 4, member a2	3.1462	0.0408341
ENSMUSG00000050565	TOR1AIP2	torsin A interacting protein 2	3.14547	4.84968e-27
ENSMUSG00000028776	TINAGL1	tubulointerstitial nephritis antigen-like 1	3.14093	1.34183e-05
ENSMUSG00000009470	Tnpo1	transportin 1	3.13936	1.29173e-30
ENSMUSG00000097855	A930007I19Rik	AC093339.1	3.13798	0.0239242
ENSMUSG00000028702	RAD54L	RAD54 like (S. cerevisiae)	3.13321	0.0270161
ENSMUSG00000043895	S1PR2	sphingosine-1-phosphate receptor 2	3.13016	0.00976784
ENSMUSG00000032327	STRA6	stimulated by retinoic acid gene 6	3.12576	9.23374e-13
ENSMUSG00000015839	nfe2l2	nuclear factor, erythroid derived 2, like 2	3.12464	1.56069e-17
ENSMUSG00000031805	JAK3	Janus kinase 3	3.12322	1.65897e-14
ENSMUSG00000071178	Serpina1b	serine (or cysteine) preptidase inhibitor, clade A, member 1B	3.12297	0.0199203
ENSMUSG00000029186	Pi4k2b	phosphatidylinositol 4-kinase type 2 beta	3.12267	0.00368426
ENSMUSG00000025401	Myo1A	myosin IA	3.12027	0.00135764
ENSMUSG00000092274	Neat1	nuclear paraspeckle assembly transcript 1 (non-protein coding)	3.11905	5.38132e-06
ENSMUSG00000018848	rars	arginyl-tRNA synthetase	3.11767	1.96677e-14
ENSMUSG00000000957	MMP14	matrix metallopeptidase 14 (membrane-inserted)	3.11639	2.56305e-19
ENSMUSG00000040212	emp3	epithelial membrane protein 3	3.11415	0.00220187
ENSMUSG00000029810	TMEM176B	transmembrane protein 176B	3.11184	2.70447e-24
ENSMUSG00000074971	Fibin	fin bud initiation factor homolog (zebrafish)	3.11005	3.50328e-07
ENSMUSG00000028307	Aldob	aldolase B, fructose-bisphosphate	3.10327	0.0194247
ENSMUSG00000049659	AFTPH	aftiphilin	3.1024	1.83999e-28
ENSMUSG00000025176	Hoga1	4-hydroxy-2-oxoglutarate aldolase 1	3.0993	0.0351031
ENSMUSG00000034663	Bmp2k	BMP2 inducible kinase	3.09601	4.04404e-18
ENSMUSG00000030170	wnt5b	wingless-related MMTV integration site 5B	3.09227	3.41425e-05
ENSMUSG00000003541	Ier3	immediate early response 3	3.08958	0.000161985
ENSMUSG00000050930	4933403G14Rik	microtubule-associated protein 10	3.08918	0.000317569
ENSMUSG00000029700	SLC13A1	solute carrier family 13 (sodium/sulfate symporters), member 1	3.08463	0.00265014
ENSMUSG00000024659	Anxa1	annexin A1	3.08238	2.9535e-07
ENSMUSG00000032221	MNS1	meiosis-specific nuclear structural protein 1	3.08001	1.21649e-05
ENSMUSG00000048924	CCDC125	coiled-coil domain containing 125	3.07693	0.0194734
ENSMUSG00000074695	Il22	interleukin 22	3.07569	0.0308436
ENSMUSG00000085583	Gm15676	predicted gene 15676	3.07394	0.0101609
ENSMUSG00000024457	TRIM26	tripartite motif-containing 26	3.07373	8.18223e-23
ENSMUSG00000026829	Gbgt1	globoside alpha-1,3-N-acetylgalactosaminyltransferase 1	3.07135	0.0124483
ENSMUSG00000054626	Xlr	X-linked lymphocyte-regulated complex	3.07122	0.035997
ENSMUSG00000044595	DND1	dead end homolog 1 (zebrafish)	3.06941	0.0111009
ENSMUSG00000029641	RASL11A	RAS-like, family 11, member A	3.06919	0.00242858
ENSMUSG00000043631	ECM2	extracellular matrix protein 2, female organ and adipocyte specific	3.06646	5.12664e-09
ENSMUSG00000046561	ARSJ	arylsulfatase J	3.06598	0.0109974
ENSMUSG00000031387	Renbp	renin binding protein	3.06313	1.43272e-08
ENSMUSG00000070348	CCND1	cyclin D1	3.06147	2.28558e-21
ENSMUSG00000057789	Bak1	BCL2-antagonist/killer 1	3.05755	3.89741e-08
ENSMUSG00000021338	Lrrc16a	leucine rich repeat containing 16A	3.05159	2.45431e-20
ENSMUSG00000041189	Chrnb1	cholinergic receptor, nicotinic, beta polypeptide 1 (muscle)	3.05039	4.48675e-05
ENSMUSG00000074825	Itpripl1	inositol 1,4,5-triphosphate receptor interacting protein-like 1	3.04681	5.1243e-05
ENSMUSG00000032125	Robo4	roundabout homolog 4 (Drosophila)	3.04275	1.31094e-13
ENSMUSG00000091275	Gm3248	predicted gene 3248	3.04217	0.00484205
ENSMUSG00000040414	slc25a28	solute carrier family 25, member 28	3.04184	2.41693e-24
ENSMUSG00000059920	4930453N24Rik	RIKEN cDNA 4930453N24 gene	3.04148	2.05366e-18
ENSMUSG00000024922	Ovol1	OVO homolog-like 1 (Drosophila)	3.04099	0.0467765
ENSMUSG00000020325	FSTL3	follistatin-like 3	3.04057	0.019303
ENSMUSG00000017716	BIRC5	baculoviral IAP repeat-containing 5	3.04029	0.0185351
ENSMUSG00000049871	nlrc3	NLR family, CARD domain containing 3	3.03798	0.000199301
ENSMUSG00000019970	SGK1	serum/glucocorticoid regulated kinase 1	3.03117	1.02864e-26
ENSMUSG00000051617	KRT9	keratin 9	3.02636	0.00161494
ENSMUSG00000013584	ALDH1A2	aldehyde dehydrogenase family 1, subfamily A2	3.01843	2.25284e-17
ENSMUSG00000025591	Tma16	translation machinery associated 16 homolog (S. cerevisiae)	3.01584	6.24555e-09
ENSMUSG00000034652	CD300A	CD300A antigen	3.01451	1.38532e-05
ENSMUSG00000025915	SGK3	serum/glucocorticoid regulated kinase 3	3.01406	2.3581e-11
ENSMUSG00000092444	Gm18733	vacuolar protein sorting 52 pseudogene	3.01152	0.0150857
ENSMUSG00000021190	LGMN	legumain	3.0091	2.93692e-29
ENSMUSG00000037868	Egr2	early growth response 2	3.0062	0.00101616
ENSMUSG00000039985	Fam60a	family with sequence similarity 60, member A	2.99869	0.00249064
ENSMUSG00000061186	SFMBT2	Scm-like with four mbt domains 2	2.99835	4.31691e-07
ENSMUSG00000029490	Mfsd7a	major facilitator superfamily domain containing 7A	2.99826	0.00575856
ENSMUSG00000033970	RFC3	replication factor C (activator 1) 3	2.99729	1.21714e-09
ENSMUSG00000025366	Esyt1	extended synaptotagmin-like protein 1	2.99717	1.7652e-22
ENSMUSG00000020184	mdm2	transformed mouse 3T3 cell double minute 2	2.99214	3.77745e-11
ENSMUSG00000022372	SLA	src-like adaptor	2.9895	9.82212e-14
ENSMUSG00000026365	Cfh	complement component factor h	2.98931	1.34208e-13
ENSMUSG00000063406	Tmed5	transmembrane emp24 protein transport domain containing 5	2.98786	1.51805e-16
ENSMUSG00000032440	Tgfbr2	transforming growth factor, beta receptor II	2.98659	4.25683e-18
ENSMUSG00000022346	MYC	myelocytomatosis oncogene	2.98295	1.00623e-07
ENSMUSG00000052407	4930473A06Rik	coiled-coil domain containing 171	2.98118	0.0091094
ENSMUSG00000058396	GPR182	G protein-coupled receptor 182	2.97787	7.91866e-06
ENSMUSG00000039116	GPR126	G protein-coupled receptor 126	2.97733	6.04386e-06
ENSMUSG00000070866	Zfp804a	zinc finger protein 804A	2.977	4.48288e-08
ENSMUSG00000038007	Acer2	alkaline ceramidase 2	2.97673	1.03564e-07
ENSMUSG00000029552	tes	testis derived transcript	2.97536	8.65806e-05
ENSMUSG00000030281	Il17rc	interleukin 17 receptor C	2.97113	1.65449e-09
ENSMUSG00000064215	Ifi27l1	interferon, alpha-inducible protein 27 like 1	2.97108	1.10128e-20
ENSMUSG00000025938	slco5a1	solute carrier organic anion transporter family, member 5A1	2.97096	1.08523e-06
ENSMUSG00000022686	b3gnt5	UDP-GlcNAc:betaGal beta-1,3-N-acetylglucosaminyltransferase 5	2.97072	2.39925e-05
ENSMUSG00000020790	Ankfy1	ankyrin repeat and FYVE domain containing 1	2.96936	1.76084e-25
ENSMUSG00000020941	Map3k14	mitogen-activated protein kinase kinase kinase 14	2.96856	2.0003e-09
ENSMUSG00000070822	ZSCAN18	zinc finger and SCAN domain containing 18	2.96738	9.67805e-10
ENSMUSG00000032410	XRN1	5'-3' exoribonuclease 1	2.96497	3.48915e-12
ENSMUSG00000045761	Fam179a	family with sequence similarity 179, member A	2.94833	7.05079e-06
ENSMUSG00000026072	Il1r1	interleukin 1 receptor, type I	2.94764	1.95216e-08
ENSMUSG00000035547	CAPN5	calpain 5	2.94697	5.23114e-22
ENSMUSG00000024048	Myl12a	myosin, light chain 12A, regulatory, non-sarcomeric	2.94565	7.52744e-19
ENSMUSG00000024912	FOSL1	fos-like antigen 1	2.94174	2.59065e-09
ENSMUSG00000028709	Mobkl2c	MOB kinase activator 3C	2.93799	5.90541e-06
ENSMUSG00000025161	SLC16A3	solute carrier family 16 (monocarboxylic acid transporters), member 3	2.93472	0.000614363
ENSMUSG00000025574	Tk1	thymidine kinase 1	2.93365	0.00543241
ENSMUSG00000023961	Enpp4	ectonucleotide pyrophosphatase/phosphodiesterase 4	2.93295	3.18138e-18
ENSMUSG00000060794	Tssk5	testis-specific serine kinase 5	2.93002	0.00893518
ENSMUSG00000038011	Dnahc10	Dnahc10	2.92728	0.0123546
ENSMUSG00000022707	GBE1	glucan (1,4-alpha-), branching enzyme 1	2.92525	6.18094e-13
ENSMUSG00000035873	pawr	PRKC, apoptosis, WT1, regulator	2.92275	0.000695632
ENSMUSG00000079659	4930420K17Rik	transmembrane protein 243, mitochondrial	2.92075	1.20375e-08
ENSMUSG00000028793	Rnf19b	ring finger protein 19B	2.91944	1.55904e-14
ENSMUSG00000033788	DYSF	dysferlin	2.91644	7.64986e-06
ENSMUSG00000098112	Bin2	bridging integrator 2	2.91376	1.07467e-05
ENSMUSG00000039701	usp53	ubiquitin specific peptidase 53	2.91318	1.28797e-13
ENSMUSG00000022500	LITAF	LPS-induced TN factor	2.9117	7.40854e-19
ENSMUSG00000024909	EFEMP2	epidermal growth factor-containing fibulin-like extracellular matrix protein 2	2.90919	7.64702e-11
ENSMUSG00000031609	SAP30	sin3 associated polypeptide	2.90766	6.06389e-10
ENSMUSG00000035595	1600002K03Rik	RIKEN cDNA 1600002K03 gene	2.907	0.000162613
ENSMUSG00000020185	E2F7	E2F transcription factor 7	2.90655	0.0475445
ENSMUSG00000044017	GPR133	G protein-coupled receptor 133	2.90585	9.31155e-05
ENSMUSG00000062300	PVRL2	poliovirus receptor-related 2	2.90511	1.83979e-09
ENSMUSG00000037001	Zfp39	zinc finger protein 39	2.90109	2.60547e-06
ENSMUSG00000021036	Sptlc2	serine palmitoyltransferase, long chain base subunit 2	2.89993	5.66554e-22
ENSMUSG00000027787	NMD3	NMD3 homolog (S. cerevisiae)	2.89852	3.97444e-08
ENSMUSG00000052273	Dnahc3	Dnahc3	2.89573	0.000625136
ENSMUSG00000020115	Tbk1	TANK-binding kinase 1	2.88388	9.18613e-21
ENSMUSG00000033487	FNDC3A	fibronectin type III domain containing 3A	2.88227	5.80388e-18
ENSMUSG00000042106	6230427J02Rik	family with sequence similarity 212, member A	2.88111	0.00185544
ENSMUSG00000020075	DDX21	DEAD (Asp-Glu-Ala-Asp) box polypeptide 21	2.87891	5.04812e-11
ENSMUSG00000033644	piwil2	piwi-like RNA-mediated gene silencing 2	2.87537	8.87302e-05
ENSMUSG00000051048	P4ha3	procollagen-proline, 2-oxoglutarate 4-dioxygenase (proline 4-hydroxylase), alpha polypeptide III	2.87432	2.75733e-08
ENSMUSG00000055320	TEAD1	TEA domain family member 1	2.87409	3.10977e-16
ENSMUSG00000042607	ASB4	ankyrin repeat and SOCS box-containing 4	2.87258	0.000181648
ENSMUSG00000074364	Ehd2	EH-domain containing 2	2.87238	3.9873e-13
ENSMUSG00000019890	Nts	neurotensin	2.87169	1.07006e-05
ENSMUSG00000040564	Apoc1	apolipoprotein C-I	2.86649	0.000997739
ENSMUSG00000072109	A530040E14Rik	RIKEN cDNA A530040E14 gene	2.86631	0.00957224
ENSMUSG00000032531	Amotl2	angiomotin-like 2	2.86564	5.9527e-20
ENSMUSG00000063011	MSLN	mesothelin	2.86386	0.00819167
ENSMUSG00000020044	TIMP3	tissue inhibitor of metalloproteinase 3	2.85834	6.45351e-24
ENSMUSG00000012848	Rps5	ribosomal protein S5	2.85823	8.75071e-29
ENSMUSG00000008540	mgst1	microsomal glutathione S-transferase 1	2.85759	5.07708e-12
ENSMUSG00000039457	Ppl	periplakin	2.85231	0.00500631
ENSMUSG00000026102	INPP1	inositol polyphosphate-1-phosphatase	2.85015	2.77965e-15
ENSMUSG00000039697	NCOA7	nuclear receptor coactivator 7	2.841	3.1446e-23
ENSMUSG00000020611	Gna13	guanine nucleotide binding protein, alpha 13	2.84004	1.02557e-23
ENSMUSG00000050708	Ftl1	ferritin light chain 1	2.83957	2.2868e-26
ENSMUSG00000057561	eIF1A	eukaryotic translation initiation factor 1A	2.83763	1.31402e-16
ENSMUSG00000005803	SQRDL	sulfide quinone reductase-like (yeast)	2.83762	9.01195e-08
ENSMUSG00000025193	cutC	cutC copper transporter homolog (E.coli)	2.83648	8.40096e-05
ENSMUSG00000063889	Crem	cAMP responsive element modulator	2.83255	1.12052e-08
ENSMUSG00000035429	Ptprh	protein tyrosine phosphatase, receptor type, H	2.83233	0.00808786
ENSMUSG00000011179	Odc1	ornithine decarboxylase, structural 1	2.83104	8.65707e-08
ENSMUSG00000005470	ASF1B	ASF1 anti-silencing function 1 homolog B (S. cerevisiae)	2.82839	0.0249885
ENSMUSG00000019947	Arid5b	AT rich interactive domain 5B (MRF1-like)	2.82708	3.83304e-10
ENSMUSG00000027082	TFPI	tissue factor pathway inhibitor	2.827	2.5591e-06
ENSMUSG00000005640	INSRR	insulin receptor-related receptor	2.82528	0.00105834
ENSMUSG00000032436	CMTM7	CKLF-like MARVEL transmembrane domain containing 7	2.82122	9.21164e-05
ENSMUSG00000003119	CDK12	cyclin-dependent kinase 12	2.81709	1.18406e-13
ENSMUSG00000024411	AQP4	aquaporin 4	2.81585	6.94065e-09
ENSMUSG00000022150	Dab2	disabled 2, mitogen-responsive phosphoprotein	2.81201	6.13395e-15
ENSMUSG00000015053	GATA2	GATA binding protein 2	2.80826	5.28768e-06
ENSMUSG00000054206	GZMM	granzyme M (lymphocyte met-ase 1)	2.80544	0.000274956
ENSMUSG00000023153	tmem52	transmembrane protein 52	2.80214	0.0140729
ENSMUSG00000015027	GALNS	galactosamine (N-acetyl)-6-sulfate sulfatase	2.80211	1.44308e-07
ENSMUSG00000031799	Tpm4	tropomyosin 4	2.78838	1.97914e-18
ENSMUSG00000031557	PLEKHA2	pleckstrin homology domain-containing, family A (phosphoinositide binding specific) member 2	2.78666	5.59912e-12
ENSMUSG00000097195	Snhg5	small nucleolar RNA host gene 5	2.78479	1.53916e-07
ENSMUSG00000069844	sco1	SCO cytochrome oxidase deficient homolog 1 (yeast)	2.78425	1.22258e-09
ENSMUSG00000019088	Dnase1l1	deoxyribonuclease 1-like 1	2.77862	0.00064217
ENSMUSG00000026701	Prdx6	peroxiredoxin 6	2.77526	4.06285e-14
ENSMUSG00000018845	UNC45B	unc-45 homolog B (C. elegans)	2.77477	0.00987467
ENSMUSG00000026765	lypd6b	LY6/PLAUR domain containing 6B	2.77457	2.75441e-12
ENSMUSG00000071660	TTC9C	tetratricopeptide repeat domain 9C	2.77116	3.07948e-17
ENSMUSG00000027366	2010106G01Rik	signal peptide peptidase like 2A	2.76739	3.7233e-20
ENSMUSG00000029249	REST	RE1-silencing transcription factor	2.76311	0.000190603
ENSMUSG00000068876	Cgn	cingulin	2.76081	1.42532e-10
ENSMUSG00000024998	PLCE1	phospholipase C, epsilon 1	2.76049	9.54676e-18
ENSMUSG00000019929	DCN	decorin	2.75837	8.89243e-15
ENSMUSG00000042608	Stk40	serine/threonine kinase 40	2.75767	1.4795e-11
ENSMUSG00000002249	TEAD3	TEA domain family member 3	2.75703	6.37824e-05
ENSMUSG00000021904	SEMA3G	sema domain, immunoglobulin domain (Ig), short basic domain, secreted, (semaphorin) 3G	2.75528	9.16842e-05
ENSMUSG00000074340	Ovgp1	oviductal glycoprotein 1	2.75471	7.91866e-06
ENSMUSG00000022665	Ccdc80	coiled-coil domain containing 80	2.75257	3.1652e-09
ENSMUSG00000029468	P2RX7	purinergic receptor P2X, ligand-gated ion channel, 7	2.75136	7.24246e-08
ENSMUSG00000041959	S100A10	S100 calcium binding protein A10 (calpactin)	2.74883	6.09458e-10
ENSMUSG00000036246	GMIP	Gem-interacting protein	2.74806	1.59649e-13
ENSMUSG00000025403	SHMT2	serine hydroxymethyltransferase 2 (mitochondrial)	2.74638	8.24699e-16
ENSMUSG00000072919	4933437F05Rik	NADP+ dependent oxidoreductase domain containing 1	2.74475	0.0266188
ENSMUSG00000036781	Rps27l	ribosomal protein S27-like	2.73832	3.28727e-11
ENSMUSG00000079722	Ttll2	tubulin tyrosine ligase-like family, member 2	2.73758	0.0303471
ENSMUSG00000029084	cd38	CD38 antigen	2.73752	1.24526e-06
ENSMUSG00000006344	GGT5	gamma-glutamyltransferase 5	2.73642	5.25468e-05
ENSMUSG00000038612	mcl1	myeloid cell leukemia sequence 1	2.73621	3.21906e-23
ENSMUSG00000058638	Zfp110	zinc finger protein 110	2.7358	5.72503e-12
ENSMUSG00000041057	Wdr43	WD repeat domain 43	2.73249	1.30869e-09
ENSMUSG00000033446	lpar6	lysophosphatidic acid receptor 6	2.72959	0.000320144
ENSMUSG00000026749	Nek6	NIMA (never in mitosis gene a)-related expressed kinase 6	2.72834	6.65711e-12
ENSMUSG00000027323	Rad51	RAD51 homolog	2.72727	0.0188209
ENSMUSG00000022105	RB1	retinoblastoma 1	2.72461	3.12449e-09
ENSMUSG00000009376	MET	met proto-oncogene	2.72224	3.97865e-05
ENSMUSG00000034041	Lyl1	lymphoblastomic leukemia 1	2.71616	0.00444489
ENSMUSG00000036833	PNPLA7	patatin-like phospholipase domain containing 7	2.71603	4.56165e-10
ENSMUSG00000039480	Nt5dc1	5'-nucleotidase domain containing 1	2.71592	0.001709
ENSMUSG00000089875	Etohd2	ethanol decreased 2	2.71502	0.00369967
ENSMUSG00000024986	hhex	hematopoietically expressed homeobox	2.71499	0.00800985
ENSMUSG00000027654	FAM83D	family with sequence similarity 83, member D	2.71308	0.000640053
ENSMUSG00000027555	Car13	carbonic anhydrase 13	2.70952	9.31191e-06
ENSMUSG00000021367	EDN1	endothelin 1	2.70807	0.0354838
ENSMUSG00000007872	Id3	inhibitor of DNA binding 3	2.70738	2.42151e-09
ENSMUSG00000019838	SLC16A10	solute carrier family 16 (monocarboxylic acid transporters), member 10	2.70734	0.0015942
ENSMUSG00000039377	hlx	H2.0-like homeobox	2.70613	0.00817513
ENSMUSG00000028382	ROD1	polypyrimidine tract binding protein 3	2.70245	1.5367e-15
ENSMUSG00000042354	gnl3	guanine nucleotide binding protein-like 3 (nucleolar)	2.69895	1.33479e-11
ENSMUSG00000017756	SLC12A7	solute carrier family 12, member 7	2.69757	1.28317e-09
ENSMUSG00000055865	FAM19A3	family with sequence similarity 19, member A3	2.6889	0.0153604
ENSMUSG00000021809	Nudt13	nudix (nucleoside diphosphate linked moiety X)-type motif 13	2.6882	5.7063e-12
ENSMUSG00000036854	hspb6	heat shock protein, alpha-crystallin-related, B6	2.68549	9.22592e-07
ENSMUSG00000032611	1700102P08Rik	RIKEN cDNA 1700102P08 gene	2.68324	0.0378826
ENSMUSG00000036390	GADD45A	growth arrest and DNA-damage-inducible 45 alpha	2.67795	5.05177e-05
ENSMUSG00000029863	CASP2	caspase 2	2.67777	4.6919e-11
ENSMUSG00000031196	F8	coagulation factor VIII	2.67446	0.0400927
ENSMUSG00000022508	BCL6	B cell leukemia/lymphoma 6	2.67161	1.2196e-06
ENSMUSG00000034792	GNA15	guanine nucleotide binding protein, alpha 15	2.67144	0.00782882
ENSMUSG00000029851	Fam115c	family with sequence similarity 115, member C	2.67067	0.0385003
ENSMUSG00000024472	dcp2	DCP2 decapping enzyme homolog (S. cerevisiae)	2.6699	1.27188e-19
ENSMUSG00000010142	TNFRSF13B	tumor necrosis factor receptor superfamily, member 13b	2.66965	0.0268405
ENSMUSG00000030403	Vasp	vasodilator-stimulated phosphoprotein	2.66475	6.79228e-14
ENSMUSG00000028228	CPNE3	copine III	2.66341	8.65583e-13
ENSMUSG00000026773	pfkfb3	6-phosphofructo-2-kinase/fructose-2,6-biphosphatase 3	2.65965	6.47072e-18
ENSMUSG00000000562	Adora3	adenosine A3 receptor	2.65849	0.00632777
ENSMUSG00000025511	tspan4	tetraspanin 4	2.65683	5.27526e-11
ENSMUSG00000033450	Tagap	T cell activation Rho GTPase activating protein	2.65645	0.00106615
ENSMUSG00000021822	PLAU	plasminogen activator, urokinase	2.65628	0.000103211
ENSMUSG00000060639	Hist1h4i	histone cluster 1, H4i	2.65237	0.00705312
ENSMUSG00000025358	Cdk2	cyclin-dependent kinase 2	2.65168	0.000129506
ENSMUSG00000021806	NID2	nidogen 2	2.65118	4.82622e-06
ENSMUSG00000040170	FMO2	flavin containing monooxygenase 2	2.65075	2.6524e-05
ENSMUSG00000041445	MMRN2	multimerin 2	2.65063	2.50311e-07
ENSMUSG00000032092	MPZL2	myelin protein zero-like 2	2.64756	0.0337045
ENSMUSG00000037846	RTKN2	rhotekin 2	2.64241	0.000141358
ENSMUSG00000075225	CCDC162	coiled-coil domain containing 162	2.63907	0.0310971
ENSMUSG00000020387	Phf15	PHD finger protein 15	2.63832	9.30206e-21
ENSMUSG00000036553	SH3TC1	SH3 domain and tetratricopeptide repeats 1	2.63763	0.000763016
ENSMUSG00000010095	SLC3A2	solute carrier family 3 (activators of dibasic and neutral amino acid transport), member 2	2.63762	1.87005e-21
ENSMUSG00000031948	Kars	lysyl-tRNA synthetase	2.63109	3.38692e-20
ENSMUSG00000028859	Csf3r	colony stimulating factor 3 receptor (granulocyte)	2.62985	6.21436e-05
ENSMUSG00000054580	Pla2r1	phospholipase A2 receptor 1	2.62949	0.0371577
ENSMUSG00000042613	Pbxip1	pre B cell leukemia transcription factor interacting protein 1	2.62744	9.21538e-21
ENSMUSG00000032456	NMNAT3	nicotinamide nucleotide adenylyltransferase 3	2.6248	0.00304038
ENSMUSG00000024085	MAN2A1	mannosidase 2, alpha 1	2.62287	3.74947e-13
ENSMUSG00000052837	junb	Jun-B oncogene	2.6228	1.76528e-18
ENSMUSG00000066113	ADAMTSL1	ADAMTS-like 1	2.62278	1.27696e-05
ENSMUSG00000020014	4930485B16Rik	predicted gene 872	2.62077	0.000266986
ENSMUSG00000039680	mRpS6	mitochondrial ribosomal protein S6	2.61825	3.02653e-13
ENSMUSG00000057367	birc2	baculoviral IAP repeat-containing 2	2.61237	5.23133e-16
ENSMUSG00000018566	Slc2a4	solute carrier family 2 (facilitated glucose transporter), member 4	2.61221	0.000749976
ENSMUSG00000048905	4930539E08Rik	RIKEN cDNA 4930539E08 gene	2.60895	1.38589e-05
ENSMUSG00000026980	Ly75	lymphocyte antigen 75	2.60667	0.00216625
ENSMUSG00000039456	MORC3	microrchidia 3	2.60559	1.55596e-13
ENSMUSG00000022512	CLDN1	claudin 1	2.60406	0.0122004
ENSMUSG00000026674	DDR2	discoidin domain receptor family, member 2	2.59952	9.88159e-13
ENSMUSG00000024451	arap3	ArfGAP with RhoGAP domain, ankyrin repeat and PH domain 3	2.59911	7.19816e-10
ENSMUSG00000031266	Gla	galactosidase, alpha	2.59875	2.4874e-10
ENSMUSG00000035237	LCAT	lecithin cholesterol acyltransferase	2.59806	4.18734e-15
ENSMUSG00000023348	TRIP6	thyroid hormone receptor interactor 6	2.59768	1.00565e-09
ENSMUSG00000027007	SSFA2	sperm specific antigen 2	2.5966	6.8146e-19
ENSMUSG00000031596	SLC7A2	solute carrier family 7 (cationic amino acid transporter, y+ system), member 2	2.59571	9.11927e-11
ENSMUSG00000063800	prpf38a	PRP38 pre-mRNA processing factor 38 (yeast) domain containing A	2.59468	8.27158e-15
ENSMUSG00000028466	creb3	cAMP responsive element binding protein 3	2.59457	3.57003e-16
ENSMUSG00000028179	CTH	cystathionase (cystathionine gamma-lyase)	2.59431	0.000591001
ENSMUSG00000066894	VSIG10	V-set and immunoglobulin domain containing 10	2.59416	1.24042e-05
ENSMUSG00000030536	IQGAP1	IQ motif containing GTPase activating protein 1	2.59212	2.81461e-16
ENSMUSG00000021280	1200009I06Rik	exocyst complex component 3-like 4	2.59135	0.0259447
ENSMUSG00000032041	TIRAP	toll-interleukin 1 receptor (TIR) domain-containing adaptor protein	2.59101	2.62599e-05
ENSMUSG00000032085	TAGLN	transgelin	2.59012	0.00335321
ENSMUSG00000022220	ADCY4	adenylate cyclase 4	2.58987	1.08484e-06
ENSMUSG00000046152	fut10	fucosyltransferase 10	2.58977	8.27757e-05
ENSMUSG00000063760	Rnf217	ring finger protein 217	2.58951	1.41134e-06
ENSMUSG00000002147	STAT6	signal transducer and activator of transcription 6	2.58908	2.15038e-10
ENSMUSG00000026586	PRRX1	paired related homeobox 1	2.58906	0.00112098
ENSMUSG00000040586	ofd1	oral-facial-digital syndrome 1 gene homolog (human)	2.58838	9.11516e-09
ENSMUSG00000020128	VPS54	vacuolar protein sorting 54 (yeast)	2.58816	1.59443e-16
ENSMUSG00000034707	GNS	glucosamine (N-acetyl)-6-sulfatase	2.58355	9.31132e-22
ENSMUSG00000074802	Gas2l3	growth arrest-specific 2 like 3	2.58348	0.00265599
ENSMUSG00000034349	SMC4	structural maintenance of chromosomes 4	2.58137	7.90667e-08
ENSMUSG00000079057	Cyp4v3	cytochrome P450, family 4, subfamily v, polypeptide 3	2.5764	1.59577e-09
ENSMUSG00000028967	ERRFI1	ERBB receptor feedback inhibitor 1	2.57537	1.04827e-05
ENSMUSG00000020573	PIK3CG	phosphoinositide-3-kinase, catalytic, gamma polypeptide	2.57329	0.00221448
ENSMUSG00000026922	AGPAT2	1-acylglycerol-3-phosphate O-acyltransferase 2 (lysophosphatidic acid acyltransferase, beta)	2.57042	0.00235263
ENSMUSG00000047216	Cdh19	cadherin 19, type 2	2.57001	1.79668e-06
ENSMUSG00000075327	Zbtb2	zinc finger and BTB domain containing 2	2.56768	1.87882e-09
ENSMUSG00000040158	Tax1bp3	Tax1 (human T cell leukemia virus type I) binding protein 3	2.56729	0.000155752
ENSMUSG00000050628	Ubald2	UBA-like domain containing 2	2.56617	1.20874e-12
ENSMUSG00000030882	Dnhd1	dynein heavy chain domain 1	2.5652	3.31421e-06
ENSMUSG00000033762	Recql4	RecQ protein-like 4	2.56285	0.0262854
ENSMUSG00000027281	2210009G21Rik	SLX4 interacting protein	2.56046	0.00248635
ENSMUSG00000031652	N4BP1	NEDD4 binding protein 1	2.55823	1.20372e-18
ENSMUSG00000020893	Per1	period circadian clock 1	2.55603	7.69634e-22
ENSMUSG00000033031	C330027C09Rik	RIKEN cDNA C330027C09 gene	2.55339	0.00551082
ENSMUSG00000062312	Erbb2	v-erb-b2 erythroblastic leukemia viral oncogene homolog 2, neuro/glioblastoma derived oncogene homolog (avian)	2.544	1.91669e-06
ENSMUSG00000038587	AKAP12	A kinase (PRKA) anchor protein (gravin) 12	2.54317	3.22808e-05
ENSMUSG00000031297	SLC7A3	solute carrier family 7 (cationic amino acid transporter, y+ system), member 3	2.5422	4.91025e-09
ENSMUSG00000008348	Ubc	ubiquitin C	2.54085	1.37678e-14
ENSMUSG00000004508	GAB2	growth factor receptor bound protein 2-associated protein 2	2.53717	5.16132e-16
ENSMUSG00000027422	RRBP1	ribosome binding protein 1	2.53704	6.72299e-19
ENSMUSG00000020952	SCFD1	Sec1 family domain containing 1	2.53088	8.48969e-14
ENSMUSG00000027800	TM4SF1	transmembrane 4 superfamily member 1	2.52847	8.13311e-10
ENSMUSG00000022768	Ccdc116	coiled-coil domain containing 116	2.52775	0.0120261
ENSMUSG00000042812	Foxf1a	forkhead box F1	2.52255	0.00703112
ENSMUSG00000001555	Fkbp10	FK506 binding protein 10	2.52032	2.54029e-05
ENSMUSG00000032501	TRIB1	tribbles homolog 1 (Drosophila)	2.51696	3.10769e-13
ENSMUSG00000038894	irs2	insulin receptor substrate 2	2.51387	0.000138622
ENSMUSG00000031497	Tnfsf13b	tumor necrosis factor (ligand) superfamily, member 13b	2.5127	0.0157386
ENSMUSG00000055200	Sertad3	SERTA domain containing 3	2.50657	0.000116237
ENSMUSG00000040690	Col16a1	collagen, type XVI, alpha 1	2.49995	4.43317e-07
ENSMUSG00000025534	GUSB	glucuronidase, beta	2.49762	1.33503e-08
ENSMUSG00000050141	BC049635	cDNA sequence BC049635	2.49715	0.0457377
ENSMUSG00000089844	A530032D15Rik	RIKEN cDNA A530032D15Rik gene	2.49613	0.0346869
ENSMUSG00000056216	CEBPG	CCAAT/enhancer binding protein (C/EBP), gamma	2.49529	1.61626e-15
ENSMUSG00000034485	uaca	uveal autoantigen with coiled-coil domains and ankyrin repeats	2.49345	2.07035e-12
ENSMUSG00000043441	Gpr149	G protein-coupled receptor 149	2.49061	0.00248372
ENSMUSG00000063605	ccdc102a	coiled-coil domain containing 102A	2.48634	0.0168855
ENSMUSG00000019487	Trip10	thyroid hormone receptor interactor 10	2.48519	4.26358e-07
ENSMUSG00000066043	PHACTR4	phosphatase and actin regulator 4	2.48497	4.54995e-11
ENSMUSG00000041134	CYYR1	cysteine and tyrosine-rich protein 1	2.48458	0.000348075
ENSMUSG00000026893	Gca	grancalcin	2.48351	3.90318e-07
ENSMUSG00000001517	Foxm1	forkhead box M1	2.48191	0.0095324
ENSMUSG00000032714	SYDE1	synapse defective 1, Rho GTPase, homolog 1 (C. elegans)	2.48014	1.06029e-11
ENSMUSG00000033847	PLA2G4C	phospholipase A2, group IVC (cytosolic, calcium-independent)	2.47899	0.0203011
ENSMUSG00000030047	Arhgap25	Rho GTPase activating protein 25	2.47776	1.65036e-06
ENSMUSG00000051735	RINL	Ras and Rab interactor-like	2.4775	0.00151989
ENSMUSG00000074656	Eif2s2	eukaryotic translation initiation factor 2, subunit 2 (beta)	2.47651	1.53473e-06
ENSMUSG00000016356	COL20A1	collagen, type XX, alpha 1	2.47644	0.00249207
ENSMUSG00000033306	lpp	LIM domain containing preferred translocation partner in lipoma	2.47439	5.87911e-09
ENSMUSG00000026062	SLC9A2	solute carrier family 9 (sodium/hydrogen exchanger), member 2	2.47433	5.44835e-06
ENSMUSG00000039323	igfbp2	insulin-like growth factor binding protein 2	2.4735	0.0124157
ENSMUSG00000032300	1700017B05Rik	RIKEN cDNA 1700017B05 gene	2.46821	1.94383e-10
ENSMUSG00000057219	ARMC7	armadillo repeat containing 7	2.46686	7.07388e-07
ENSMUSG00000024513	MBD2	methyl-CpG binding domain protein 2	2.46656	2.39982e-09
ENSMUSG00000039756	DNTTIP2	deoxynucleotidyltransferase, terminal, interacting protein 2	2.46507	6.33398e-12
ENSMUSG00000037336	MFSD2B	major facilitator superfamily domain containing 2B	2.46493	0.0148139
ENSMUSG00000063550	NUP98	nucleoporin 98	2.4647	9.07687e-10
ENSMUSG00000047446	ARL4A	ADP-ribosylation factor-like 4A	2.46181	1.1783e-14
ENSMUSG00000062031	athl1	ATH1, acid trehalase-like 1 (yeast)	2.45982	2.6892e-07
ENSMUSG00000026142	RHBDD1	rhomboid domain containing 1	2.45842	2.242e-07
ENSMUSG00000027293	Ehd4	EH-domain containing 4	2.45774	8.50317e-12
ENSMUSG00000033082	Clec1a	C-type lectin domain family 1, member a	2.45423	0.0395206
ENSMUSG00000028098	Rnf115	ring finger protein 115	2.45236	9.49299e-16
ENSMUSG00000096401	Gm21811	Gm21811	2.45053	0.000298674
ENSMUSG00000008398	ELK3	ELK3, member of ETS oncogene family	2.44915	4.99194e-07
ENSMUSG00000079470	Utp14b	UTP14, U3 small nucleolar ribonucleoprotein, homolog B (yeast)	2.44768	0.000221541
ENSMUSG00000063696	Gm8730	ribosomal protein, large, P0 pseudogene	2.44432	8.05146e-06
ENSMUSG00000032754	SLC24A6	solute carrier family 24 (sodium/potassium/calcium exchanger), member 6	2.4418	5.12508e-06
ENSMUSG00000085316	D330050G23Rik	RIKEN cDNA D330050G23 gene	2.44166	0.028247
ENSMUSG00000029862	Clcn1	chloride channel 1	2.43974	0.00133418
ENSMUSG00000024165	HN1L	hematological and neurological expressed 1-like	2.4394	2.77822e-06
ENSMUSG00000029163	EMILIN1	elastin microfibril interfacer 1	2.43672	8.88865e-05
ENSMUSG00000024818	Slc25a45	solute carrier family 25, member 45	2.43593	0.00039701
ENSMUSG00000034906	NCAPH	non-SMC condensin I complex, subunit H	2.4343	0.0283026
ENSMUSG00000030225	dera	2-deoxyribose-5-phosphate aldolase homolog (C. elegans)	2.43286	0.0188743
ENSMUSG00000078651	Aoc2	amine oxidase, copper containing 2 (retina-specific)	2.43248	0.000523145
ENSMUSG00000037337	MAP4K1	mitogen-activated protein kinase kinase kinase kinase 1	2.43056	0.0120705
ENSMUSG00000038866	ZCCHC2	zinc finger, CCHC domain containing 2	2.42707	2.99971e-12
ENSMUSG00000047123	TICAM1	toll-like receptor adaptor molecule 1	2.42624	3.45222e-05
ENSMUSG00000028885	Smpdl3b	sphingomyelin phosphodiesterase, acid-like 3B	2.42371	0.00225223
ENSMUSG00000032939	Nup93	nucleoporin 93	2.42201	9.65184e-07
ENSMUSG00000022178	JUB	ajuba LIM protein	2.42195	0.00369534
ENSMUSG00000038784	CNOT4	CCR4-NOT transcription complex, subunit 4	2.41949	4.54843e-14
ENSMUSG00000038650	rnh1	ribonuclease/angiogenin inhibitor 1	2.41761	5.66188e-10
ENSMUSG00000051037	Zfp455	zinc finger protein 455	2.41723	0.025263
ENSMUSG00000027463	2310046K01Rik	solute carrier protein family 52, member 3	2.4151	0.00279224
ENSMUSG00000037966	Ninj1	ninjurin 1	2.41456	6.22068e-10
ENSMUSG00000035239	Neu3	neuraminidase 3	2.41297	0.00928372
ENSMUSG00000052310	Slc39a1	solute carrier family 39 (zinc transporter), member 1	2.41246	4.86291e-14
ENSMUSG00000034560	A230046K03Rik	RIKEN cDNA A230046K03 gene	2.41198	1.27676e-13
ENSMUSG00000054321	TAF4B	TAF4B RNA polymerase II, TATA box binding protein (TBP)-associated factor	2.41168	0.00208429
ENSMUSG00000005804	PLDN	biogenesis of organelles complex-1, subunit 6, pallidin	2.41168	1.32432e-12
ENSMUSG00000010755	carS	cysteinyl-tRNA synthetase	2.41118	1.73011e-14
ENSMUSG00000040043	rbms2	RNA binding motif, single stranded interacting protein 2	2.41092	5.96161e-11
ENSMUSG00000017002	Slpi	secretory leukocyte peptidase inhibitor	2.40839	0.00681497
ENSMUSG00000002297	Dbf4	DBF4 homolog (S. cerevisiae)	2.40833	0.0187223
ENSMUSG00000059883	IRAK4	interleukin-1 receptor-associated kinase 4	2.40546	0.0110478
ENSMUSG00000030798	CD37	CD37 antigen	2.40103	8.77902e-05
ENSMUSG00000010067	RASSF1	Ras association (RalGDS/AF-6) domain family member 1	2.40086	0.000307756
ENSMUSG00000046675	Tmem251	transmembrane protein 251	2.39648	9.97037e-05
ENSMUSG00000042997	NHLRC3	NHL repeat containing 3	2.39634	1.12278e-09
ENSMUSG00000028868	Wasf2	WAS protein family, member 2	2.3957	1.15743e-12
ENSMUSG00000047746	Fbxo40	F-box protein 40	2.39438	0.0329672
ENSMUSG00000028465	TLN1	talin 1	2.39423	1.93383e-16
ENSMUSG00000070407	Hs3st3b1	heparan sulfate (glucosamine) 3-O-sulfotransferase 3B1	2.39264	0.00106779
ENSMUSG00000041238	RBBP8	retinoblastoma binding protein 8	2.39057	0.00256144
ENSMUSG00000054690	EMCN	endomucin	2.39035	2.46994e-05
ENSMUSG00000036103	Colec12	collectin sub-family member 12	2.38412	6.87203e-09
ENSMUSG00000021843	Ktn1	kinectin 1	2.38265	8.78312e-17
ENSMUSG00000027803	WWTR1	WW domain containing transcription regulator 1	2.38142	1.3905e-10
ENSMUSG00000039205	Ciz1	CDKN1A interacting zinc finger protein 1	2.3804	2.75045e-14
ENSMUSG00000006219	FBLIM1	filamin binding LIM protein 1	2.37968	0.0154216
ENSMUSG00000003752	ITPKC	inositol 1,4,5-trisphosphate 3-kinase C	2.37561	0.00468058
ENSMUSG00000027661	SLC2A10	solute carrier family 2 (facilitated glucose transporter), member 10	2.37476	0.0180969
ENSMUSG00000049232	Tigd2	tigger transposable element derived 2	2.37407	1.05679e-07
ENSMUSG00000004846	Plod3	procollagen-lysine, 2-oxoglutarate 5-dioxygenase 3	2.37302	1.351e-13
ENSMUSG00000042719	NAA25	N(alpha)-acetyltransferase 25, NatB auxiliary subunit	2.36766	9.40586e-12
ENSMUSG00000062611	Rps3a2	ribosomal protein S3A2	2.3672	0.0237661
ENSMUSG00000039682	LAP3	leucine aminopeptidase 3	2.36663	7.07896e-15
ENSMUSG00000062127	CTTNBP2NL	CTTNBP2 N-terminal like	2.36643	2.57239e-13
ENSMUSG00000040312	cchcr1	coiled-coil alpha-helical rod protein 1	2.36386	0.000104667
ENSMUSG00000027882	Stxbp3a	syntaxin binding protein 3A	2.36364	1.9566e-08
ENSMUSG00000019726	LYST	lysosomal trafficking regulator	2.36313	2.11323e-13
ENSMUSG00000029174	Tbc1d1	TBC1 domain family, member 1	2.36222	2.39217e-11
ENSMUSG00000052566	HOOK2	hook homolog 2 (Drosophila)	2.36182	2.88289e-08
ENSMUSG00000025510	cd151	CD151 antigen	2.36144	1.39339e-12
ENSMUSG00000014226	CACYBP	calcyclin binding protein	2.35872	8.49366e-16
ENSMUSG00000021939	CTSB	cathepsin B	2.35787	6.84684e-19
ENSMUSG00000021725	PARP8	poly (ADP-ribose) polymerase family, member 8	2.35635	1.2625e-11
ENSMUSG00000009687	FXYD5	FXYD domain-containing ion transport regulator 5	2.35534	9.98676e-11
ENSMUSG00000020892	Aloxe3	arachidonate lipoxygenase 3	2.35328	1.00597e-06
ENSMUSG00000039910	Cited2	Cbp/p300-interacting transactivator, with Glu/Asp-rich carboxy-terminal domain, 2	2.3528	4.86231e-15
ENSMUSG00000058298	MCM9	minichromosome maintenance complex component 9	2.35233	5.19104e-06
ENSMUSG00000021477	Ctsl	cathepsin L	2.35094	7.07263e-16
ENSMUSG00000020134	PELI1	pellino 1	2.34921	3.10545e-13
ENSMUSG00000017774	Myo1c	myosin IC	2.34907	7.59911e-12
ENSMUSG00000009035	TMEM184B	transmembrane protein 184b	2.34744	8.32684e-16
ENSMUSG00000033088	Triobp	TRIO and F-actin binding protein	2.34643	4.56692e-09
ENSMUSG00000002257	Def6	differentially expressed in FDCP 6	2.34613	0.000894175
ENSMUSG00000024098	Twsg1	twisted gastrulation homolog 1 (Drosophila)	2.34447	8.28766e-13
ENSMUSG00000027429	Sec23b	SEC23B (S. cerevisiae)	2.34441	3.14757e-09
ENSMUSG00000025006	SORBS1	sorbin and SH3 domain containing 1	2.34385	3.61286e-05
ENSMUSG00000052062	PARD3B	par-3 partitioning defective 3 homolog B (C. elegans)	2.34219	0.000195445
ENSMUSG00000020432	TCN2	transcobalamin 2	2.3419	3.77613e-07
ENSMUSG00000052688	5430435G22Rik	RIKEN cDNA 5430435G22 gene	2.34135	0.0261296
ENSMUSG00000021377	Dek	DEK oncogene (DNA binding)	2.33982	1.07392e-12
ENSMUSG00000059182	skap2	src family associated phosphoprotein 2	2.33792	1.40909e-07
ENSMUSG00000037613	Tnfrsf23	tumor necrosis factor receptor superfamily, member 23	2.33769	0.0262869
ENSMUSG00000052384	Lrrc33	leucine rich repeat containing 33	2.33346	3.44706e-06
ENSMUSG00000046410	kcnk6	potassium inwardly-rectifying channel, subfamily K, member 6	2.33277	0.0033073
ENSMUSG00000030711	sult1a1	sulfotransferase family 1A, phenol-preferring, member 1	2.33001	5.61555e-05
ENSMUSG00000031146	Plp2	proteolipid protein 2	2.32993	0.013377
ENSMUSG00000027722	SPATA5	spermatogenesis associated 5	2.32944	5.55641e-07
ENSMUSG00000025001	Hells	helicase, lymphoid specific	2.32919	0.0011675
ENSMUSG00000020620	Abca8b	ATP-binding cassette, sub-family A (ABC1), member 8b	2.32491	2.16946e-08
ENSMUSG00000041187	PRKD2	protein kinase D2	2.32273	2.90807e-06
ENSMUSG00000097113	Gm19705	RP23-302C16.2	2.32191	0.046174
ENSMUSG00000015647	LAMA5	laminin, alpha 5	2.32168	9.61473e-05
ENSMUSG00000025464	PAOX	polyamine oxidase (exo-N4-amino)	2.32124	0.000237808
ENSMUSG00000093470	Gm20645	Gm20645	2.32071	0.00838032
ENSMUSG00000004837	GRAP	GRB2-related adaptor protein	2.31865	0.00109575
ENSMUSG00000039158	Akna	AT-hook transcription factor	2.31628	0.000269107
ENSMUSG00000025971	9430016H08Rik	RIKEN cDNA 9430016H08 gene	2.31492	1.32873e-06
ENSMUSG00000028441	1110017D15Rik	RIKEN cDNA 1110017D15 gene	2.31301	0.00601505
ENSMUSG00000085385	9430008C03Rik	RIKEN cDNA 9430008C03 gene	2.30973	2.14529e-05
ENSMUSG00000091952	Gm17709	ornithine decarboxylase, structural 1 pseudogene	2.30909	0.0491857
ENSMUSG00000022246	RAI14	retinoic acid induced 14	2.30846	5.0668e-07
ENSMUSG00000050332	Fam123b	APC membrane recruitment 1	2.30835	4.07811e-07
ENSMUSG00000026970	RBMS1	RNA binding motif, single stranded interacting protein 1	2.30674	5.65662e-12
ENSMUSG00000022300	dcaf13	DDB1 and CUL4 associated factor 13	2.30455	3.41604e-09
ENSMUSG00000000567	SOX9	SRY-box containing gene 9	2.30387	8.54943e-12
ENSMUSG00000006369	FBLN1	fibulin 1	2.30165	1.7511e-05
ENSMUSG00000074876	SPATA5L1	spermatogenesis associated 5-like 1	2.29791	0.00232142
ENSMUSG00000024732	CCDC86	coiled-coil domain containing 86	2.2901	4.53447e-06
ENSMUSG00000027715	CCNA2	cyclin A2	2.28823	0.0367478
ENSMUSG00000037649	H2-DMa	histocompatibility 2, class II, locus DMa	2.28649	1.3054e-07
ENSMUSG00000002769	Gnmt	glycine N-methyltransferase	2.28606	0.00549269
ENSMUSG00000005054	Cstb	cystatin B	2.28594	2.27249e-09
ENSMUSG00000023845	LNPEP	leucyl/cystinyl aminopeptidase	2.28474	1.47758e-07
ENSMUSG00000025078	Nhlrc2	NHL repeat containing 2	2.28186	9.07263e-07
ENSMUSG00000022864	D16Ertd472e	DNA segment, Chr 16, ERATO Doi 472, expressed	2.28125	0.00745335
ENSMUSG00000031400	G6pdx	glucose-6-phosphate dehydrogenase X-linked	2.28067	3.29622e-12
ENSMUSG00000030088	Aldh1l1	aldehyde dehydrogenase 1 family, member L1	2.28054	1.58101e-13
ENSMUSG00000024049	Myom1	myomesin 1	2.27716	0.0259698
ENSMUSG00000031167	Rbm3	RNA binding motif protein 3	2.27713	5.36207e-05
ENSMUSG00000027808	serp1	stress-associated endoplasmic reticulum protein 1	2.27614	3.16201e-12
ENSMUSG00000042406	ATF4	activating transcription factor 4	2.27415	4.47905e-15
ENSMUSG00000003623	CROT	carnitine O-octanoyltransferase	2.2717	2.98391e-10
ENSMUSG00000030413	Pglyrp1	peptidoglycan recognition protein 1	2.26649	0.000113607
ENSMUSG00000031875	Cmtm3	CKLF-like MARVEL transmembrane domain containing 3	2.26642	7.03723e-06
ENSMUSG00000032468	armc8	armadillo repeat containing 8	2.26633	1.07263e-12
ENSMUSG00000079036	Alkbh1	alkB, alkylation repair homolog 1 (E. coli)	2.26577	3.52418e-07
ENSMUSG00000020038	CRY1	cryptochrome 1 (photolyase-like)	2.26519	1.19867e-07
ENSMUSG00000033732	sf3b3	splicing factor 3b, subunit 3	2.26478	1.6273e-13
ENSMUSG00000032220	MYO1E	myosin IE	2.26357	1.71097e-08
ENSMUSG00000037313	Tacc3	transforming, acidic coiled-coil containing protein 3	2.26315	5.2408e-05
ENSMUSG00000045934	MTMR11	myotubularin related protein 11	2.26243	0.00021669
ENSMUSG00000006281	TEP1	telomerase associated protein 1	2.26211	3.55738e-05
ENSMUSG00000024776	STAMBPL1	STAM binding protein like 1	2.25999	2.24285e-08
ENSMUSG00000048490	NRIP1	nuclear receptor interacting protein 1	2.25893	4.76239e-11
ENSMUSG00000026600	soat1	sterol O-acyltransferase 1	2.258	2.94959e-06
ENSMUSG00000035992	Fnip1	folliculin interacting protein 1	2.25266	2.93348e-11
ENSMUSG00000039294	BC017643	cDNA sequence BC017643	2.2517	8.27545e-10
ENSMUSG00000029169	DHX15	DEAH (Asp-Glu-Ala-His) box polypeptide 15	2.2517	2.64503e-14
ENSMUSG00000041216	Clvs1	clavesin 1	2.24964	2.56674e-06
ENSMUSG00000031925	Maml2	mastermind like 2 (Drosophila)	2.24751	5.06272e-06
ENSMUSG00000000440	Pparg	peroxisome proliferator activated receptor gamma	2.24696	0.0140889
ENSMUSG00000046062	PPP1R15B	protein phosphatase 1, regulatory (inhibitor) subunit 15b	2.24685	3.83999e-13
ENSMUSG00000075705	SEPX1	methionine sulfoxide reductase B1	2.24679	5.65876e-10
ENSMUSG00000021250	FOS	FBJ osteosarcoma oncogene	2.24673	4.50139e-06
ENSMUSG00000047250	Ptgs1	prostaglandin-endoperoxide synthase 1	2.24577	3.31157e-06
ENSMUSG00000025494	Sigirr	single immunoglobulin and toll-interleukin 1 receptor (TIR) domain	2.24508	0.0333376
ENSMUSG00000031960	AARS	alanyl-tRNA synthetase	2.24447	4.51163e-15
ENSMUSG00000030087	Klf15	Kruppel-like factor 15	2.24431	5.81777e-05
ENSMUSG00000028233	Tgs1	trimethylguanosine synthase homolog (S. cerevisiae)	2.24428	2.40876e-09
ENSMUSG00000029171	pgm1	phosphoglucomutase 1	2.24217	0.00022174
ENSMUSG00000071451	Psmg4	proteasome (prosome, macropain) assembly chaperone 4	2.24199	2.23632e-05
ENSMUSG00000029480	DHX37	DEAH (Asp-Glu-Ala-His) box polypeptide 37	2.24133	7.47542e-05
ENSMUSG00000028468	rgp1	RGP1 retrograde golgi transport homolog (S. cerevisiae)	2.23967	5.61647e-06
ENSMUSG00000040297	AI848100	SUN domain containing ossification factor	2.23904	6.05946e-08
ENSMUSG00000031328	FLNA	filamin, alpha	2.23857	1.30615e-15
ENSMUSG00000044770	Scml4	sex comb on midleg-like 4 (Drosophila)	2.23821	0.00705312
ENSMUSG00000058743	KCNJ14	potassium inwardly-rectifying channel, subfamily J, member 14	2.23758	0.0188307
ENSMUSG00000047067	Dusp28	dual specificity phosphatase 28	2.23662	2.63278e-09
ENSMUSG00000008200	FNBP4	formin binding protein 4	2.23475	5.16274e-14
ENSMUSG00000023892	Zfp51	zinc finger protein 51	2.23472	0.00448383
ENSMUSG00000010307	Tmem86a	transmembrane protein 86A	2.23324	1.83989e-08
ENSMUSG00000023031	Cela1	chymotrypsin-like elastase family, member 1	2.23323	0.0432264
ENSMUSG00000016559	H3f3b	H3 histone, family 3B	2.23222	1.18851e-05
ENSMUSG00000001521	TULP3	tubby-like protein 3	2.23165	3.2317e-10
ENSMUSG00000027944	Hax1	HCLS1 associated X-1	2.22978	1.14699e-11
ENSMUSG00000022370	mrpl13	mitochondrial ribosomal protein L13	2.22969	9.22073e-09
ENSMUSG00000024542	CEP192	centrosomal protein 192	2.22906	4.73574e-07
ENSMUSG00000044250	FAM113B	PC-esterase domain containing 1B	2.22741	0.000351568
ENSMUSG00000068015	Lrch1	leucine-rich repeats and calponin homology (CH) domain containing 1	2.22684	1.42737e-05
ENSMUSG00000008393	Carhsp1	calcium regulated heat stable protein 1	2.22437	9.121e-14
ENSMUSG00000021123	RDH12	retinol dehydrogenase 12	2.22387	0.0439421
ENSMUSG00000035164	ZC3H12C	zinc finger CCCH type containing 12C	2.2235	1.87753e-06
ENSMUSG00000067352	Gm14149	predicted gene 14149	2.22348	0.0484962
ENSMUSG00000033961	Zfp446	zinc finger protein 446	2.22229	1.04153e-06
ENSMUSG00000028655	mfsd2a	major facilitator superfamily domain containing 2A	2.22209	2.25593e-07
[truncated: 856 more rows]
