# Supplementary material for: Genome-Wide Transcriptional Profiling Reveals Two Distinct Outcomes in Central Nervous System Infections of Rabies Virus
Source: Front Microbiol. 2016 May 19;7:751. doi: 10.3389/fmicb.2016.00751 (PMC4871871; doi:10.3389/fmicb.2016.00751)
Supplement: Supplementary file 3 [file Table3.XLS]

## Sheet: Sheet1
Supplementary Table 3. Genes regulated significantly in the brain following infection with HEP-Flury at 10 dpi. (fold-change ≥ 2 or ≤0.5 , P < 0.05)
Transcript ID	Gene Symbol	Description	Fold-change (infected vs. control)	P-value
ENSMUSG00000029417	Cxcl9	chemokine (C-X-C motif) ligand 9	967.509	1.18145e-30
ENSMUSG00000090942	F830016B08Rik	RIKEN cDNA F830016B08 gene	646.513	6.14009e-21
ENSMUSG00000034855	Cxcl10	chemokine (C-X-C motif) ligand 10	410.708	5.76954e-300
ENSMUSG00000097194	9330175E14Rik	AC128663.1	323.766	6.66492e-36
ENSMUSG00000035042	CCL5	chemokine (C-C motif) ligand 5	284.948	5.00554e-37
ENSMUSG00000027514	Zbp1	Z-DNA binding protein 1	254.914	1.49545e-207
ENSMUSG00000078763	Slfn1	schlafen 1	216.564	3.9658e-32
ENSMUSG00000039699	BATF2	basic leucine zipper transcription factor, ATF-like 2	210.804	4.40271e-45
ENSMUSG00000035692	Isg15	ISG15 ubiquitin-like modifier	208.484	1.17163e-62
ENSMUSG00000029561	Oasl2	2'-5' oligoadenylate synthetase-like 2	191.829	0
ENSMUSG00000082292	Gm12250	predicted gene 12250	188.746	1.74365e-87
ENSMUSG00000073555	Gm4951	predicted gene 4951	179.615	5.43638e-69
ENSMUSG00000028037	IFI44	interferon-induced protein 44	176.608	6.78957e-253
ENSMUSG00000054588	Gbp10	guanylate-binding protein 10	169.077	8.27015e-51
ENSMUSG00000054072	Iigp1	interferon inducible GTPase 1	157.728	5.20979e-101
ENSMUSG00000025498	IRF7	interferon regulatory factor 7	156.051	5.97063e-123
ENSMUSG00000078853	Igtp	interferon gamma induced GTPase	153.035	3.63995e-290
ENSMUSG00000073489	Ifi204	interferon activated gene 204	151.869	1.621e-78
ENSMUSG00000029322	PLAC8	placenta-specific 8	146.732	3.6398e-97
ENSMUSG00000060183	CXCL11	chemokine (C-X-C motif) ligand 11	144.187	2.17933e-26
ENSMUSG00000041827	Oasl1	2'-5' oligoadenylate synthetase-like 1	141.774	5.27254e-119
ENSMUSG00000074151	Nlrc5	NLR family, CARD domain containing 5	134.745	2.54669e-62
ENSMUSG00000030107	Usp18	ubiquitin specific peptidase 18	130.788	9.41681e-218
ENSMUSG00000068129	Cst7	cystatin F (leukocystatin)	122.607	2.46555e-26
ENSMUSG00000034459	IFIT1	interferon-induced protein with tetratricopeptide repeats 1	120.899	5.43633e-303
ENSMUSG00000026981	IL1RN	interleukin 1 receptor antagonist	118.798	4.34652e-13
ENSMUSG00000030149	KLRK1	killer cell lectin-like receptor subfamily K, member 1	115.653	1.44318e-15
ENSMUSG00000039146	H28	interferon-induced protein 44 like	115.193	1.89656e-50
ENSMUSG00000079017	Ifi27l2a	interferon, alpha-inducible protein 27 like 2A	112.07	2.88514e-53
ENSMUSG00000034438	Gbp8	guanylate-binding protein 8	110.322	1.32444e-12
ENSMUSG00000000386	mx1	myxovirus (influenza virus) resistance 1	103.545	7.65457e-158
ENSMUSG00000048852	Gm12185	predicted gene 12185	103.029	2.77851e-08
ENSMUSG00000032661	Oas3	2'-5' oligoadenylate synthetase 3	102.217	1.06474e-90
ENSMUSG00000068606	Gm4841	predicted gene 4841	101.451	1.59568e-26
ENSMUSG00000045502	NIACR1	niacin receptor 1	99.6671	6.13051e-44
ENSMUSG00000022014	EPSTI1	epithelial stromal interaction 1 (breast)	95.3196	5.61907e-42
ENSMUSG00000074896	Ifit3	interferon-induced protein with tetratricopeptide repeats 3	94.692	1.61897e-122
ENSMUSG00000059089	Fcgr4	Fc receptor, IgG, low affinity IV	92.7992	1.03564e-89
ENSMUSG00000046718	BST2	bone marrow stromal cell antigen 2	91.8839	5.01719e-83
ENSMUSG00000055413	H2-Q5	histocompatibility 2, Q region locus 5	88.7754	1.02105e-93
ENSMUSG00000028874	Fgr	Gardner-Rasheed feline sarcoma viral (Fgr) oncogene homolog	86.6478	3.70674e-09
ENSMUSG00000078921	Tgtp2	T cell specific GTPase 2	86.0269	7.27724e-74
ENSMUSG00000091373	Gm8810	predicted gene 8810	85.189	0.000208249
ENSMUSG00000079362	Gbp6	guanylate binding protein 6	83.381	2.2201e-257
ENSMUSG00000000204	Slfn4	schlafen 4	83.1672	7.26399e-63
ENSMUSG00000020641	RSAD2	radical S-adenosyl methionine domain containing 2	74.853	6.17765e-158
ENSMUSG00000026535	Ifi202b	interferon activated gene 202B	74.282	2.58405e-79
ENSMUSG00000024338	psmb8	proteasome (prosome, macropain) subunit, beta type 8 (large multifunctional peptidase 7)	73.283	2.2201e-257
ENSMUSG00000073490	AI607873	expressed sequence AI607873	71.9935	6.4896e-49
ENSMUSG00000073402	Gm8909	predicted gene 8909	70.8149	1.16451e-132
ENSMUSG00000069874	Irgm2	immunity-related GTPase family M member 2	70.6472	2.14246e-240
ENSMUSG00000078920	Ifi47	interferon gamma inducible protein 47	68.5392	3.3606e-71
ENSMUSG00000035352	Ccl12	chemokine (C-C motif) ligand 12	67.8207	2.34995e-64
ENSMUSG00000037921	Ddx60	DEAD (Asp-Glu-Ala-Asp) box polypeptide 60	63.8624	4.52115e-149
ENSMUSG00000076615	AI324046	Immunoglobulin heavy constant gamma 3	63.5586	0.0240115
ENSMUSG00000023132	GZMA	granzyme A	63.3145	1.04031e-27
ENSMUSG00000057346	Apol9a	apolipoprotein L 9a	63.1543	4.00142e-22
ENSMUSG00000057596	AI451617	tripartite motif-containing 30D	62.2262	3.64505e-29
ENSMUSG00000044703	Phf11a	PHD finger protein 11A	61.5818	8.98832e-15
ENSMUSG00000039236	ISG20	interferon-stimulated protein	60.0938	1.24261e-82
ENSMUSG00000032690	OAS2	2'-5' oligoadenylate synthetase 2	60.0708	1.22822e-132
ENSMUSG00000028268	GBP3	guanylate binding protein 3	59.6829	1.27378e-303
ENSMUSG00000079363	Gbp4	guanylate binding protein 4	58.6697	5.13728e-29
ENSMUSG00000028269	Gbp2b	guanylate binding protein 2b	58.3577	6.85843e-59
ENSMUSG00000094796	BC147527	cDNA sequence BC147527	56.0973	1.74267e-07
ENSMUSG00000075602	Ly6a	lymphocyte antigen 6 complex, locus A	56.0018	3.77333e-210
ENSMUSG00000022126	irg1	immunoresponsive gene 1	55.6797	2.8354e-10
ENSMUSG00000030156	CD69	CD69 antigen	53.4903	4.17143e-07
ENSMUSG00000023341	MX2	myxovirus (influenza virus) resistance 2	53.4699	1.41345e-86
ENSMUSG00000060586	H2-Eb1	histocompatibility 2, class II antigen E beta	52.9148	2.45921e-16
ENSMUSG00000052477	C130026I21Rik	RIKEN cDNA C130026I21 gene	52.0558	7.15333e-07
ENSMUSG00000016283	H2-M2	histocompatibility 2, M region locus 2	51.7927	7.60823e-39
ENSMUSG00000091649	Phf11b	PHD finger protein 11B	51.2782	1.84616e-28
ENSMUSG00000073409	H2-Q6	histocompatibility 2, Q region locus 6	51.2176	1.43595e-105
ENSMUSG00000035385	Ccl2	chemokine (C-C motif) ligand 2	51.1409	7.80682e-59
ENSMUSG00000046879	Irgm1	immunity-related GTPase family M member 1	50.5963	7.80898e-119
ENSMUSG00000096727	Psmb9	proteasome (prosome, macropain) subunit, beta type 9 (large multifunctional peptidase 2)	50.5496	3.75238e-178
ENSMUSG00000036594	H2-Aa	histocompatibility 2, class II antigen A, alpha	50.4985	5.31325e-16
ENSMUSG00000016496	CD274	CD274 antigen	50.2126	4.89172e-121
ENSMUSG00000024610	CD74	CD74 antigen (invariant polypeptide of major histocompatibility complex, class II antigen-associated)	48.8252	1.47858e-17
ENSMUSG00000062488	I830012O16Rik	RIKEN cDNA I830012O16 gene	48.2462	1.28089e-141
ENSMUSG00000004707	Ly9	lymphocyte antigen 9	47.6546	2.24288e-20
ENSMUSG00000022586	Ly6i	lymphocyte antigen 6 complex, locus I	47.2461	1.47979e-15
ENSMUSG00000035208	Slfn8	schlafen 8	46.9672	7.24763e-96
ENSMUSG00000040026	Saa3	serum amyloid A 3	46.6999	6.1416e-20
ENSMUSG00000050232	CXCR3	chemokine (C-X-C motif) receptor 3	46.2695	5.94746e-06
ENSMUSG00000004296	IL12B	interleukin 12b	46.2343	0.000264187
ENSMUSG00000091705	H2-Q2	histocompatibility 2, Q region locus 2	45.2602	5.47237e-129
ENSMUSG00000061232	H2-K1	histocompatibility 2, K1, K region	45.1822	0
ENSMUSG00000073405	C920025E04Rik	RIKEN cDNA C920025E04 gene	45.1326	9.35431e-39
ENSMUSG00000030921	Trim30	tripartite motif-containing 30A	44.9619	7.85235e-157
ENSMUSG00000053977	Cd8a	CD8 antigen, alpha chain	44.9014	2.12143e-16
ENSMUSG00000067212	H2-T23	histocompatibility 2, T region locus 23	44.3548	1.08915e-287
ENSMUSG00000009185	ccl8	chemokine (C-C motif) ligand 8	43.8953	3.78673e-10
ENSMUSG00000028270	GBP2b	guanylate binding protein 2	43.8752	3.46384e-101
ENSMUSG00000037321	tap1	transporter 1, ATP-binding cassette, sub-family B (MDR/TAP)	43.8595	8.47783e-246
ENSMUSG00000027322	SIGLEC1	sialic acid binding Ig-like lectin 1, sialoadhesin	42.0582	1.00402e-58
ENSMUSG00000026070	Il18r1	interleukin 18 receptor 1	41.8431	0.000807823
ENSMUSG00000078922	Tgtp1	T cell specific GTPase 1	41.4529	4.34589e-33
ENSMUSG00000073421	H2-Ab1	histocompatibility 2, class II antigen A, beta 1	41.3357	5.12295e-15
ENSMUSG00000056290	Ms4a4b	membrane-spanning 4-domains, subfamily A, member 4B	39.7765	9.88722e-13
ENSMUSG00000033355	rtp4	receptor transporter protein 4	39.1669	3.18135e-96
ENSMUSG00000040264	gbp5	guanylate binding protein 5	39.0457	1.05367e-23
ENSMUSG00000024164	C3	complement component 3	38.3128	3.1139e-26
ENSMUSG00000026582	SELE	selectin, endothelial cell	38.2443	0.00219785
ENSMUSG00000024791	CDCA5	cell division cycle associated 5	38.0242	0.00226996
ENSMUSG00000035929	H2-gs10	histocompatibility 2, Q region locus 4	37.9265	1.56454e-263
ENSMUSG00000026770	IL2RA	interleukin 2 receptor, alpha chain	37.2126	6.88646e-07
ENSMUSG00000040253	Gbp6	guanylate binding protein 7	36.813	1.83054e-66
ENSMUSG00000044701	Il27	interleukin 27	35.2679	0.00475794
ENSMUSG00000062007	Hsh2d	hematopoietic SH2 domain containing	35.2238	0.00477268
ENSMUSG00000025279	DNASE1L3	deoxyribonuclease 1-like 3	35.2066	1.07739e-15
ENSMUSG00000064057	Scgb3a1	secretoglobin, family 3A, member 1	34.7651	5.47857e-14
ENSMUSG00000021880	RNASE6	ribonuclease, RNase A family, 6	34.4503	0.00074826
ENSMUSG00000067235	H2-Q10	histocompatibility 2, Q region locus 10	34.3398	7.71258e-116
ENSMUSG00000086150	Bach2os	cDNA sequence BC024582	33.9217	0.000451628
ENSMUSG00000037202	Prf1	perforin 1 (pore forming protein)	33.8987	4.17227e-06
ENSMUSG00000060550	H2-Q7	histocompatibility 2, Q region locus 7	33.6347	1.42698e-137
ENSMUSG00000002033	Cd3g	CD3 antigen, gamma polypeptide	33.535	1.30839e-10
ENSMUSG00000067203	H2-K2	histocompatibility 2, K region locus 2	33.343	6.41166e-52
ENSMUSG00000069793	Slfn9	schlafen 9	33.0523	1.73495e-46
ENSMUSG00000050370	CH25H	cholesterol 25-hydroxylase	32.1932	4.14789e-33
ENSMUSG00000026104	STAT1	signal transducer and activator of transcription 1	31.6741	1.12636e-291
ENSMUSG00000036322	H2-Ea-ps	histocompatibility 2, class II antigen E alpha, pseudogene	30.9171	3.21199e-13
ENSMUSG00000073406	H2-Bl	histocompatibility 2, blastocyst	30.8077	2.02635e-05
ENSMUSG00000070327	RNF213	ring finger protein 213	30.7594	6.78756e-148
ENSMUSG00000032053	Pou2af1	POU domain, class 2, associating factor 1	30.501	0.0161351
ENSMUSG00000040296	DDX58	DEAD (Asp-Glu-Ala-Asp) box polypeptide 58	30.1884	2.90766e-183
ENSMUSG00000073403	Gm10499	predicted gene 10499	30.0919	1.33488e-13
ENSMUSG00000045932	Ifit2	interferon-induced protein with tetratricopeptide repeats 2	29.9593	7.65053e-229
ENSMUSG00000068246	Apol9b	apolipoprotein L 9b	29.7838	3.53435e-22
ENSMUSG00000047735	SAMD9L	sterile alpha motif domain containing 9-like	29.6106	1.79211e-171
ENSMUSG00000046031	fam26f	family with sequence similarity 26, member F	29.5974	6.62743e-10
ENSMUSG00000090231	Cfb	complement factor B	29.5353	1.31356e-16
ENSMUSG00000026285	Pdcd1	programmed cell death 1	29.225	2.32586e-06
ENSMUSG00000040483	XAF1	XIAP associated factor 1	28.6017	3.70008e-145
ENSMUSG00000090215	Trim34b	tripartite motif-containing 34B	28.2241	1.4186e-13
ENSMUSG00000032596	Uba7	ubiquitin-like modifier activating enzyme 7	28.042	9.28162e-161
ENSMUSG00000095079	Igha	immunoglobulin heavy constant alpha	27.8852	1.63317e-24
ENSMUSG00000034422	PARP14	poly (ADP-ribose) polymerase family, member 14	27.8057	1.41284e-95
ENSMUSG00000012519	MLKL	mixed lineage kinase domain-like	27.365	1.00139e-16
ENSMUSG00000068245	Phf11d	PHD finger protein 11D	27.1715	6.57927e-73
ENSMUSG00000025044	Msr1	macrophage scavenger receptor 1	26.832	2.21784e-19
ENSMUSG00000028071	SH2D2A	SH2 domain protein 2A	26.8199	1.15006e-05
ENSMUSG00000092021	Gbp11	guanylate binding protein 11	26.7748	3.70446e-14
ENSMUSG00000028459	CD72	CD72 antigen	26.629	3.60676e-50
ENSMUSG00000055546	Timd4	T cell immunoglobulin and mucin domain containing 4	26.5868	0.00577082
ENSMUSG00000078616	Gm5598	tripartite motif-containing 30C	26.4442	0.00588893
ENSMUSG00000026012	Cd28	CD28 antigen	26.4151	0.00590664
ENSMUSG00000021624	CD180	CD180 antigen	26.2546	4.34446e-25
ENSMUSG00000022218	Tgm1	transglutaminase 1, K polypeptide	26.2062	5.76875e-06
ENSMUSG00000053835	H2-T24	histocompatibility 2, T region locus 24	25.9492	7.56052e-115
ENSMUSG00000075010	AW112010	expressed sequence AW112010	25.8819	1.04043e-18
ENSMUSG00000015340	CYBB	cytochrome b-245, beta polypeptide	25.8558	5.41344e-37
ENSMUSG00000026832	CYTIP	cytohesin 1 interacting protein	25.7247	1.54346e-10
ENSMUSG00000031304	Il2rg	interleukin 2 receptor, gamma chain	25.2564	1.9919e-16
ENSMUSG00000063268	Parp10	poly (ADP-ribose) polymerase family, member 10	24.712	7.94768e-165
ENSMUSG00000079419	Ms4a6c	membrane-spanning 4-domains, subfamily A, member 6C	24.6471	2.03497e-51
ENSMUSG00000072620	Slfn2	schlafen 2	24.4189	1.21359e-66
ENSMUSG00000027863	Cd2	CD2 antigen	23.8597	0.000115992
ENSMUSG00000096581	Bcl2a1d	B cell leukemia/lymphoma 2 related protein A1d	23.7338	6.33134e-05
ENSMUSG00000079547	H2-DMb1	histocompatibility 2, class II, locus Mb1	23.6839	1.26196e-07
ENSMUSG00000025492	ifitm3	interferon induced transmembrane protein 3	23.4606	3.99099e-120
ENSMUSG00000000682	Cd52	CD52 antigen	22.523	6.84131e-52
ENSMUSG00000079014	Serpina3i	serine (or cysteine) peptidase inhibitor, clade A, member 3I	22.4549	3.58737e-09
ENSMUSG00000033880	LGALS3BP	lectin, galactoside-binding, soluble, 3 binding protein	22.3914	1.51601e-231
ENSMUSG00000068227	il2rb	interleukin 2 receptor, beta chain	21.9088	2.44612e-20
ENSMUSG00000024334	H2-Oa	histocompatibility 2, O region alpha locus	21.581	6.62166e-06
ENSMUSG00000044303	CDKN2A	cyclin-dependent kinase inhibitor 2A	21.4828	8.71162e-05
ENSMUSG00000053318	SLAMF8	SLAM family member 8	20.8902	7.01318e-12
ENSMUSG00000027398	Il1b	interleukin 1 beta	20.754	2.04147e-13
ENSMUSG00000025877	HK3	hexokinase 3	20.7372	1.19759e-16
ENSMUSG00000066363	Serpina3f	serine (or cysteine) peptidase inhibitor, clade A, member 3F	20.3215	1.68859e-05
ENSMUSG00000024677	Ms4a6b	membrane-spanning 4-domains, subfamily A, member 6B	20.209	6.05288e-34
ENSMUSG00000076609	Igk-C	immunoglobulin kappa constant	20.0843	2.98578e-11
ENSMUSG00000060802	B2M	beta-2 microglobulin	20.061	9.12578e-249
ENSMUSG00000018899	Irf1	interferon regulatory factor 1	19.999	8.13266e-156
ENSMUSG00000055172	C1ra	complement component 1, r subcomponent A	19.9257	8.24953e-85
ENSMUSG00000030345	Dyrk4	dual-specificity tyrosine-(Y)-phosphorylation regulated kinase 4	19.8031	6.23131e-11
ENSMUSG00000041481	Serpina3g	serine (or cysteine) peptidase inhibitor, clade A, member 3G	19.7927	3.15138e-06
ENSMUSG00000026580	SELP	selectin, platelet	19.6266	0.000696599
ENSMUSG00000024339	TAP2	transporter 2, ATP-binding cassette, sub-family B (MDR/TAP)	19.4484	2.73902e-163
ENSMUSG00000026896	IFIH1	interferon induced with helicase C domain 1	19.432	1.30524e-133
ENSMUSG00000022906	PARP9	poly (ADP-ribose) polymerase family, member 9	19.3962	2.30911e-119
ENSMUSG00000030966	Trim21	tripartite motif-containing 21	19.1457	3.92158e-115
ENSMUSG00000033576	APOL6	apolipoprotein L 6	19.028	0.00105927
ENSMUSG00000024401	TNF	tumor necrosis factor	18.8945	1.01398e-06
ENSMUSG00000089672	Gp49a	glycoprotein 49 A	18.8835	2.24298e-07
ENSMUSG00000066677	Pydc3	pyrin domain containing 3	18.8501	2.94932e-07
ENSMUSG00000043931	GIMAP7	GTPase, IMAP family member 7	18.7391	0.00230394
ENSMUSG00000073411	H2-D1	histocompatibility 2, D region locus 1	18.4488	2.34161e-240
ENSMUSG00000049502	dtx3l	deltex 3-like (Drosophila)	18.4068	2.30911e-119
ENSMUSG00000041449	Serpina3h	serine (or cysteine) peptidase inhibitor, clade A, member 3H	18.3951	4.99009e-05
ENSMUSG00000027078	Ube2l6	ubiquitin-conjugating enzyme E2L 6	18.0154	2.87587e-120
ENSMUSG00000086763	Plxna4os1	RIKEN cDNA B230378P21 gene	17.9558	0.00364066
ENSMUSG00000030789	Itgax	integrin alpha X	17.9286	2.70484e-39
ENSMUSG00000073407	EG547347	predicted gene 6034	17.7464	3.87383e-09
ENSMUSG00000058163	Gm5431	predicted gene 5431	17.7185	0.000406107
ENSMUSG00000017830	dhx58	DEXH (Asp-Glu-X-His) box polypeptide 58	17.4199	5.60011e-73
ENSMUSG00000084796	Mir142hg	RIKEN cDNA A430104N18 gene	17.4165	0.0024955
ENSMUSG00000038580	Sct	secretin	17.3391	0.00627474
ENSMUSG00000032093	CD3E	CD3 antigen, epsilon polypeptide	17.3248	6.814e-09
ENSMUSG00000029298	Gbp9	guanylate-binding protein 9	17.2415	5.46309e-42
ENSMUSG00000000791	IL12RB1	interleukin 12 receptor, beta 1	17.1015	7.55199e-21
ENSMUSG00000032094	CD3D	CD3 antigen, delta polypeptide	17.0613	0.00590664
ENSMUSG00000039899	FGL2	fibrinogen-like protein 2	16.9675	1.44694e-45
ENSMUSG00000037944	CCR7	chemokine (C-C motif) receptor 7	16.8903	0.000283058
ENSMUSG00000024679	Ms4a6d	membrane-spanning 4-domains, subfamily A, member 6D	16.7738	5.46309e-42
ENSMUSG00000025017	Pik3ap1	phosphoinositide-3-kinase adaptor protein 1	16.6241	3.86392e-34
ENSMUSG00000010358	IFI35	interferon-induced protein 35	16.5435	8.63583e-95
ENSMUSG00000057191	AB124611	cDNA sequence AB124611	16.3323	2.49511e-16
ENSMUSG00000026822	Lcn2	lipocalin 2	16.1608	4.83562e-06
ENSMUSG00000081512	Gm15821	predicted gene 15821	16.1472	5.45932e-06
ENSMUSG00000037731	BC013712	thymocyte selection associated family member 2	16.0269	1.26994e-43
ENSMUSG00000047798	CD300LF	CD300 antigen like family member F	15.9514	1.27621e-05
ENSMUSG00000023045	Soat2	sterol O-acyltransferase 2	15.8863	0.000370737
ENSMUSG00000091747	D17H6S56E-5	DNA segment, Chr 17, human D6S56E 5	15.7763	1.11243e-21
ENSMUSG00000073980	Gm9574	histocompatibility 2, T region pseudogene	15.5235	0.00696782
ENSMUSG00000058818	Pirb	leukocyte immunoglobulin-like receptor, subfamily B (with TM and ITIM domains), member 3	15.2921	1.65953e-06
ENSMUSG00000024079	EIF2AK2	eukaryotic translation initiation factor 2-alpha kinase 2	15.2644	2.83575e-150
ENSMUSG00000020437	MYO1G	myosin IG	15.234	2.60537e-09
ENSMUSG00000048521	CXCR6	chemokine (C-X-C motif) receptor 6	15.1105	0.00575856
ENSMUSG00000071713	CSF2RB	colony stimulating factor 2 receptor, beta, low-affinity (granulocyte-macrophage)	15.038	6.83056e-38
ENSMUSG00000021298	GPR132	G protein-coupled receptor 132	14.8204	2.43125e-05
ENSMUSG00000029605	Oas1b	2'-5' oligoadenylate synthetase 1B	14.7131	5.6804e-49
ENSMUSG00000043740	B430306N03Rik	RIKEN cDNA B430306N03 gene	14.6415	2.96768e-10
ENSMUSG00000071068	Treml2	triggering receptor expressed on myeloid cells-like 2	14.6358	2.51637e-23
ENSMUSG00000033538	Casp4	caspase 4, apoptosis-related cysteine peptidase	14.566	1.07479e-16
ENSMUSG00000049103	CCR2	chemokine (C-C motif) receptor 2	14.5222	1.06385e-10
ENSMUSG00000000982	CCL3	chemokine (C-C motif) ligand 3	14.5047	0.000781877
ENSMUSG00000001123	lgals9	lectin, galactose binding, soluble 9	14.4356	2.86076e-98
ENSMUSG00000079293	Clec7a	C-type lectin domain family 7, member a	14.4293	1.89156e-22
ENSMUSG00000029798	HERC5	hect domain and RLD 6	14.4141	1.33879e-132
ENSMUSG00000026068	IL18RAP	interleukin 18 receptor accessory protein	14.2647	0.00265715
ENSMUSG00000062593	Gp49a	leukocyte immunoglobulin-like receptor, subfamily B, member 4	14.0961	1.2356e-10
ENSMUSG00000039853	Trim14	tripartite motif-containing 14	13.9658	1.89222e-15
ENSMUSG00000061577	Gpr114	G protein-coupled receptor 114	13.8108	1.37799e-18
ENSMUSG00000063286	Gm8995	predicted gene 8995	13.7233	1.22583e-05
ENSMUSG00000051457	Spn	sialophorin	13.6758	1.19218e-13
ENSMUSG00000026009	Icos	inducible T cell co-stimulator	13.6448	0.0102191
ENSMUSG00000004612	Nkg7	natural killer cell group 7 sequence	13.6218	4.8562e-06
ENSMUSG00000037405	ICAM1	intercellular adhesion molecule 1	13.5035	2.87957e-55
ENSMUSG00000054435	GIMAP4	GTPase, IMAP family member 4	13.3307	3.75752e-07
ENSMUSG00000030745	IL21R	interleukin 21 receptor	13.1304	2.1269e-21
ENSMUSG00000091549	Gm6548	eukaryotic translation elongation factor 1 alpha 1 pseudogene	13.0633	1.24935e-57
ENSMUSG00000021886	GPR65	G-protein coupled receptor 65	13.0601	1.07004e-06
ENSMUSG00000030187	Klra2	killer cell lectin-like receptor, subfamily A, member 2	12.8485	0.0229402
ENSMUSG00000024669	CD5	CD5 antigen	12.6158	0.000102673
ENSMUSG00000026358	RGS1	regulator of G-protein signaling 1	12.5218	0.000765447
ENSMUSG00000070390	Nlrp1b	NLR family, pyrin domain containing 1B	12.3698	0.000102172
ENSMUSG00000003283	HCK	hemopoietic cell kinase	12.1857	8.78847e-52
ENSMUSG00000027995	TLR2	toll-like receptor 2	12.0715	6.63079e-34
ENSMUSG00000053101	GPR141	G protein-coupled receptor 141	12.0675	0.0247945
ENSMUSG00000071311	Gpr31b	G protein-coupled receptor 31, D17Leh66b region	12.0206	0.0360979
ENSMUSG00000063234	gpr84	G protein-coupled receptor 84	11.9836	7.2098e-17
ENSMUSG00000056144	Trim34a	tripartite motif-containing 34A	11.8606	4.07748e-17
ENSMUSG00000040084	BUB1B	budding uninhibited by benzimidazoles 1 homolog, beta (S. cerevisiae)	11.7933	1.53768e-06
ENSMUSG00000024353	2010001M09Rik	marginal zone B and B1 cell-specific protein 1	11.7798	0.00895075
ENSMUSG00000058755	Osm	oncostatin M	11.7047	0.0103935
ENSMUSG00000024399	LTB	lymphotoxin B	11.5629	6.27127e-12
ENSMUSG00000026581	SELL	selectin, lymphocyte	11.4745	2.3692e-07
ENSMUSG00000073418	C4b	complement component 4B (Chido blood group)	11.4498	1.59684e-167
ENSMUSG00000041515	IRF8	interferon regulatory factor 8	11.404	1.48716e-86
ENSMUSG00000038507	PARP12	poly (ADP-ribose) polymerase family, member 12	11.2552	4.52242e-126
ENSMUSG00000091191	Gm17334	Gm17334	11.2492	0.0011724
ENSMUSG00000071715	Ncf4	neutrophil cytosolic factor 4	11.149	1.26196e-23
ENSMUSG00000060131	ATP8B4	ATPase, class I, type 8B, member 4	11.0659	0.00146592
ENSMUSG00000070034	Sp110	Sp110 nuclear body protein	10.9556	3.58283e-24
ENSMUSG00000089942	Pira2	paired-Ig-like receptor A2	10.9253	0.0173402
ENSMUSG00000038037	Socs1	suppressor of cytokine signaling 1	10.8571	7.03954e-40
ENSMUSG00000002325	IRF9	interferon regulatory factor 9	10.8304	4.26434e-129
ENSMUSG00000090272	Mndal	myeloid nuclear differentiation antigen like	10.3564	6.5538e-22
ENSMUSG00000047631	Apof	apolipoprotein F	10.315	0.0120836
ENSMUSG00000037548	H2-DMb2	histocompatibility 2, class II, locus Mb2	10.2899	8.85731e-12
ENSMUSG00000038521	C1s1	complement component 1, s subcomponent	10.1931	9.03904e-09
ENSMUSG00000030214	Plbd1	phospholipase B domain containing 1	10.1812	9.41656e-07
ENSMUSG00000020914	TOP2A	topoisomerase (DNA) II alpha	10.1629	2.58026e-25
ENSMUSG00000021322	Aoah	acyloxyacyl hydrolase	9.94315	0.0171746
ENSMUSG00000030560	CTSC	cathepsin C	9.9105	1.29551e-36
ENSMUSG00000026946	nmi	N-myc (and STAT) interactor	9.8559	2.22594e-47
ENSMUSG00000020897	AURKB	aurora kinase B	9.81836	5.40417e-05
ENSMUSG00000060519	TOR3A	torsin family 3, member A	9.79139	4.95142e-118
ENSMUSG00000048107	Kctd12	potassium channel tetramerisation domain containing 12	9.78269	0.0348797
ENSMUSG00000028678	Kif2c	kinesin family member 2C	9.76924	1.66866e-05
ENSMUSG00000002699	lcp2	lymphocyte cytosolic protein 2	9.63148	1.37966e-41
ENSMUSG00000097572	Gm26797	AC121264.1	9.51696	2.88472e-14
ENSMUSG00000036526	CARD11	caspase recruitment domain family, member 11	9.47478	2.89522e-05
ENSMUSG00000056116	H2-T22	histocompatibility 2, T region locus 22	9.39702	3.41722e-100
ENSMUSG00000046805	Mpeg1	macrophage expressed gene 1	9.34484	2.55409e-50
ENSMUSG00000045322	tlr9	toll-like receptor 9	9.33017	9.08058e-09
ENSMUSG00000042333	TNFRSF14	tumor necrosis factor receptor superfamily, member 14 (herpesvirus entry mediator)	9.31365	0.000204716
ENSMUSG00000039997	Ifi203	interferon activated gene 203	9.16759	2.03216e-42
ENSMUSG00000034947	TMEM106A	transmembrane protein 106A	9.1553	2.40046e-25
ENSMUSG00000012428	Steap4	STEAP family member 4	9.08443	0.000118178
ENSMUSG00000024737	SLC15A3	solute carrier family 15, member 3	9.05476	1.72904e-35
ENSMUSG00000000290	ITGB2	integrin beta 2	9.03548	9.12127e-64
ENSMUSG00000026222	Sp100	nuclear antigen Sp100	9.0295	1.13728e-56
ENSMUSG00000029826	ZC3HAV1	zinc finger CCCH type, antiviral 1	8.97529	1.81961e-84
ENSMUSG00000039232	STX11	syntaxin 11	8.96286	0.00132481
ENSMUSG00000087107	AI662270	expressed sequence AI662270	8.94373	4.44382e-06
ENSMUSG00000079505	Gm11131	Gm11131	8.89536	1.13204e-05
ENSMUSG00000030468	Siglecg	sialic acid binding Ig-like lectin G	8.89395	0.0156912
ENSMUSG00000027580	BC006779	helicase with zinc finger 2, transcriptional coactivator	8.88196	1.35618e-33
ENSMUSG00000030830	ITGAL	integrin alpha L	8.86804	1.95703e-14
ENSMUSG00000040613	Apobec1	apolipoprotein B mRNA editing enzyme, catalytic polypeptide 1	8.86199	2.58749e-32
ENSMUSG00000026656	Fcgr2b	Fc receptor, IgG, low affinity IIb	8.86118	4.7967e-15
ENSMUSG00000092901	Mir5130	microRNA 5130	8.84373	0.00298515
ENSMUSG00000039304	TNFSF10	tumor necrosis factor (ligand) superfamily, member 10	8.74631	7.4454e-37
ENSMUSG00000074342	I830077J02Rik	RIKEN cDNA I830077J02 gene	8.70646	6.864e-05
ENSMUSG00000023903	Mmp25	matrix metallopeptidase 25	8.69577	5.87941e-06
ENSMUSG00000086513	9130208D14Rik	RIKEN cDNA 9130208D14 gene	8.68523	1.2356e-10
ENSMUSG00000053175	Bcl3	B cell leukemia/lymphoma 3	8.66068	2.23748e-12
ENSMUSG00000015947	fcgr1	Fc receptor, IgG, high affinity I	8.49061	5.08198e-58
ENSMUSG00000026395	Ptprc	protein tyrosine phosphatase, receptor type, C	8.47227	1.58674e-17
ENSMUSG00000024308	Tapbp	TAP binding protein	8.44953	9.38987e-131
ENSMUSG00000049037	Clec4a1	C-type lectin domain family 4, member a1	8.44701	0.00755823
ENSMUSG00000001228	UHRF1	ubiquitin-like, containing PHD and RING finger domains, 1	8.41448	1.20318e-17
ENSMUSG00000035273	HPSE	heparanase	8.36961	8.22256e-11
ENSMUSG00000090164	BC035044	cDNA sequence BC035044	8.32624	6.26176e-05
ENSMUSG00000034266	Batf	basic leucine zipper transcription factor, ATF-like	8.32594	0.0019485
ENSMUSG00000079507	H2-Q1	histocompatibility 2, Q region locus 1	8.30905	7.73252e-17
ENSMUSG00000000275	TRIM25	tripartite motif-containing 25	8.15614	4.60015e-74
ENSMUSG00000041736	tspO	translocator protein	8.08304	2.86794e-59
ENSMUSG00000031712	IL15	interleukin 15	8.083	0.00339771
ENSMUSG00000078945	Naip2	NLR family, apoptosis inhibitory protein 2	7.98748	2.74702e-08
ENSMUSG00000042345	Ubash3a	ubiquitin associated and SH3 domain containing, A	7.94393	0.0161383
ENSMUSG00000070427	IL18BP	interleukin 18 binding protein	7.93804	1.65547e-50
ENSMUSG00000025058	5430427O19Rik	RIKEN cDNA 5430427O19 gene	7.9248	0.00578992
ENSMUSG00000016206	H2-M3	histocompatibility 2, M region locus 3	7.87044	1.93542e-40
ENSMUSG00000062585	Cnr2	cannabinoid receptor 2 (macrophage)	7.74774	0.000489875
ENSMUSG00000020638	CMPK2	cytidine monophosphate (UMP-CMP) kinase 2, mitochondrial	7.74412	2.43821e-103
ENSMUSG00000001131	TIMP1	tissue inhibitor of metalloproteinase 1	7.69474	8.33829e-08
ENSMUSG00000040033	STAT2	signal transducer and activator of transcription 2	7.61681	9.92701e-121
ENSMUSG00000022504	Ciita	class II transactivator	7.5444	4.32294e-06
ENSMUSG00000067149	Igj	immunoglobulin joining chain	7.53468	0.000505215
ENSMUSG00000018168	IKZF3	IKAROS family zinc finger 3	7.4777	0.000406107
ENSMUSG00000004266	PTPN6	protein tyrosine phosphatase, non-receptor type 6	7.43638	9.07864e-45
ENSMUSG00000015355	Cd48	CD48 antigen	7.41239	1.7827e-06
ENSMUSG00000017652	CD40	CD40 antigen	7.3431	4.76961e-11
ENSMUSG00000031004	MKI67	antigen identified by monoclonal antibody Ki 67	7.31583	2.86781e-16
ENSMUSG00000028965	TNFRSF9	tumor necrosis factor receptor superfamily, member 9	7.22345	0.00746008
ENSMUSG00000022901	CD86	CD86 antigen	7.20381	9.92171e-17
ENSMUSG00000058715	FCER1G	Fc receptor, IgE, high affinity I, gamma polypeptide	7.17293	2.64155e-30
ENSMUSG00000024300	myo1f	myosin IF	7.16278	1.9026e-36
ENSMUSG00000023224	SERPING1	serine (or cysteine) peptidase inhibitor, clade G, member 1	7.14747	1.20987e-67
ENSMUSG00000097415	AU020206	RP23-285C18.2	7.14524	1.33181e-15
ENSMUSG00000071714	CSF2RB2	colony stimulating factor 2 receptor, beta 2, low-affinity (granulocyte-macrophage)	7.09433	1.89983e-10
ENSMUSG00000030793	pycard	PYD and CARD domain containing	7.0853	5.79099e-15
ENSMUSG00000079491	H2-T10	histocompatibility 2, T region locus 10	7.0062	6.29527e-32
ENSMUSG00000040751	LAT2	linker for activation of T cells family, member 2	6.96138	6.88186e-20
ENSMUSG00000026271	Gpr35	G protein-coupled receptor 35	6.89912	3.44978e-06
ENSMUSG00000057143	Trim12c	tripartite motif-containing 12C	6.86425	1.87566e-46
ENSMUSG00000029082	Bst1	bone marrow stromal cell antigen 1	6.84264	0.00598979
ENSMUSG00000031779	CCL22	chemokine (C-C motif) ligand 22	6.81744	0.00283791
ENSMUSG00000033220	rac2	RAS-related C3 botulinum substrate 2	6.79433	2.02188e-32
ENSMUSG00000015451	C4a	complement component 4A (Rodgers blood group)	6.73196	2.44139e-36
ENSMUSG00000002944	CD36	CD36 antigen	6.72549	7.03795e-15
ENSMUSG00000026979	Psd4	pleckstrin and Sec7 domain containing 4	6.72297	6.4531e-13
ENSMUSG00000018920	CXCL16	chemokine (C-X-C motif) ligand 16	6.71113	2.59507e-12
ENSMUSG00000031103	Elf4	E74-like factor 4 (ets domain transcription factor)	6.61588	2.2677e-14
ENSMUSG00000049988	LRRC25	leucine rich repeat containing 25	6.59476	8.66373e-05
ENSMUSG00000037725	Ckap2	cytoskeleton associated protein 2	6.5874	0.0277057
ENSMUSG00000050107	GSG2	germ cell-specific gene 2	6.56625	0.0192533
ENSMUSG00000022148	FYB	FYN binding protein	6.54229	2.72333e-09
ENSMUSG00000048572	E030010A14Rik	transmembrane protein 252	6.54063	0.000507495
ENSMUSG00000053113	socs3	suppressor of cytokine signaling 3	6.50645	1.07891e-24
ENSMUSG00000022831	HCLS1	hematopoietic cell specific Lyn substrate 1	6.49181	1.32668e-42
ENSMUSG00000036896	C1QC	complement component 1, q subcomponent, C chain	6.4458	7.42747e-93
ENSMUSG00000091144	Phf11c	PHD finger protein 11C	6.22162	0.000280141
ENSMUSG00000042351	GRAP2	GRB2-related adaptor protein 2	6.21647	0.00436165
ENSMUSG00000026177	SLC11A1	solute carrier family 11 (proton-coupled divalent metal ion transporters), member 1	6.14147	2.01125e-28
ENSMUSG00000085887	Arhgap27os3	predicted gene 11648	6.12569	0.00204827
ENSMUSG00000054404	Slfn5	schlafen 5	6.11549	6.42471e-18
ENSMUSG00000024691	FAM111A	family with sequence similarity 111, member A	6.11062	3.9872e-08
ENSMUSG00000017697	ada	adenosine deaminase	6.09103	2.39651e-05
ENSMUSG00000027639	Samhd1	SAM domain and HD domain, 1	6.05458	1.39528e-28
ENSMUSG00000022952	Runx1	runt related transcription factor 1	6.05363	1.39586e-09
ENSMUSG00000038213	TAPBPL	TAP binding protein-like	6.05245	5.86173e-42
ENSMUSG00000022575	Gsdmd	gasdermin D	6.03139	6.38814e-29
ENSMUSG00000047180	neurl3	neuralized homolog 3 homolog (Drosophila)	5.96757	2.69934e-05
ENSMUSG00000052160	PLD4	phospholipase D family, member 4	5.94394	8.41766e-49
ENSMUSG00000020415	PTTG1	pituitary tumor-transforming gene 1	5.93767	4.67068e-05
ENSMUSG00000002111	Sfpi1	SFFV proviral integration 1	5.93713	6.50153e-32
ENSMUSG00000008193	Spib	Spi-B transcription factor (Spi-1/PU.1 related)	5.92557	0.0183074
ENSMUSG00000015950	ncf1	neutrophil cytosolic factor 1	5.92482	1.65435e-44
ENSMUSG00000035004	Igsf6	immunoglobulin superfamily, member 6	5.91699	4.44425e-06
ENSMUSG00000036905	C1QB	complement component 1, q subcomponent, beta polypeptide	5.90465	1.30821e-79
ENSMUSG00000038527	C1RL	complement component 1, r subcomponent-like	5.84011	0.0055164
ENSMUSG00000081769	Gm12216	predicted gene 12216	5.82127	0.000155217
ENSMUSG00000037544	DLGAP5	discs, large (Drosophila) homolog-associated protein 5	5.7822	0.00242606
ENSMUSG00000043279	TRIM56	tripartite motif-containing 56	5.75066	3.32967e-66
ENSMUSG00000023249	PARP3	poly (ADP-ribose) polymerase family, member 3	5.71618	4.71518e-45
ENSMUSG00000084846	A730011C13Rik	RIKEN cDNA A730011C13 gene	5.66922	1.17598e-20
ENSMUSG00000024066	XDH	xanthine dehydrogenase	5.66538	1.13533e-45
ENSMUSG00000062496	4930431F12Rik	RIKEN cDNA 4930431F12 gene	5.63359	0.0240115
ENSMUSG00000085787	Gm13092	predicted gene 13092	5.6138	0.04547
ENSMUSG00000052142	RASAL3	RAS protein activator like 3	5.61228	7.53353e-23
ENSMUSG00000021423	LY86	lymphocyte antigen 86	5.58621	3.456e-41
ENSMUSG00000001403	Ube2c	ubiquitin-conjugating enzyme E2C	5.56499	1.02295e-05
ENSMUSG00000036887	C1qa	complement component 1, q subcomponent, alpha polypeptide	5.50988	5.94342e-83
ENSMUSG00000043953	CCRL2	chemokine (C-C motif) receptor-like 2	5.48951	1.34351e-09
ENSMUSG00000020143	DOCK2	dedicator of cyto-kinesis 2	5.45206	1.37791e-14
ENSMUSG00000000409	LCK	lymphocyte protein tyrosine kinase	5.38718	6.83783e-14
ENSMUSG00000024397	Aif1	allograft inflammatory factor 1	5.38356	2.30397e-35
ENSMUSG00000026628	atf3	activating transcription factor 3	5.38113	1.12685e-05
ENSMUSG00000056130	Ticam2	toll-like receptor adaptor molecule 2	5.37797	0.0439843
ENSMUSG00000044583	TLR7	toll-like receptor 7	5.3535	4.79861e-12
ENSMUSG00000069892	9930111J21Rik2	RIKEN cDNA 9930111J21 gene 2	5.34138	5.10719e-20
ENSMUSG00000009585	Apobec3	apolipoprotein B mRNA editing enzyme, catalytic polypeptide 3	5.32362	3.76344e-17
ENSMUSG00000043505	GIMAP5	GTPase, IMAP family member 5	5.314	0.00147926
ENSMUSG00000025804	CCR1	chemokine (C-C motif) receptor 1	5.25779	0.000119964
ENSMUSG00000037318	TRAF3IP3	TRAF3 interacting protein 3	5.20809	2.78386e-06
ENSMUSG00000038642	CTSS	cathepsin S	5.20426	4.11164e-81
ENSMUSG00000025491	Ifitm1	interferon induced transmembrane protein 1	5.20204	8.0834e-13
ENSMUSG00000066975	CRYBA4	crystallin, beta A4	5.19035	8.73466e-05
ENSMUSG00000029925	TBXAS1	thromboxane A synthase 1, platelet	5.14283	3.18521e-12
ENSMUSG00000028480	GLIPR2	GLI pathogenesis-related 2	5.12753	1.88691e-23
ENSMUSG00000040345	ARHGAP9	Rho GTPase activating protein 9	5.1226	1.61208e-08
ENSMUSG00000025225	NFKB2	nuclear factor of kappa light polypeptide gene enhancer in B cells 2, p49/p100	5.09931	2.29823e-24
ENSMUSG00000031165	WAS	Wiskott-Aldrich syndrome homolog (human)	5.08087	1.72459e-10
ENSMUSG00000030124	LAG3	lymphocyte-activation gene 3	5.06979	1.30366e-16
ENSMUSG00000005465	IL27RA	interleukin 27 receptor, alpha	5.06826	0.00278202
ENSMUSG00000042622	Maff	v-maf musculoaponeurotic fibrosarcoma oncogene family, protein F (avian)	5.0252	0.000380499
ENSMUSG00000083880	Hspe1-ps6	heat shock protein 1 (chaperonin 10), pseudogene 6	5.01624	0.0391971
ENSMUSG00000051998	LAX1	lymphocyte transmembrane adaptor 1	4.99416	0.00589394
ENSMUSG00000040204	2810417H13Rik	RIKEN cDNA 2810417H13 gene	4.99406	0.000103791
ENSMUSG00000050493	Fam167b	family with sequence similarity 167, member B	4.88719	0.00154766
ENSMUSG00000018654	ikzf1	IKAROS family zinc finger 1	4.88195	3.63953e-12
ENSMUSG00000022221	RIPK3	receptor-interacting serine-threonine kinase 3	4.87406	0.0262584
ENSMUSG00000019942	Cdk1	cyclin-dependent kinase 1	4.8692	0.000304449
ENSMUSG00000024696	Lpxn	leupaxin	4.86684	2.38556e-05
ENSMUSG00000031897	PSMB10	proteasome (prosome, macropain) subunit, beta type 10	4.85132	2.7779e-70
ENSMUSG00000078349	AW011738	expressed sequence AW011738	4.85106	1.26196e-23
ENSMUSG00000049625	TIFAB	TRAF-interacting protein with forkhead-associated domain, family member B	4.7934	6.71741e-20
ENSMUSG00000024371	CFB	complement component 2 (within H-2S)	4.77324	8.18706e-11
ENSMUSG00000057137	TMEM140	transmembrane protein 140	4.75809	8.94405e-08
ENSMUSG00000004552	CTSE	cathepsin E	4.744	0.0110132
ENSMUSG00000048779	P2ry6	pyrimidinergic receptor P2Y, G-protein coupled, 6	4.71934	2.2677e-14
ENSMUSG00000040428	Plekha4	pleckstrin homology domain containing, family A (phosphoinositide binding specific) member 4	4.71921	3.12557e-27
ENSMUSG00000049723	Mmp12	matrix metallopeptidase 12	4.7121	0.0294026
ENSMUSG00000042349	IKBKE	inhibitor of kappaB kinase epsilon	4.70145	1.40182e-11
ENSMUSG00000018381	ABI3	ABI gene family, member 3	4.6991	6.10455e-07
ENSMUSG00000034116	VAV1	vav 1 oncogene	4.69378	7.66196e-28
ENSMUSG00000069893	9930111J21Rik1	RIKEN cDNA 9930111J21 gene 1	4.67415	0.00251034
ENSMUSG00000036986	PML	promyelocytic leukemia	4.66971	1.08403e-54
ENSMUSG00000024349	Tmem173	transmembrane protein 173	4.65787	6.03444e-18
ENSMUSG00000022584	Ly6c2	lymphocyte antigen 6 complex, locus C2	4.65567	1.31356e-16
ENSMUSG00000037820	tgm2	transglutaminase 2, C polypeptide	4.65138	3.90336e-48
ENSMUSG00000039013	SIGLEC5	sialic acid binding Ig-like lectin 5	4.63966	0.000141265
ENSMUSG00000022216	Psme1	proteasome (prosome, macropain) 28 subunit, alpha	4.63468	9.1567e-63
ENSMUSG00000079012	serpina3m	serine (or cysteine) peptidase inhibitor, clade A, member 3M	4.62667	1.68581e-06
ENSMUSG00000022587	Ly6e	lymphocyte antigen 6 complex, locus E	4.62619	4.81674e-60
ENSMUSG00000031838	ifi30	interferon gamma inducible protein 30	4.61716	3.56555e-28
ENSMUSG00000000031	H19	H19 fetal liver mRNA	4.61436	7.12219e-06
ENSMUSG00000024965	fermt3	fermitin family homolog 3 (Drosophila)	4.58411	7.01666e-26
ENSMUSG00000091577	Gm6211	predicted gene 6211	4.56796	0.012208
ENSMUSG00000098112	Bin2	bridging integrator 2	4.54506	3.66603e-20
ENSMUSG00000026088	Mitd1	MIT, microtubule interacting and transport, domain containing 1	4.53065	5.02065e-26
ENSMUSG00000039396	Neil3	nei like 3 (E. coli)	4.50756	0.00973394
ENSMUSG00000024989	Cep55	centrosomal protein 55	4.49442	0.0487567
ENSMUSG00000018986	Slfn3	schlafen 3	4.49097	0.00554973
ENSMUSG00000071637	cebpd	CCAAT/enhancer binding protein (C/EBP), delta	4.49058	2.43763e-26
ENSMUSG00000021998	LCP1	lymphocyte cytosolic protein 1	4.48515	1.32722e-31
ENSMUSG00000034708	grn	granulin	4.47805	8.51095e-67
ENSMUSG00000026630	BATF3	basic leucine zipper transcription factor, ATF-like 3	4.46102	0.00467589
ENSMUSG00000042190	cmklr1	chemokine-like receptor 1	4.45239	2.64143e-13
ENSMUSG00000026126	Ptpn18	protein tyrosine phosphatase, non-receptor type 18	4.34903	6.90449e-07
ENSMUSG00000025887	Casp12	caspase 12	4.34243	3.90974e-08
ENSMUSG00000034329	Brip1	BRCA1 interacting protein C-terminal helicase 1	4.34151	0.00943253
ENSMUSG00000056737	capG	capping protein (actin filament), gelsolin-like	4.32908	3.38062e-16
ENSMUSG00000003882	IL7R	interleukin 7 receptor	4.31807	0.0206501
ENSMUSG00000040552	C3AR1	complement component 3a receptor 1	4.26875	2.06345e-10
ENSMUSG00000001588	ACAP1	ArfGAP with coiled-coil, ankyrin repeat and PH domains 1	4.22416	0.000973427
ENSMUSG00000002668	DENND1C	DENN/MADD domain containing 1C	4.21276	2.44946e-06
ENSMUSG00000032089	IL10RA	interleukin 10 receptor, alpha	4.20442	1.28025e-16
ENSMUSG00000029204	Rhoh	ras homolog gene family, member H	4.19094	0.000152064
ENSMUSG00000020806	rhbdf2	rhomboid 5 homolog 2 (Drosophila)	4.1654	3.09957e-11
ENSMUSG00000021583	ERAP1	endoplasmic reticulum aminopeptidase 1	4.14386	7.94242e-29
ENSMUSG00000028599	TNFRSF1B	tumor necrosis factor receptor superfamily, member 1b	4.13345	3.51993e-18
ENSMUSG00000040528	Gm885	mast cell immunoglobulin like receptor 1	4.09764	0.00271203
ENSMUSG00000022876	SAMSN1	SAM domain, SH3 domain and nuclear localization signals, 1	4.08986	2.79175e-05
ENSMUSG00000040061	PLCB2	phospholipase C, beta 2	4.0705	1.15586e-10
ENSMUSG00000062545	Tlr12	toll-like receptor 12	4.06144	3.62539e-07
ENSMUSG00000059498	FCGR3	Fc receptor, IgG, low affinity III	4.05963	1.94297e-20
ENSMUSG00000039501	Znfx1	zinc finger, NFX1-type containing 1	4.04631	9.02189e-61
ENSMUSG00000020649	rrm2	ribonucleotide reductase M2	4.02209	7.39884e-07
ENSMUSG00000020932	GFAP	glial fibrillary acidic protein	3.98905	1.62133e-32
ENSMUSG00000029915	CLEC5A	C-type lectin domain family 5, member a	3.98775	4.68665e-05
ENSMUSG00000029771	IRF5	interferon regulatory factor 5	3.97535	1.18462e-17
ENSMUSG00000038058	NOD1	nucleotide-binding oligomerization domain containing 1	3.9559	1.03427e-29
ENSMUSG00000048865	ARHGAP30	Rho GTPase activating protein 30	3.95092	6.1263e-16
ENSMUSG00000028068	Iqgap3	IQ motif containing GTPase activating protein 3	3.94794	0.00423523
ENSMUSG00000049130	C5ar1	complement component 5a receptor 1	3.94664	0.00766233
ENSMUSG00000024910	CTSW	cathepsin W	3.94201	0.000390419
ENSMUSG00000005087	CD44	CD44 antigen	3.94102	3.93702e-16
ENSMUSG00000006519	CYBA	cytochrome b-245, alpha polypeptide	3.93914	2.50575e-21
ENSMUSG00000060791	Gmfg	glia maturation factor, gamma	3.92104	0.000165925
ENSMUSG00000051506	WDFY4	WD repeat and FYVE domain containing 4	3.89795	1.07416e-12
ENSMUSG00000032508	MYD88	myeloid differentiation primary response gene 88	3.89631	1.14508e-18
ENSMUSG00000046295	Ankle1	ankyrin repeat and LEM domain containing 1	3.89446	0.0316651
ENSMUSG00000079227	CCR5	chemokine (C-C motif) receptor 5	3.86526	5.34771e-15
ENSMUSG00000038811	Gngt2	guanine nucleotide binding protein (G protein), gamma transducing activity polypeptide 2	3.85459	8.67411e-06
ENSMUSG00000025888	Casp1	caspase 1	3.8541	5.21708e-10
ENSMUSG00000032344	E330016A19Rik	Mab-21 domain containing 1	3.85175	2.89106e-05
ENSMUSG00000031101	SASH3	SAM and SH3 domain containing 3	3.83337	8.59731e-09
ENSMUSG00000038147	CD84	CD84 antigen	3.83184	4.58132e-07
ENSMUSG00000035683	Melk	maternal embryonic leucine zipper kinase	3.78605	0.0262584
ENSMUSG00000039783	kmo	kynurenine 3-monooxygenase (kynurenine 3-hydroxylase)	3.77943	0.0208334
ENSMUSG00000071537	KLRG2	killer cell lectin-like receptor subfamily G, member 2	3.77722	0.0157447
ENSMUSG00000030157	Clec2d	C-type lectin domain family 2, member d	3.76077	7.14067e-10
ENSMUSG00000052085	DOCK8	dedicator of cytokinesis 8	3.69622	6.65763e-17
ENSMUSG00000033967	2310014L17Rik	RIKEN cDNA 2310014L17 gene	3.69355	4.03432e-06
ENSMUSG00000038943	prc1	protein regulator of cytokinesis 1	3.68281	0.000699594
ENSMUSG00000044468	FAM46C	family with sequence similarity 46, member C	3.65817	6.96302e-10
ENSMUSG00000026669	Mcm10	minichromosome maintenance deficient 10 (S. cerevisiae)	3.63835	0.00871235
ENSMUSG00000025647	SHISA5	shisa homolog 5 (Xenopus laevis)	3.63656	6.58561e-49
ENSMUSG00000056501	CEBPB	CCAAT/enhancer binding protein (C/EBP), beta	3.62336	9.02789e-14
ENSMUSG00000085501	Gm11772	predicted gene 11772	3.61606	0.0248263
ENSMUSG00000032000	BIRC3	baculoviral IAP repeat-containing 3	3.61467	3.74033e-09
ENSMUSG00000030579	TYROBP	TYRO protein tyrosine kinase binding protein	3.59125	1.43018e-24
ENSMUSG00000016256	CTSZ	cathepsin Z	3.58618	9.08855e-46
ENSMUSG00000031264	btk	Bruton agammaglobulinemia tyrosine kinase	3.57005	0.000645221
ENSMUSG00000031639	TLR3	toll-like receptor 3	3.54854	4.71242e-26
ENSMUSG00000026548	SLAMF9	SLAM family member 9	3.51193	0.00115054
ENSMUSG00000036908	UNC93B1	unc-93 homolog B1 (C. elegans)	3.49523	1.0377e-32
ENSMUSG00000045328	CENPE	centromere protein E	3.47752	0.000149699
ENSMUSG00000046223	PLAUR	plasminogen activator, urokinase receptor	3.47354	0.0058088
ENSMUSG00000024330	Col11a2	collagen, type XI, alpha 2	3.46657	1.84116e-13
ENSMUSG00000023186	vwa5a	von Willebrand factor A domain containing 5A	3.46568	1.14639e-26
ENSMUSG00000054520	Sh3bp2	SH3-domain binding protein 2	3.43958	6.76837e-15
ENSMUSG00000074874	Ctla2b	cytotoxic T lymphocyte-associated protein 2 beta	3.43621	8.19729e-05
ENSMUSG00000026605	Cenpf	centromere protein F	3.42189	0.00215835
ENSMUSG00000034792	GNA15	guanine nucleotide binding protein, alpha 15	3.41814	2.33801e-08
ENSMUSG00000025076	casp7	caspase 7	3.40653	6.58023e-11
ENSMUSG00000043008	KLHL6	kelch-like 6	3.39848	1.15294e-08
ENSMUSG00000002227	Mov10	Moloney leukemia virus 10	3.38849	3.48935e-24
ENSMUSG00000025574	Tk1	thymidine kinase 1	3.37093	3.85766e-05
ENSMUSG00000037095	LRG1	leucine-rich alpha-2-glycoprotein 1	3.36692	9.35312e-06
ENSMUSG00000030220	arhgdib	Rho, GDP dissociation inhibitor (GDI) beta	3.35175	3.30191e-24
ENSMUSG00000030742	lat	linker for activation of T cells	3.34768	0.00138586
ENSMUSG00000028581	LAPTM5	lysosomal-associated protein transmembrane 5	3.33845	6.94859e-40
ENSMUSG00000050335	LGALS3	lectin, galactose binding, soluble 3	3.32856	9.64891e-05
ENSMUSG00000076617	Igh-6	immunoglobulin heavy constant mu	3.31954	6.05675e-07
ENSMUSG00000011267	Zfp296	zinc finger protein 296	3.31432	0.000340726
ENSMUSG00000000732	Icosl	icos ligand	3.30731	1.22551e-14
ENSMUSG00000020077	srgn	serglycin	3.30083	1.41567e-13
ENSMUSG00000095115	Itpripl2	inositol 1,4,5-triphosphate receptor interacting protein-like 2	3.27554	5.54949e-11
ENSMUSG00000018927	Ccl6	chemokine (C-C motif) ligand 6	3.26611	0.0433694
ENSMUSG00000040829	Zmynd15	zinc finger, MYND-type containing 15	3.25025	0.000798923
ENSMUSG00000031662	SNX20	sorting nexin 20	3.23709	4.98509e-05
ENSMUSG00000020395	ITK	IL2 inducible T cell kinase	3.23589	0.0149178
ENSMUSG00000068335	Dok1	docking protein 1	3.23258	1.17333e-05
ENSMUSG00000021408	RIPK1	receptor (TNFRSF)-interacting serine-threonine kinase 1	3.18038	1.08957e-05
ENSMUSG00000019832	RAB32	RAB32, member RAS oncogene family	3.15841	0.000362373
ENSMUSG00000013707	TNFAIP8L2	tumor necrosis factor, alpha-induced protein 8-like 2	3.14854	7.16514e-05
ENSMUSG00000018819	Lsp1	lymphocyte specific 1	3.13859	3.76327e-07
ENSMUSG00000026196	BARD1	BRCA1 associated RING domain 1	3.13682	0.0271474
ENSMUSG00000027368	dusp2	dual specificity phosphatase 2	3.13659	0.00895882
ENSMUSG00000055994	NOD2	nucleotide-binding oligomerization domain containing 2	3.13471	0.00132481
ENSMUSG00000017716	BIRC5	baculoviral IAP repeat-containing 5	3.1191	0.00501603
ENSMUSG00000022146	OSMR	oncostatin M receptor	3.11593	1.13262e-10
ENSMUSG00000037846	RTKN2	rhotekin 2	3.11575	1.29829e-09
ENSMUSG00000005413	hmox1	heme oxygenase (decycling) 1	3.11146	1.65321e-12
ENSMUSG00000027399	Il1a	interleukin 1 alpha	3.11074	0.0209565
ENSMUSG00000000486	sept1	septin 1	3.10947	0.00283791
ENSMUSG00000090104	Gm16241	Gm16241	3.06717	0.0458016
ENSMUSG00000001281	ITGB7	integrin beta 7	3.04587	6.87701e-06
ENSMUSG00000039616	MOCOS	molybdenum cofactor sulfurase	3.04302	3.33874e-05
ENSMUSG00000034330	PLCG2	phospholipase C, gamma 2	3.03426	5.73802e-14
ENSMUSG00000042228	LYN	Yamaguchi sarcoma viral (v-yes-1) oncogene homolog	3.03114	2.84102e-15
ENSMUSG00000035697	HMHA1	histocompatibility (minor) HA-1	3.02894	7.54455e-15
ENSMUSG00000089989	Flt3l	FMS-like tyrosine kinase 3 ligand	3.02804	7.305e-08
ENSMUSG00000069516	LYZ2	lysozyme 2	3.02596	2.82097e-20
ENSMUSG00000055541	Lair1	leukocyte-associated Ig-like receptor 1	3.02577	3.67977e-13
ENSMUSG00000026029	CASP8	caspase 8	3.02206	2.92406e-07
ENSMUSG00000027962	Vcam1	vascular cell adhesion molecule 1	3.01619	4.7501e-19
ENSMUSG00000000958	SLC7A7	solute carrier family 7 (cationic amino acid transporter, y+ system), member 7	2.98581	6.35077e-06
ENSMUSG00000020120	plek	pleckstrin	2.97414	5.47371e-13
ENSMUSG00000028610	Dmrtb1	DMRT-like family B with proline-rich C-terminal, 1	2.96515	2.88958e-05
ENSMUSG00000023206	IL15RA	interleukin 15 receptor, alpha chain	2.9551	2.41311e-06
ENSMUSG00000004040	Stat3	signal transducer and activator of transcription 3	2.94439	1.23459e-34
ENSMUSG00000056529	PTAFR	platelet-activating factor receptor	2.94287	0.00693283
ENSMUSG00000019866	AIM1	absent in melanoma 1	2.93899	1.391e-06
ENSMUSG00000050105	GRRP1	glycine/arginine rich protein 1	2.92268	0.000277608
ENSMUSG00000047810	Ccdc88b	coiled-coil domain containing 88B	2.91415	1.77482e-12
ENSMUSG00000079110	Capn3	calpain 3	2.90737	8.57432e-16
ENSMUSG00000029816	GPNMB	glycoprotein (transmembrane) nmb	2.90328	0.0176243
ENSMUSG00000027832	Ptx3	pentraxin related gene	2.90277	0.0253786
ENSMUSG00000048534	Amica1	adhesion molecule, interacts with CXADR antigen 1	2.89804	0.00368555
ENSMUSG00000028859	Csf3r	colony stimulating factor 3 receptor (granulocyte)	2.88714	6.89768e-13
ENSMUSG00000093385	A330044P14Rik	A330044P14Rik	2.88523	0.0494232
ENSMUSG00000026786	APBB1IP	amyloid beta (A4) precursor protein-binding, family B, member 1 interacting protein	2.87537	8.04365e-07
ENSMUSG00000044258	Ctla2a	cytotoxic T lymphocyte-associated protein 2 alpha	2.87052	4.46874e-06
ENSMUSG00000026355	MCM6	minichromosome maintenance deficient 6 (MIS5 homolog, S. pombe) (S. cerevisiae)	2.87019	0.000116978
ENSMUSG00000073144	4930599N23Rik	RIKEN cDNA 4930599N23 gene	2.86327	4.00382e-07
ENSMUSG00000079197	Psme2	proteasome (prosome, macropain) 28 subunit, beta	2.86216	5.95041e-27
ENSMUSG00000031805	JAK3	Janus kinase 3	2.8582	1.93364e-17
ENSMUSG00000046410	kcnk6	potassium inwardly-rectifying channel, subfamily K, member 6	2.84904	3.84554e-07
ENSMUSG00000001750	TCIRG1	T cell, immune regulator 1, ATPase, H+ transporting, lysosomal V0 protein A3	2.83838	7.74431e-25
ENSMUSG00000020709	ADAP2	ArfGAP with dual PH domains 2	2.83825	0.00227267
ENSMUSG00000020407	upp1	uridine phosphorylase 1	2.82321	6.49794e-05
ENSMUSG00000029622	ARPC1B	actin related protein 2/3 complex, subunit 1B	2.81675	5.73629e-26
ENSMUSG00000022488	NCKAP1L	NCK associated protein 1 like	2.81558	5.4341e-17
ENSMUSG00000044786	ZFP36	zinc finger protein 36	2.81373	0.000314863
ENSMUSG00000019850	TNFAIP3	tumor necrosis factor, alpha-induced protein 3	2.8081	4.85957e-08
ENSMUSG00000032265	Fam46a	family with sequence similarity 46, member A	2.80791	3.69263e-13
ENSMUSG00000027848	OLFML3	olfactomedin-like 3	2.80464	1.59143e-18
ENSMUSG00000018008	CYTH4	cytohesin 4	2.79229	1.41082e-16
ENSMUSG00000009772	NUAK2	NUAK family, SNF1-like kinase, 2	2.77715	1.04582e-05
ENSMUSG00000026480	Ncf2	neutrophil cytosolic factor 2	2.77677	0.00036729
ENSMUSG00000057948	UNC13D	unc-13 homolog D (C. elegans)	2.76815	0.00825264
ENSMUSG00000027074	Slc43a3	solute carrier family 43, member 3	2.7636	0.00249391
ENSMUSG00000022548	apod	apolipoprotein D	2.76076	5.00552e-20
ENSMUSG00000036995	ASAP3	ArfGAP with SH3 domain, ankyrin repeat and PH domain 3	2.75784	1.2248e-12
ENSMUSG00000020901	Pik3r5	phosphoinositide-3-kinase, regulatory subunit 5, p101	2.75326	1.03467e-06
ENSMUSG00000071203	Naip5	NLR family, apoptosis inhibitory protein 5	2.74009	0.0147079
ENSMUSG00000041012	Cmtm8	CKLF-like MARVEL transmembrane domain containing 8	2.73361	0.00825264
ENSMUSG00000026288	Inpp5d	inositol polyphosphate-5-phosphatase D	2.7296	5.10907e-17
ENSMUSG00000006445	EPHA2	Eph receptor A2	2.72909	6.53652e-05
ENSMUSG00000030681	MVP	major vault protein	2.72623	2.47976e-17
ENSMUSG00000037020	Wdr62	WD repeat domain 62	2.72301	0.000917058
ENSMUSG00000070436	SERPINH1	serine (or cysteine) peptidase inhibitor, clade H, member 1	2.70812	6.37346e-09
ENSMUSG00000020330	Hmmr	hyaluronan mediated motility receptor (RHAMM)	2.70069	0.0222719
ENSMUSG00000046169	ADAMTS6	a disintegrin-like and metallopeptidase (reprolysin type) with thrombospondin type 1 motif, 6	2.69359	1.55656e-08
ENSMUSG00000035493	tgfbi	transforming growth factor, beta induced	2.69233	6.6678e-09
ENSMUSG00000047407	Tgif1	TGFB-induced factor homeobox 1	2.69225	0.00352017
ENSMUSG00000024013	Fgd2	FYVE, RhoGEF and PH domain containing 2	2.68938	7.13032e-10
ENSMUSG00000032128	robo3	roundabout homolog 3 (Drosophila)	2.68714	5.25221e-18
ENSMUSG00000039985	Fam60a	family with sequence similarity 60, member A	2.68377	0.00304916
ENSMUSG00000037686	aspG	asparaginase homolog (S. cerevisiae)	2.67951	1.55656e-08
ENSMUSG00000005107	SLC2A9	solute carrier family 2 (facilitated glucose transporter), member 9	2.67505	0.0297512
ENSMUSG00000037860	AIM2	absent in melanoma 2	2.67348	0.00106174
ENSMUSG00000044350	9030625A04Rik	laccase (multicopper oxidoreductase) domain containing 1	2.67052	0.000592745
ENSMUSG00000042677	ZC3H12A	zinc finger CCCH type containing 12A	2.65675	0.0208657
ENSMUSG00000021281	TNFAIP2	tumor necrosis factor, alpha-induced protein 2	2.65326	2.10981e-06
ENSMUSG00000031207	msn	moesin	2.64389	3.54725e-18
ENSMUSG00000073599	ECSCR	endothelial cell surface expressed chemotaxis and apoptosis regulator	2.64301	0.0419631
ENSMUSG00000064215	Ifi27l1	interferon, alpha-inducible protein 27 like 1	2.63882	5.9173e-23
ENSMUSG00000037997	parp11	poly (ADP-ribose) polymerase family, member 11	2.63117	6.04697e-20
ENSMUSG00000056220	pla2g4a	phospholipase A2, group IVA (cytosolic, calcium-dependent)	2.62832	5.21464e-07
ENSMUSG00000051735	RINL	Ras and Rab interactor-like	2.62133	1.5566e-05
ENSMUSG00000037580	GCH1	GTP cyclohydrolase 1	2.6207	0.000269606
ENSMUSG00000042726	trafd1	TRAF type zinc finger domain containing 1	2.62027	6.64146e-27
ENSMUSG00000024227	2610034M16Rik	RIKEN cDNA 2610034M16 gene	2.61381	1.34703e-05
ENSMUSG00000007080	Pole	polymerase (DNA directed), epsilon	2.59872	0.0221498
ENSMUSG00000034786	GPSM3	G-protein signalling modulator 3 (AGS3-like, C. elegans)	2.59498	0.000421213
ENSMUSG00000007041	CLIC1	chloride intracellular channel 1	2.5906	2.99309e-16
ENSMUSG00000049401	Ogfr	opioid growth factor receptor	2.58815	3.52902e-24
ENSMUSG00000004730	EMR1	EGF-like module containing, mucin-like, hormone receptor-like sequence 1	2.58187	0.00653219
ENSMUSG00000052056	Zfp217	zinc finger protein 217	2.58075	1.87372e-05
ENSMUSG00000045827	SERPINB9	serine (or cysteine) peptidase inhibitor, clade B, member 9	2.57689	2.78091e-11
ENSMUSG00000032359	CTSH	cathepsin H	2.54883	4.69318e-13
ENSMUSG00000039158	Akna	AT-hook transcription factor	2.53802	4.00279e-05
ENSMUSG00000036249	RBM43	RNA binding motif protein 43	2.52919	5.38353e-16
ENSMUSG00000033777	tlr13	toll-like receptor 13	2.51801	0.00286279
ENSMUSG00000032372	plscr2	phospholipid scramblase 2	2.51441	4.42682e-07
ENSMUSG00000030341	TNFRSF1A	tumor necrosis factor receptor superfamily, member 1a	2.49876	2.1145e-13
ENSMUSG00000035517	tdrd7	tudor domain containing 7	2.4953	1.35067e-21
ENSMUSG00000022769	Sdf2l1	stromal cell-derived factor 2-like 1	2.49412	2.78103e-09
ENSMUSG00000027641	Rbl1	retinoblastoma-like 1 (p107)	2.49103	2.22923e-05
ENSMUSG00000041859	MCM3	minichromosome maintenance deficient 3 (S. cerevisiae)	2.48845	3.68554e-06
ENSMUSG00000014599	csf1	colony stimulating factor 1 (macrophage)	2.48731	1.23869e-19
ENSMUSG00000044827	TLR1	toll-like receptor 1	2.47255	0.000990481
ENSMUSG00000030263	LRMP	lymphoid-restricted membrane protein	2.46857	0.011043
ENSMUSG00000055809	6030429G01Rik	dynein, axonemal assembly factor 3	2.45945	0.0466745
ENSMUSG00000053158	fes	feline sarcoma oncogene	2.45545	1.272e-07
ENSMUSG00000031613	HPGD	hydroxyprostaglandin dehydrogenase 15 (NAD)	2.44818	0.00817866
ENSMUSG00000029343	CRYBB1	crystallin, beta B1	2.44543	7.0433e-05
ENSMUSG00000029304	SPP1	secreted phosphoprotein 1	2.44532	6.00841e-08
ENSMUSG00000034595	2310014H01Rik	protein phosphatase 1, regulatory subunit 18	2.43852	4.10475e-11
ENSMUSG00000015133	LRRK1	leucine-rich repeat kinase 1	2.41583	1.57651e-07
ENSMUSG00000024014	Pim1	proviral integration site 1	2.40584	5.92769e-06
ENSMUSG00000016087	fli1	Friend leukemia integration 1	2.40192	5.25562e-05
ENSMUSG00000020399	HAVCR2	hepatitis A virus cellular receptor 2	2.40162	0.0003277
ENSMUSG00000020464	Pnpt1	polyribonucleotide nucleotidyltransferase 1	2.3794	3.05618e-15
ENSMUSG00000074825	Itpripl1	inositol 1,4,5-triphosphate receptor interacting protein-like 1	2.37523	0.0497983
ENSMUSG00000029484	Anxa3	annexin A3	2.3697	2.64489e-09
ENSMUSG00000048163	Selplg	selectin, platelet (p-selectin) ligand	2.36522	1.00829e-15
ENSMUSG00000040152	Thbs1	thrombospondin 1	2.3651	2.31874e-06
ENSMUSG00000031506	PTPN7	protein tyrosine phosphatase, non-receptor type 7	2.35203	0.0469267
ENSMUSG00000039994	TIMELESS	timeless circadian clock 1	2.35157	5.40763e-07
ENSMUSG00000038774	ASCC3	activating signal cointegrator 1 complex subunit 3	2.34268	7.98329e-13
ENSMUSG00000032515	CSRNP1	cysteine-serine-rich nuclear protein 1	2.33772	0.00560724
ENSMUSG00000002847	pla1a	phospholipase A1 member A	2.33494	0.0130693
ENSMUSG00000009281	RARRES2	retinoic acid receptor responder (tazarotene induced) 2	2.33015	0.000164795
ENSMUSG00000068699	FLNC	filamin C, gamma	2.32449	0.000129356
ENSMUSG00000027469	Tpx2	TPX2, microtubule-associated protein homolog (Xenopus laevis)	2.31931	0.000182409
ENSMUSG00000030786	ITGAM	integrin alpha M	2.31377	5.23426e-15
ENSMUSG00000064128	CENPJ	centromere protein J	2.31297	1.69128e-05
ENSMUSG00000005373	Mlxipl	MLX interacting protein-like	2.30882	0.00100819
ENSMUSG00000047867	GIMAP6	GTPase, IMAP family member 6	2.29887	4.30652e-05
ENSMUSG00000030798	CD37	CD37 antigen	2.29815	5.32359e-06
ENSMUSG00000089901	Gm8113	predicted gene 8113	2.29522	2.91046e-05
ENSMUSG00000002602	AXL	AXL receptor tyrosine kinase	2.29252	4.64488e-20
ENSMUSG00000034959	5031414D18Rik	RIKEN cDNA 5031414D18 gene	2.29145	0.0387938
ENSMUSG00000006611	HFE	hemochromatosis	2.28804	0.000848233
ENSMUSG00000020573	PIK3CG	phosphoinositide-3-kinase, catalytic, gamma polypeptide	2.28747	0.00331378
ENSMUSG00000001517	Foxm1	forkhead box M1	2.28446	0.00969262
ENSMUSG00000054675	TMEM119	transmembrane protein 119	2.28272	3.39797e-15
ENSMUSG00000074622	Mafb	v-maf musculoaponeurotic fibrosarcoma oncogene family, protein B (avian)	2.27338	2.78103e-09
ENSMUSG00000032440	Tgfbr2	transforming growth factor, beta receptor II	2.27151	4.79634e-14
ENSMUSG00000021665	Hexb	hexosaminidase B	2.2594	6.52953e-18
ENSMUSG00000030748	Il4ra	interleukin 4 receptor, alpha	2.25899	3.23327e-09
ENSMUSG00000023067	CDKN1A	cyclin-dependent kinase inhibitor 1A (P21)	2.2522	2.53142e-13
ENSMUSG00000003617	CP	ceruloplasmin	2.23283	4.52546e-08
ENSMUSG00000070031	Sp140	Sp140 nuclear body protein	2.22756	8.50291e-05
ENSMUSG00000027935	RAB13	RAB13, member RAS oncogene family	2.22505	4.12415e-07
ENSMUSG00000025823	Pdia4	protein disulfide isomerase associated 4	2.22447	6.05675e-07
ENSMUSG00000041779	Tram2	translocating chain-associating membrane protein 2	2.22121	0.0163222
ENSMUSG00000002307	DAXX	Fas death domain-associated protein	2.22034	4.17489e-14
ENSMUSG00000032322	PSTPIP1	proline-serine-threonine phosphatase-interacting protein 1	2.21535	0.0024876
ENSMUSG00000053093	Myh7	myosin, heavy polypeptide 7, cardiac muscle, beta	2.21286	1.69705e-05
ENSMUSG00000022912	proS1	protein S (alpha)	2.21042	1.75164e-09
ENSMUSG00000036461	ELF1	E74-like factor 1	2.20652	3.62539e-07
ENSMUSG00000026031	Cflar	CASP8 and FADD-like apoptosis regulator	2.19622	9.64155e-12
ENSMUSG00000079018	Ly6c1	lymphocyte antigen 6 complex, locus C1	2.18993	3.51066e-07
ENSMUSG00000033792	ATP7A	ATPase, Cu++ transporting, alpha polypeptide	2.18839	0.000961931
ENSMUSG00000024805	Pcgf5	polycomb group ring finger 5	2.18483	6.87701e-06
ENSMUSG00000030104	EDEM1	ER degradation enhancer, mannosidase alpha-like 1	2.18015	5.12997e-11
ENSMUSG00000050002	5133401N09Rik	idnK gluconokinase homolog (E. coli)	2.17872	3.38004e-10
ENSMUSG00000035673	SBNO2	strawberry notch homolog 2 (Drosophila)	2.16902	4.74639e-09
ENSMUSG00000060063	ALOX5AP	arachidonate 5-lipoxygenase activating protein	2.16779	2.71479e-09
ENSMUSG00000026728	VIM	vimentin	2.16303	1.97723e-09
ENSMUSG00000026117	zap70	zeta-chain (TCR) associated protein kinase	2.16048	0.0147459
ENSMUSG00000028494	PLIN2	perilipin 2	2.15555	2.05877e-07
ENSMUSG00000028413	B4GALT1	UDP-Gal:betaGlcNAc beta 1,4- galactosyltransferase, polypeptide 1	2.1546	1.73795e-06
ENSMUSG00000000628	Hk2	hexokinase 2	2.15348	2.21196e-05
ENSMUSG00000021025	NFKBIA	nuclear factor of kappa light polypeptide gene enhancer in B cells inhibitor, alpha	2.15163	0.0186063
ENSMUSG00000031389	ARHGAP4	Rho GTPase activating protein 4	2.14982	8.23059e-07
ENSMUSG00000001025	S100A6	S100 calcium binding protein A6 (calcyclin)	2.14811	2.17365e-05
ENSMUSG00000026547	TAGLN2	transgelin 2	2.14735	5.19835e-09
ENSMUSG00000037447	Arid5a	AT rich interactive domain 5A (MRF1-like)	2.13887	2.09029e-09
ENSMUSG00000032487	PTGS2	prostaglandin-endoperoxide synthase 2	2.13694	4.13153e-05
ENSMUSG00000021190	LGMN	legumain	2.13333	1.14821e-18
ENSMUSG00000002983	relB	avian reticuloendotheliosis viral (v-rel) oncogene related B	2.13031	3.49033e-06
ENSMUSG00000004952	RASA4	RAS p21 protein activator 4	2.13027	2.98578e-11
ENSMUSG00000041974	2310008H04Rik	RIKEN cDNA 2310008H04 gene	2.11791	0.00541618
ENSMUSG00000002233	RHOC	ras homolog gene family, member C	2.11533	4.65167e-08
ENSMUSG00000021091	Serpina3n	serine (or cysteine) peptidase inhibitor, clade A, member 3N	2.10976	1.50121e-13
ENSMUSG00000038539	ATF5	activating transcription factor 5	2.10924	0.0018473
ENSMUSG00000031490	EIF4EBP1	eukaryotic translation initiation factor 4E binding protein 1	2.10654	0.0218587
ENSMUSG00000025534	GUSB	glucuronidase, beta	2.10331	8.01466e-08
ENSMUSG00000029552	tes	testis derived transcript	2.10137	0.01455
ENSMUSG00000054717	Hmgb2	high mobility group box 2	2.09588	1.00166e-05
ENSMUSG00000042842	Serpinb6b	serine (or cysteine) peptidase inhibitor, clade B, member 6b	2.08766	0.0203841
ENSMUSG00000047098	RNF31	ring finger protein 31	2.08418	1.20949e-12
ENSMUSG00000044811	AF251705	cDNA sequence AF251705	2.08168	0.0136015
ENSMUSG00000064262	GIMAP8	GTPase, IMAP family member 8	2.0778	0.0161966
ENSMUSG00000039682	LAP3	leucine aminopeptidase 3	2.07723	1.95889e-15
ENSMUSG00000072844	G530011O06Rik	RIKEN cDNA G530011O06 gene	2.07598	0.0478575
ENSMUSG00000048277	SYNGR2	synaptogyrin 2	2.07536	2.19469e-06
ENSMUSG00000074796	Slc4a11	solute carrier family 4, sodium bicarbonate transporter-like, member 11	2.06678	0.04502
ENSMUSG00000037649	H2-DMa	histocompatibility 2, class II, locus DMa	2.06224	1.95434e-08
ENSMUSG00000020572	NAMPT	nicotinamide phosphoribosyltransferase	2.05858	2.43839e-15
ENSMUSG00000029468	P2RX7	purinergic receptor P2X, ligand-gated ion channel, 7	2.05695	4.13053e-05
ENSMUSG00000004951	Hspb1	heat shock protein 1	2.05264	2.45292e-06
ENSMUSG00000033192	lpcat2	lysophosphatidylcholine acyltransferase 2	2.04852	1.22785e-06
ENSMUSG00000024087	CYP1B1	cytochrome P450, family 1, subfamily b, polypeptide 1	2.04554	0.00284116
ENSMUSG00000031627	irf2	interferon regulatory factor 2	2.04303	4.47551e-10
ENSMUSG00000063605	ccdc102a	coiled-coil domain containing 102A	2.04202	0.0155755
ENSMUSG00000036334	IGSF10	immunoglobulin superfamily, member 10	2.03848	0.00138498
ENSMUSG00000060591	Ifitm2	interferon induced transmembrane protein 2	2.03477	1.93219e-06
ENSMUSG00000024457	TRIM26	tripartite motif-containing 26	2.03377	4.48755e-12
ENSMUSG00000070407	Hs3st3b1	heparan sulfate (glucosamine) 3-O-sulfotransferase 3B1	2.02517	0.0042317
ENSMUSG00000032221	MNS1	meiosis-specific nuclear structural protein 1	2.01841	0.0173821
ENSMUSG00000032436	CMTM7	CKLF-like MARVEL transmembrane domain containing 7	2.01501	0.0129946
ENSMUSG00000058099	Nfam1	Nfat activating molecule with ITAM motif 1	2.01393	0.0268747
ENSMUSG00000048120	ENTPD1	ectonucleoside triphosphate diphosphohydrolase 1	2.01322	0.000122963
ENSMUSG00000020707	RNF135	ring finger protein 135	2.00058	0.000425464
ENSMUSG00000004500	Zfp324	zinc finger protein 324	2.00015	8.48756e-06
ENSMUSG00000015852	Fcrls	Fc receptor-like S, scavenger receptor	0.138355	3.35626e-10
ENSMUSG00000062554	Gm12751	polymerase (RNA) I polypeptide D pseudogene	0.218283	0.0339322
ENSMUSG00000085666	Gm9855	thymine DNA glycosylase pseudogene	0.268428	0.0378768
ENSMUSG00000040229	Gpr34	G protein-coupled receptor 34	0.403465	0.000232585
ENSMUSG00000060380	C030014I23Rik	RIKEN cDNA C030014I23 gene	0.421644	0.0139142
ENSMUSG00000018566	Slc2a4	solute carrier family 2 (facilitated glucose transporter), member 4	0.429139	0.030681
ENSMUSG00000051817	Sox12	SRY-box containing gene 12	0.453611	0.0319501
ENSMUSG00000017453	Pipox	pipecolic acid oxidase	0.457816	0.0356227
ENSMUSG00000031853	BC021891	cDNA sequence BC021891	0.485343	0.0113271
ENSMUSG00000025993	SLC40A1	solute carrier family 40 (iron-regulated transporter), member 1	0.49708	4.76135e-05
