# Supplementary material for: Genome-Wide Transcriptional Profiling Reveals Two Distinct Outcomes in Central Nervous System Infections of Rabies Virus
Source: Front Microbiol. 2016 May 19;7:751. doi: 10.3389/fmicb.2016.00751 (PMC4871871; doi:10.3389/fmicb.2016.00751)
Supplement: Supplementary file 4 [file Table4.XLS]

## Sheet: Sheet1
Supplementary Table 4. Genes regulated significantly in the brain following infection with HEP-Flury at 18 dpi. (fold-change ≥ 2 or ≤0.5 , P < 0.05)
Transcript ID	Gene Symbol	Description	Fold-change (infected vs. control)	P-value
ENSMUSG00000076614	Ighg1	immunoglobulin heavy constant gamma 1 (G1m marker)	3442.95	9.31923e-06
ENSMUSG00000029417	Cxcl9	chemokine (C-X-C motif) ligand 9	1118.51	3.48882e-08
ENSMUSG00000095079	Igha	immunoglobulin heavy constant alpha	899.693	1.1206e-129
ENSMUSG00000076615	AI324046	Immunoglobulin heavy constant gamma 3	825.041	8.3331e-08
ENSMUSG00000090942	F830016B08Rik	RIKEN cDNA F830016B08 gene	804.378	1.32051e-19
ENSMUSG00000094797	Igkv6-15	immunoglobulin kappa variable 6-15	757.387	0.000787602
ENSMUSG00000035042	CCL5	chemokine (C-C motif) ligand 5	632.522	8.98991e-50
ENSMUSG00000076612	Ighg2c	immunoglobulin heavy constant gamma 2C	596.542	1.11963e-26
ENSMUSG00000076609	Igk-C	immunoglobulin kappa constant	574.564	3.41023e-63
ENSMUSG00000097194	9330175E14Rik	AC128663.1	368.174	3.13679e-33
ENSMUSG00000078763	Slfn1	schlafen 1	309.387	2.7047e-12
ENSMUSG00000054588	Gbp10	guanylate-binding protein 10	268.493	5.05638e-14
ENSMUSG00000096422	Igkv12-44	immunoglobulin kappa variable 12-44	265.235	6.99191e-15
ENSMUSG00000053977	Cd8a	CD8 antigen, alpha chain	259.785	1.97729e-23
ENSMUSG00000026070	Il18r1	interleukin 18 receptor 1	255.545	4.41779e-23
ENSMUSG00000073555	Gm4951	predicted gene 4951	234.037	9.64774e-16
ENSMUSG00000078921	Tgtp2	T cell specific GTPase 2	230.36	6.89481e-23
ENSMUSG00000082292	Gm12250	predicted gene 12250	225.755	1.95989e-14
ENSMUSG00000068129	Cst7	cystatin F (leukocystatin)	211.532	1.2144e-14
ENSMUSG00000032053	Pou2af1	POU domain, class 2, associating factor 1	200.438	5.04383e-18
ENSMUSG00000054072	Iigp1	interferon inducible GTPase 1	184.844	6.52743e-17
ENSMUSG00000027514	Zbp1	Z-DNA binding protein 1	175.642	1.52972e-13
ENSMUSG00000030149	KLRK1	killer cell lectin-like receptor subfamily K, member 1	175.1	7.46874e-07
ENSMUSG00000023132	GZMA	granzyme A	165.072	6.02417e-09
ENSMUSG00000039699	BATF2	basic leucine zipper transcription factor, ATF-like 2	165.07	1.38855e-12
ENSMUSG00000067149	Igj	immunoglobulin joining chain	161.82	1.85008e-46
ENSMUSG00000028874	Fgr	Gardner-Rasheed feline sarcoma viral (Fgr) oncogene homolog	154.669	5.58926e-11
ENSMUSG00000078853	Igtp	interferon gamma induced GTPase	153.429	1.58545e-23
ENSMUSG00000073489	Ifi204	interferon activated gene 204	145.837	1.47177e-07
ENSMUSG00000024164	C3	complement component 3	141.52	7.63024e-18
ENSMUSG00000050232	CXCR3	chemokine (C-X-C motif) receptor 3	137.808	2.31367e-07
ENSMUSG00000076937	Iglc2	immunoglobulin lambda constant 2	137.574	4.82275e-12
ENSMUSG00000034855	Cxcl10	chemokine (C-X-C motif) ligand 10	137.259	0.000834268
ENSMUSG00000009185	ccl8	chemokine (C-C motif) ligand 8	135.543	7.53116e-09
ENSMUSG00000024610	CD74	CD74 antigen (invariant polypeptide of major histocompatibility complex, class II antigen-associated)	133.175	8.19109e-47
ENSMUSG00000060586	H2-Eb1	histocompatibility 2, class II antigen E beta	129.578	3.87032e-44
ENSMUSG00000034438	Gbp8	guanylate-binding protein 8	128.171	1.90611e-06
ENSMUSG00000074151	Nlrc5	NLR family, CARD domain containing 5	123.301	1.27014e-20
ENSMUSG00000056290	Ms4a4b	membrane-spanning 4-domains, subfamily A, member 4B	122.285	5.60969e-17
ENSMUSG00000036322	H2-Ea-ps	histocompatibility 2, class II antigen E alpha, pseudogene	120.859	5.59616e-24
ENSMUSG00000079362	Gbp6	guanylate binding protein 6	120.699	4.76143e-17
ENSMUSG00000002033	Cd3g	CD3 antigen, gamma polypeptide	120.409	5.87029e-17
ENSMUSG00000048521	CXCR6	chemokine (C-X-C motif) receptor 6	119.085	2.28951e-20
ENSMUSG00000048852	Gm12185	predicted gene 12185	117.903	2.04171e-12
ENSMUSG00000096490	Igkv10-94	immunoglobulin kappa variable 10-94	116.959	5.91492e-05
ENSMUSG00000004707	Ly9	lymphocyte antigen 9	110.833	8.14539e-39
ENSMUSG00000026822	Lcn2	lipocalin 2	110.464	0.00027027
ENSMUSG00000024353	2010001M09Rik	marginal zone B and B1 cell-specific protein 1	109.974	8.62496e-17
ENSMUSG00000040026	Saa3	serum amyloid A 3	104.159	0.000874894
ENSMUSG00000021880	RNASE6	ribonuclease, RNase A family, 6	102.419	8.40478e-11
ENSMUSG00000022126	irg1	immunoresponsive gene 1	102.241	0.0172819
ENSMUSG00000030165	KLRD1	killer cell lectin-like receptor, subfamily D, member 1	98.5691	4.76402e-11
ENSMUSG00000055413	H2-Q5	histocompatibility 2, Q region locus 5	97.4408	2.2762e-40
ENSMUSG00000078920	Ifi47	interferon gamma inducible protein 47	93.2777	1.18844e-11
ENSMUSG00000045502	NIACR1	niacin receptor 1	93.1627	7.52147e-10
ENSMUSG00000036594	H2-Aa	histocompatibility 2, class II antigen A, alpha	91.7579	9.58462e-31
ENSMUSG00000078922	Tgtp1	T cell specific GTPase 1	89.917	2.95653e-08
ENSMUSG00000039146	H28	interferon-induced protein 44 like	88.3928	1.18294e-12
ENSMUSG00000026981	IL1RN	interleukin 1 receptor antagonist	86.3683	0.017114
ENSMUSG00000028037	IFI44	interferon-induced protein 44	81.1914	1.5153e-08
ENSMUSG00000086150	Bach2os	cDNA sequence BC024582	80.9517	8.0592e-09
ENSMUSG00000068606	Gm4841	predicted gene 4841	80.7185	5.71833e-13
ENSMUSG00000079363	Gbp4	guanylate binding protein 4	80.5008	4.39466e-12
ENSMUSG00000075602	Ly6a	lymphocyte antigen 6 complex, locus A	79.4862	7.8791e-14
ENSMUSG00000029561	Oasl2	2'-5' oligoadenylate synthetase-like 2	79.1759	2.60563e-09
ENSMUSG00000000204	Slfn4	schlafen 4	78.8869	0.0298769
ENSMUSG00000069874	Irgm2	immunity-related GTPase family M member 2	77.5119	9.30079e-25
ENSMUSG00000059089	Fcgr4	Fc receptor, IgG, low affinity IV	76.9067	2.93583e-09
ENSMUSG00000027863	Cd2	CD2 antigen	76.5274	2.36989e-14
ENSMUSG00000052477	C130026I21Rik	RIKEN cDNA C130026I21 gene	75.0768	6.81402e-07
ENSMUSG00000022014	EPSTI1	epithelial stromal interaction 1 (breast)	73.617	2.29191e-25
ENSMUSG00000003484	Cyp4f18	cytochrome P450, family 4, subfamily f, polypeptide 18	73.5334	9.04667e-07
ENSMUSG00000022657	Cd96	CD96 antigen	73.0542	4.76382e-06
ENSMUSG00000029322	PLAC8	placenta-specific 8	73.0483	1.44018e-08
ENSMUSG00000075010	AW112010	expressed sequence AW112010	72.4576	2.87279e-14
ENSMUSG00000011008	Mcoln2	mucolipin 2	72.3495	9.24007e-06
ENSMUSG00000025498	IRF7	interferon regulatory factor 7	71.8205	1.50238e-09
ENSMUSG00000032661	Oas3	2'-5' oligoadenylate synthetase 3	71.3086	1.64213e-05
ENSMUSG00000026770	IL2RA	interleukin 2 receptor, alpha chain	69.3556	3.43697e-11
ENSMUSG00000028071	SH2D2A	SH2 domain protein 2A	66.7846	1.07416e-12
ENSMUSG00000026012	Cd28	CD28 antigen	64.6582	0.000648029
ENSMUSG00000030156	CD69	CD69 antigen	63.0824	0.0103194
ENSMUSG00000028269	Gbp2b	guanylate binding protein 2b	62.7699	1.08643e-05
ENSMUSG00000078153	Psme2b	protease (prosome, macropain) 28 subunit beta B, pseudogene	62.7554	1.16414e-06
ENSMUSG00000037202	Prf1	perforin 1 (pore forming protein)	62.3317	6.68079e-10
ENSMUSG00000004296	IL12B	interleukin 12b	62.0368	0.0389572
ENSMUSG00000015340	CYBB	cytochrome b-245, beta polypeptide	61.1179	1.94097e-14
ENSMUSG00000041827	Oasl1	2'-5' oligoadenylate synthetase-like 1	61.0641	7.72626e-07
ENSMUSG00000026535	Ifi202b	interferon activated gene 202B	60.5151	1.03562e-13
ENSMUSG00000060550	H2-Q7	histocompatibility 2, Q region locus 7	58.8208	3.55446e-54
ENSMUSG00000091649	Phf11b	PHD finger protein 11B	58.7927	1.03469e-08
ENSMUSG00000032094	CD3D	CD3 antigen, delta polypeptide	58.4929	1.08658e-10
ENSMUSG00000024334	H2-Oa	histocompatibility 2, O region alpha locus	57.6516	4.59148e-13
ENSMUSG00000004612	Nkg7	natural killer cell group 7 sequence	56.4334	2.95287e-22
ENSMUSG00000043931	GIMAP7	GTPase, IMAP family member 7	55.8417	3.00312e-05
ENSMUSG00000057346	Apol9a	apolipoprotein L 9a	54.7004	2.16853e-13
ENSMUSG00000024338	psmb8	proteasome (prosome, macropain) subunit, beta type 8 (large multifunctional peptidase 7)	54.3588	3.88534e-17
ENSMUSG00000073409	H2-Q6	histocompatibility 2, Q region locus 6	54.107	7.89163e-39
ENSMUSG00000046031	fam26f	family with sequence similarity 26, member F	54.0011	0.000785751
ENSMUSG00000026832	CYTIP	cytohesin 1 interacting protein	53.8692	1.90983e-19
ENSMUSG00000034028	CD226	CD226 antigen	53.3985	1.67848e-05
ENSMUSG00000044701	Il27	interleukin 27	53.3361	0.000474431
ENSMUSG00000079017	Ifi27l2a	interferon, alpha-inducible protein 27 like 2A	52.8841	6.47255e-22
ENSMUSG00000089672	Gp49a	glycoprotein 49 A	52.5402	3.45198e-07
ENSMUSG00000044703	Phf11a	PHD finger protein 11A	52.1429	1.66536e-09
ENSMUSG00000022218	Tgm1	transglutaminase 1, K polypeptide	52.0808	0.0047283
ENSMUSG00000022586	Ly6i	lymphocyte antigen 6 complex, locus I	51.5897	0.0141056
ENSMUSG00000096727	Psmb9	proteasome (prosome, macropain) subunit, beta type 9 (large multifunctional peptidase 2)	50.247	4.90525e-17
ENSMUSG00000073421	H2-Ab1	histocompatibility 2, class II antigen A, beta 1	50.1417	8.57492e-25
ENSMUSG00000068227	il2rb	interleukin 2 receptor, beta chain	49.7831	2.19872e-26
ENSMUSG00000062593	Gp49a	leukocyte immunoglobulin-like receptor, subfamily B, member 4	49.6691	4.13965e-06
ENSMUSG00000096581	Bcl2a1d	B cell leukemia/lymphoma 2 related protein A1d	49.4519	1.24279e-08
ENSMUSG00000032093	CD3E	CD3 antigen, epsilon polypeptide	49.1412	5.35457e-15
ENSMUSG00000026285	Pdcd1	programmed cell death 1	48.0406	2.2143e-12
ENSMUSG00000037321	tap1	transporter 1, ATP-binding cassette, sub-family B (MDR/TAP)	47.6083	9.0354e-18
ENSMUSG00000026009	Icos	inducible T cell co-stimulator	47.3828	2.36726e-11
ENSMUSG00000073490	AI607873	expressed sequence AI607873	46.361	5.51558e-10
ENSMUSG00000046879	Irgm1	immunity-related GTPase family M member 1	46.1055	1.88597e-18
ENSMUSG00000024791	CDCA5	cell division cycle associated 5	45.901	0.00242467
ENSMUSG00000025279	DNASE1L3	deoxyribonuclease 1-like 3	45.4104	2.03317e-07
ENSMUSG00000067212	H2-T23	histocompatibility 2, T region locus 23	45.12	3.62328e-18
ENSMUSG00000034459	IFIT1	interferon-induced protein with tetratricopeptide repeats 1	43.8896	4.52094e-06
ENSMUSG00000026068	IL18RAP	interleukin 18 receptor accessory protein	43.4333	7.81618e-11
ENSMUSG00000074896	Ifit3	interferon-induced protein with tetratricopeptide repeats 3	42.8194	1.79557e-07
ENSMUSG00000000244	Tspan32	tetraspanin 32	41.434	0.00565197
ENSMUSG00000024677	Ms4a6b	membrane-spanning 4-domains, subfamily A, member 6B	41.0944	1.635e-12
ENSMUSG00000031304	Il2rg	interleukin 2 receptor, gamma chain	40.8274	1.17556e-09
ENSMUSG00000041481	Serpina3g	serine (or cysteine) peptidase inhibitor, clade A, member 3G	40.7414	2.69526e-05
ENSMUSG00000016496	CD274	CD274 antigen	40.4048	4.04082e-10
ENSMUSG00000035692	Isg15	ISG15 ubiquitin-like modifier	40.2979	1.82252e-05
ENSMUSG00000028270	GBP2b	guanylate binding protein 2	39.9715	4.92204e-07
ENSMUSG00000028327	1300002K09Rik	RIKEN cDNA 1300002K09 gene	39.4039	0.00928124
ENSMUSG00000079419	Ms4a6c	membrane-spanning 4-domains, subfamily A, member 6C	39.0577	3.71468e-06
ENSMUSG00000040264	gbp5	guanylate binding protein 5	39.0101	0.00045075
ENSMUSG00000084796	Mir142hg	RIKEN cDNA A430104N18 gene	38.7079	6.65514e-07
ENSMUSG00000035929	H2-gs10	histocompatibility 2, Q region locus 4	38.1421	8.43174e-41
ENSMUSG00000071552	TIGIT	T cell immunoreceptor with Ig and ITIM domains	37.9525	9.15895e-07
ENSMUSG00000094796	BC147527	cDNA sequence BC147527	37.5709	0.00135198
ENSMUSG00000035385	Ccl2	chemokine (C-C motif) ligand 2	37.5655	0.0109561
ENSMUSG00000057596	AI451617	tripartite motif-containing 30D	36.8397	0.00762699
ENSMUSG00000037921	Ddx60	DEAD (Asp-Glu-Ala-Asp) box polypeptide 60	36.6773	2.03046e-14
ENSMUSG00000054435	GIMAP4	GTPase, IMAP family member 4	36.5	1.44827e-16
ENSMUSG00000060131	ATP8B4	ATPase, class I, type 8B, member 4	36.4221	1.35094e-12
ENSMUSG00000035208	Slfn8	schlafen 8	36.382	8.02751e-07
ENSMUSG00000051457	Spn	sialophorin	36.172	1.65125e-24
ENSMUSG00000046718	BST2	bone marrow stromal cell antigen 2	36.133	1.33522e-11
ENSMUSG00000030107	Usp18	ubiquitin specific peptidase 18	36.036	7.95266e-07
ENSMUSG00000079547	H2-DMb1	histocompatibility 2, class II, locus Mb1	35.9804	5.35414e-14
ENSMUSG00000030789	Itgax	integrin alpha X	35.9608	7.80092e-26
ENSMUSG00000057191	AB124611	cDNA sequence AB124611	35.8028	6.00995e-10
ENSMUSG00000091373	Gm8810	predicted gene 8810	35.6427	1.54256e-11
ENSMUSG00000047798	CD300LF	CD300 antigen like family member F	35.5277	8.6445e-18
ENSMUSG00000000682	Cd52	CD52 antigen	34.8589	5.72003e-20
ENSMUSG00000030724	Cd19	CD19 antigen	34.5848	0.00256637
ENSMUSG00000025044	Msr1	macrophage scavenger receptor 1	34.1075	0.00231908
ENSMUSG00000062007	Hsh2d	hematopoietic SH2 domain containing	33.21	0.027407
ENSMUSG00000079014	Serpina3i	serine (or cysteine) peptidase inhibitor, clade A, member 3I	32.4108	9.45868e-06
ENSMUSG00000053101	GPR141	G protein-coupled receptor 141	31.1659	0.0053554
ENSMUSG00000020437	MYO1G	myosin IG	31.0818	6.66205e-23
ENSMUSG00000024399	LTB	lymphotoxin B	30.6362	2.28796e-11
ENSMUSG00000032690	OAS2	2'-5' oligoadenylate synthetase 2	29.9684	1.21258e-39
ENSMUSG00000028268	GBP3	guanylate binding protein 3	29.4662	8.07006e-11
ENSMUSG00000035352	Ccl12	chemokine (C-C motif) ligand 12	28.2837	2.41918e-11
ENSMUSG00000049103	CCR2	chemokine (C-C motif) receptor 2	28.0356	1.92336e-10
ENSMUSG00000079492	Gm11127	predicted gene 11127	27.835	8.98004e-34
ENSMUSG00000051969	Tlr11	toll-like receptor 11	27.8079	0.0158975
ENSMUSG00000030187	Klra2	killer cell lectin-like receptor, subfamily A, member 2	27.7983	0.000224727
ENSMUSG00000033355	rtp4	receptor transporter protein 4	27.5075	2.33483e-12
ENSMUSG00000021624	CD180	CD180 antigen	27.3017	1.7399e-09
ENSMUSG00000018168	IKZF3	IKAROS family zinc finger 3	26.9159	2.53534e-17
ENSMUSG00000071311	Gpr31b	G protein-coupled receptor 31, D17Leh66b region	26.8698	6.94629e-05
ENSMUSG00000086763	Plxna4os1	RIKEN cDNA B230378P21 gene	26.6443	0.00039444
ENSMUSG00000023045	Soat2	sterol O-acyltransferase 2	25.9239	6.54801e-06
ENSMUSG00000024679	Ms4a6d	membrane-spanning 4-domains, subfamily A, member 6D	25.428	2.82606e-05
ENSMUSG00000030921	Trim30	tripartite motif-containing 30A	25.4018	5.95526e-06
ENSMUSG00000027322	SIGLEC1	sialic acid binding Ig-like lectin 1, sialoadhesin	25.2844	0.000458236
ENSMUSG00000079293	Clec7a	C-type lectin domain family 7, member a	25.2264	2.39913e-10
ENSMUSG00000021322	Aoah	acyloxyacyl hydrolase	25.0943	2.13915e-06
ENSMUSG00000071713	CSF2RB	colony stimulating factor 2 receptor, beta, low-affinity (granulocyte-macrophage)	24.9437	1.05114e-10
ENSMUSG00000000386	mx1	myxovirus (influenza virus) resistance 1	24.9205	3.79838e-05
ENSMUSG00000020641	RSAD2	radical S-adenosyl methionine domain containing 2	24.7096	2.28056e-05
ENSMUSG00000072620	Slfn2	schlafen 2	24.6078	2.41585e-08
ENSMUSG00000060802	B2M	beta-2 microglobulin	24.5063	1.03785e-33
ENSMUSG00000037944	CCR7	chemokine (C-C motif) receptor 7	24.2999	9.68239e-08
ENSMUSG00000064057	Scgb3a1	secretoglobin, family 3A, member 1	24.294	0.036848
ENSMUSG00000040253	Gbp6	guanylate binding protein 7	24.2195	9.14559e-07
ENSMUSG00000021298	GPR132	G protein-coupled receptor 132	24.1125	1.02748e-07
ENSMUSG00000026358	RGS1	regulator of G-protein signaling 1	23.898	0.00128919
ENSMUSG00000005947	ITGAE	integrin alpha E, epithelial-associated	23.6512	4.66209e-09
ENSMUSG00000021886	GPR65	G-protein coupled receptor 65	23.6266	1.4204e-11
ENSMUSG00000068246	Apol9b	apolipoprotein L 9b	23.424	9.47839e-09
ENSMUSG00000039236	ISG20	interferon-stimulated protein	22.8702	1.81644e-12
ENSMUSG00000049037	Clec4a1	C-type lectin domain family 4, member a1	22.8174	0.00180665
ENSMUSG00000073411	H2-D1	histocompatibility 2, D region locus 1	22.7362	6.17142e-66
ENSMUSG00000044303	CDKN2A	cyclin-dependent kinase inhibitor 2A	22.5012	0.0079912
ENSMUSG00000058818	Pirb	leukocyte immunoglobulin-like receptor, subfamily B (with TM and ITIM domains), member 3	22.2816	1.02074e-07
ENSMUSG00000039899	FGL2	fibrinogen-like protein 2	22.2104	1.07416e-12
ENSMUSG00000038521	C1s1	complement component 1, s subcomponent	22.0114	1.07233e-06
ENSMUSG00000055172	C1ra	complement component 1, r subcomponent A	21.8715	5.63736e-06
ENSMUSG00000001131	TIMP1	tissue inhibitor of metalloproteinase 1	21.8293	0.000264208
ENSMUSG00000000982	CCL3	chemokine (C-C motif) ligand 3	21.7185	0.00441368
ENSMUSG00000024669	CD5	CD5 antigen	21.5437	2.06636e-07
ENSMUSG00000058163	Gm5431	predicted gene 5431	21.5138	2.4683e-06
ENSMUSG00000040592	Cd79b	CD79B antigen	21.2684	2.18435e-06
ENSMUSG00000024401	TNF	tumor necrosis factor	20.6551	0.0123655
ENSMUSG00000026104	STAT1	signal transducer and activator of transcription 1	20.6244	1.10768e-13
ENSMUSG00000032596	Uba7	ubiquitin-like modifier activating enzyme 7	20.6129	1.91688e-10
ENSMUSG00000092021	Gbp11	guanylate binding protein 11	20.5506	4.1709e-05
ENSMUSG00000036526	CARD11	caspase recruitment domain family, member 11	20.5116	2.77069e-11
ENSMUSG00000027995	TLR2	toll-like receptor 2	20.2257	3.25494e-06
ENSMUSG00000035273	HPSE	heparanase	20.0669	1.9382e-12
ENSMUSG00000015880	NCAPG	non-SMC condensin I complex, subunit G	19.9682	0.000507037
ENSMUSG00000030365	Clec2i	C-type lectin domain family 2, member i	19.948	0.00401021
ENSMUSG00000027398	Il1b	interleukin 1 beta	19.901	0.00339285
ENSMUSG00000042345	Ubash3a	ubiquitin associated and SH3 domain containing, A	19.708	2.79341e-05
ENSMUSG00000090231	Cfb	complement factor B	19.4487	2.36725e-05
ENSMUSG00000012519	MLKL	mixed lineage kinase domain-like	19.4033	1.37093e-11
ENSMUSG00000070034	Sp110	Sp110 nuclear body protein	19.3758	8.64818e-13
ENSMUSG00000041449	Serpina3h	serine (or cysteine) peptidase inhibitor, clade A, member 3H	19.285	2.75218e-05
ENSMUSG00000053318	SLAMF8	SLAM family member 8	18.8148	2.06505e-05
ENSMUSG00000091747	D17H6S56E-5	DNA segment, Chr 17, human D6S56E 5	18.6533	2.64523e-09
ENSMUSG00000063286	Gm8995	predicted gene 8995	18.6231	1.04443e-09
ENSMUSG00000030830	ITGAL	integrin alpha L	18.4584	4.20447e-19
ENSMUSG00000087107	AI662270	expressed sequence AI662270	18.4464	1.9151e-05
ENSMUSG00000025877	HK3	hexokinase 3	18.2266	0.000242687
ENSMUSG00000034422	PARP14	poly (ADP-ribose) polymerase family, member 14	18.1868	5.23153e-11
ENSMUSG00000012428	Steap4	STEAP family member 4	18.1777	0.0237257
ENSMUSG00000037548	H2-DMb2	histocompatibility 2, class II, locus Mb2	18.1054	1.75076e-08
ENSMUSG00000003882	IL7R	interleukin 7 receptor	18.1015	1.49016e-16
ENSMUSG00000026011	Ctla4	cytotoxic T-lymphocyte-associated protein 4	17.9751	0.000137179
ENSMUSG00000091705	H2-Q2	histocompatibility 2, Q region locus 2	17.9586	8.94358e-20
ENSMUSG00000037731	BC013712	thymocyte selection associated family member 2	17.7887	6.56506e-06
ENSMUSG00000061232	H2-K1	histocompatibility 2, K1, K region	17.7699	2.79042e-36
ENSMUSG00000086513	9130208D14Rik	RIKEN cDNA 9130208D14 gene	17.5995	3.37332e-08
ENSMUSG00000062488	I830012O16Rik	RIKEN cDNA I830012O16 gene	17.4414	2.51891e-06
ENSMUSG00000018899	Irf1	interferon regulatory factor 1	17.3859	3.50211e-09
ENSMUSG00000058755	Osm	oncostatin M	17.0726	0.00148637
ENSMUSG00000047180	neurl3	neuralized homolog 3 homolog (Drosophila)	16.8715	6.78167e-20
ENSMUSG00000015355	Cd48	CD48 antigen	16.7484	1.27053e-15
ENSMUSG00000024910	CTSW	cathepsin W	16.677	9.98486e-08
ENSMUSG00000082088	Gm15753	predicted gene 15753	16.5671	0.0155716
ENSMUSG00000030214	Plbd1	phospholipase B domain containing 1	16.5513	2.36601e-10
ENSMUSG00000066677	Pydc3	pyrin domain containing 3	16.544	0.000150789
ENSMUSG00000040613	Apobec1	apolipoprotein B mRNA editing enzyme, catalytic polypeptide 1	16.4355	3.81832e-22
ENSMUSG00000030577	Cd22	CD22 antigen	16.3946	9.86376e-14
ENSMUSG00000033538	Casp4	caspase 4, apoptosis-related cysteine peptidase	16.2761	4.92204e-07
ENSMUSG00000000791	IL12RB1	interleukin 12 receptor, beta 1	16.243	5.55716e-17
ENSMUSG00000078945	Naip2	NLR family, apoptosis inhibitory protein 2	16.2028	4.19013e-13
ENSMUSG00000085887	Arhgap27os3	predicted gene 11648	16.0301	2.78218e-10
ENSMUSG00000030745	IL21R	interleukin 21 receptor	15.9744	2.289e-12
ENSMUSG00000061577	Gpr114	G protein-coupled receptor 114	15.9601	2.96447e-21
ENSMUSG00000066363	Serpina3f	serine (or cysteine) peptidase inhibitor, clade A, member 3F	15.9381	0.0273267
ENSMUSG00000018920	CXCL16	chemokine (C-X-C motif) ligand 16	15.87	2.81416e-13
ENSMUSG00000026395	Ptprc	protein tyrosine phosphatase, receptor type, C	15.803	2.71391e-21
ENSMUSG00000040483	XAF1	XIAP associated factor 1	15.7167	5.50446e-09
ENSMUSG00000039193	NLRC4	NLR family, CARD domain containing 4	15.7003	0.0186357
ENSMUSG00000035004	Igsf6	immunoglobulin superfamily, member 6	15.6752	3.7476e-06
ENSMUSG00000069793	Slfn9	schlafen 9	15.6572	0.000348714
ENSMUSG00000038147	CD84	CD84 antigen	15.5747	7.18513e-19
ENSMUSG00000073418	C4b	complement component 4B (Chido blood group)	15.5298	7.0258e-43
ENSMUSG00000033880	LGALS3BP	lectin, galactoside-binding, soluble, 3 binding protein	15.3571	2.95222e-20
ENSMUSG00000042351	GRAP2	GRB2-related adaptor protein 2	15.3541	3.71401e-09
ENSMUSG00000069516	LYZ2	lysozyme 2	15.3475	1.08005e-19
ENSMUSG00000025492	ifitm3	interferon induced transmembrane protein 3	15.3128	2.39351e-08
ENSMUSG00000063234	gpr84	G protein-coupled receptor 84	15.2454	6.43929e-05
ENSMUSG00000070390	Nlrp1b	NLR family, pyrin domain containing 1B	14.9296	0.000116882
ENSMUSG00000028459	CD72	CD72 antigen	14.9266	1.13246e-11
ENSMUSG00000029816	GPNMB	glycoprotein (transmembrane) nmb	14.843	5.26847e-05
ENSMUSG00000030345	Dyrk4	dual-specificity tyrosine-(Y)-phosphorylation regulated kinase 4	14.7488	1.40882e-05
ENSMUSG00000046805	Mpeg1	macrophage expressed gene 1	14.642	1.47351e-15
ENSMUSG00000022148	FYB	FYN binding protein	14.6122	1.72159e-19
ENSMUSG00000097415	AU020206	RP23-285C18.2	14.5974	8.84697e-32
ENSMUSG00000051998	LAX1	lymphocyte transmembrane adaptor 1	14.5357	2.08225e-06
ENSMUSG00000029298	Gbp9	guanylate-binding protein 9	14.3917	1.15312e-07
ENSMUSG00000041831	Sytl3	synaptotagmin-like 3	14.3821	0.000282682
ENSMUSG00000026069	IL1RL1	interleukin 1 receptor-like 1	14.3556	0.0266646
ENSMUSG00000026866	Kynu	kynureninase (L-kynurenine hydrolase)	14.3484	0.000539156
ENSMUSG00000071715	Ncf4	neutrophil cytosolic factor 4	14.3142	1.4317e-11
ENSMUSG00000047735	SAMD9L	sterile alpha motif domain containing 9-like	14.2746	8.72969e-06
ENSMUSG00000000290	ITGB2	integrin beta 2	14.1427	1.99929e-14
ENSMUSG00000031103	Elf4	E74-like factor 4 (ets domain transcription factor)	14.0292	1.5453e-31
ENSMUSG00000031779	CCL22	chemokine (C-C motif) ligand 22	14.0242	7.2399e-07
ENSMUSG00000004552	CTSE	cathepsin E	13.9453	2.14388e-11
ENSMUSG00000062545	Tlr12	toll-like receptor 12	13.8642	2.42336e-16
ENSMUSG00000026656	Fcgr2b	Fc receptor, IgG, low affinity IIb	13.8635	1.98768e-13
ENSMUSG00000063268	Parp10	poly (ADP-ribose) polymerase family, member 10	13.7843	2.46551e-09
ENSMUSG00000068245	Phf11d	PHD finger protein 11D	13.7203	0.000878381
ENSMUSG00000042377	FAM83G	family with sequence similarity 83, member G	13.5895	0.00744003
ENSMUSG00000026979	Psd4	pleckstrin and Sec7 domain containing 4	13.5031	1.45627e-12
ENSMUSG00000050335	LGALS3	lectin, galactose binding, soluble 3	13.3434	0.000426366
ENSMUSG00000015314	SLAMF6	SLAM family member 6	13.2618	0.0026747
ENSMUSG00000023341	MX2	myxovirus (influenza virus) resistance 2	13.1808	0.00117491
ENSMUSG00000033220	rac2	RAS-related C3 botulinum substrate 2	13.1036	1.02499e-20
ENSMUSG00000056116	H2-T22	histocompatibility 2, T region locus 22	13.0549	5.31164e-15
ENSMUSG00000087362	Gm13710	predicted gene 13710	13.0286	9.19184e-06
ENSMUSG00000026581	SELL	selectin, lymphocyte	12.9661	1.54124e-06
ENSMUSG00000000673	HAAO	3-hydroxyanthranilate 3,4-dioxygenase	12.9145	0.00687088
ENSMUSG00000024737	SLC15A3	solute carrier family 15, member 3	12.7015	7.36392e-10
ENSMUSG00000040522	TLR8	toll-like receptor 8	12.6518	0.0108848
ENSMUSG00000071068	Treml2	triggering receptor expressed on myeloid cells-like 2	12.5139	0.0137915
ENSMUSG00000037405	ICAM1	intercellular adhesion molecule 1	12.4999	5.66381e-09
ENSMUSG00000025017	Pik3ap1	phosphoinositide-3-kinase adaptor protein 1	12.4976	1.09241e-19
ENSMUSG00000024672	Ms4a7	membrane-spanning 4-domains, subfamily A, member 7	12.4813	4.35456e-05
ENSMUSG00000001588	ACAP1	ArfGAP with coiled-coil, ankyrin repeat and PH domains 1	12.4481	3.2446e-09
ENSMUSG00000036586	Grifin	galectin-related inter-fiber protein	12.4153	0.00169224
ENSMUSG00000049988	LRRC25	leucine rich repeat containing 25	12.2129	3.85479e-09
ENSMUSG00000060509	Xcr1	chemokine (C motif) receptor 1	12.2	0.00646734
ENSMUSG00000026177	SLC11A1	solute carrier family 11 (proton-coupled divalent metal ion transporters), member 1	12.1963	1.30763e-28
ENSMUSG00000022906	PARP9	poly (ADP-ribose) polymerase family, member 9	12.1926	1.97905e-05
ENSMUSG00000022584	Ly6c2	lymphocyte antigen 6 complex, locus C2	12.1908	5.98369e-39
ENSMUSG00000062585	Cnr2	cannabinoid receptor 2 (macrophage)	12.1316	0.00236909
ENSMUSG00000041515	IRF8	interferon regulatory factor 8	12.1088	3.49792e-11
ENSMUSG00000003283	HCK	hemopoietic cell kinase	12.0865	3.04226e-17
ENSMUSG00000028965	TNFRSF9	tumor necrosis factor receptor superfamily, member 9	11.917	8.62385e-05
ENSMUSG00000090272	Mndal	myeloid nuclear differentiation antigen like	11.9002	7.95048e-18
ENSMUSG00000029082	Bst1	bone marrow stromal cell antigen 1	11.8202	3.18566e-05
ENSMUSG00000071714	CSF2RB2	colony stimulating factor 2 receptor, beta 2, low-affinity (granulocyte-macrophage)	11.7625	1.41056e-06
ENSMUSG00000012889	PODNL1	podocan-like 1	11.4975	8.78822e-05
ENSMUSG00000050075	GPR171	G protein-coupled receptor 171	11.4517	0.00302404
ENSMUSG00000050350	gpr18	G protein-coupled receptor 18	11.4033	0.0165993
ENSMUSG00000049502	dtx3l	deltex 3-like (Drosophila)	11.3771	8.58267e-16
ENSMUSG00000022901	CD86	CD86 antigen	11.3761	6.51074e-24
ENSMUSG00000070327	RNF213	ring finger protein 213	11.3434	1.08651e-05
ENSMUSG00000034266	Batf	basic leucine zipper transcription factor, ATF-like	11.309	0.000397686
ENSMUSG00000024300	myo1f	myosin IF	11.2677	3.87788e-36
ENSMUSG00000040084	BUB1B	budding uninhibited by benzimidazoles 1 homolog, beta (S. cerevisiae)	11.2436	0.000563396
ENSMUSG00000045932	Ifit2	interferon-induced protein with tetratricopeptide repeats 2	11.2108	0.0019283
ENSMUSG00000040345	ARHGAP9	Rho GTPase activating protein 9	11.1526	1.16143e-20
ENSMUSG00000040552	C3AR1	complement component 3a receptor 1	11.1042	9.55659e-07
ENSMUSG00000020897	AURKB	aurora kinase B	10.9484	0.000416313
ENSMUSG00000053835	H2-T24	histocompatibility 2, T region locus 24	10.922	1.93463e-08
ENSMUSG00000033386	Frrs1	ferric-chelate reductase 1	10.8613	0.00112651
ENSMUSG00000060791	Gmfg	glia maturation factor, gamma	10.8364	3.11568e-17
ENSMUSG00000005465	IL27RA	interleukin 27 receptor, alpha	10.8326	5.60291e-08
ENSMUSG00000022221	RIPK3	receptor-interacting serine-threonine kinase 3	10.7327	1.29193e-05
ENSMUSG00000039013	SIGLEC5	sialic acid binding Ig-like lectin 5	10.7017	3.40969e-12
ENSMUSG00000030124	LAG3	lymphocyte-activation gene 3	10.6913	1.47914e-26
ENSMUSG00000030966	Trim21	tripartite motif-containing 21	10.5547	9.99574e-07
ENSMUSG00000069893	9930111J21Rik1	RIKEN cDNA 9930111J21 gene 1	10.5493	3.7519e-08
ENSMUSG00000022504	Ciita	class II transactivator	10.3799	2.03046e-14
ENSMUSG00000090124	Ugt1a7c	UDP glucuronosyltransferase 1 family, polypeptide A7C	10.3749	0.0253432
ENSMUSG00000044583	TLR7	toll-like receptor 7	10.3525	9.48261e-11
ENSMUSG00000002699	lcp2	lymphocyte cytosolic protein 2	10.3331	2.58553e-05
ENSMUSG00000073405	C920025E04Rik	RIKEN cDNA C920025E04 gene	10.2962	0.000178128
ENSMUSG00000037318	TRAF3IP3	TRAF3 interacting protein 3	10.1417	2.65991e-13
ENSMUSG00000040296	DDX58	DEAD (Asp-Glu-Ala-Asp) box polypeptide 58	10.1128	7.26793e-06
ENSMUSG00000076617	Igh-6	immunoglobulin heavy constant mu	10.0991	5.04383e-18
ENSMUSG00000031004	MKI67	antigen identified by monoclonal antibody Ki 67	10.0937	6.38371e-09
ENSMUSG00000053175	Bcl3	B cell leukemia/lymphoma 3	10.0743	9.64078e-07
ENSMUSG00000000409	LCK	lymphocyte protein tyrosine kinase	10.049	2.71844e-09
ENSMUSG00000079491	H2-T10	histocompatibility 2, T region locus 10	10.0325	1.24996e-15
ENSMUSG00000039853	Trim14	tripartite motif-containing 14	9.94195	0.0165082
ENSMUSG00000026271	Gpr35	G protein-coupled receptor 35	9.92509	3.13726e-10
ENSMUSG00000039981	Zc3h12d	zinc finger CCCH type containing 12D	9.92411	0.000701397
ENSMUSG00000020395	ITK	IL2 inducible T cell kinase	9.90959	8.13887e-14
ENSMUSG00000028678	Kif2c	kinesin family member 2C	9.85502	0.000343033
ENSMUSG00000023224	SERPING1	serine (or cysteine) peptidase inhibitor, clade G, member 1	9.82168	6.10408e-05
ENSMUSG00000038642	CTSS	cathepsin S	9.79673	9.97462e-25
ENSMUSG00000004266	PTPN6	protein tyrosine phosphatase, non-receptor type 6	9.73608	2.82418e-35
ENSMUSG00000034947	TMEM106A	transmembrane protein 106A	9.70092	2.93034e-08
ENSMUSG00000067235	H2-Q10	histocompatibility 2, Q region locus 10	9.65008	1.5003e-21
ENSMUSG00000025058	5430427O19Rik	RIKEN cDNA 5430427O19 gene	9.61251	0.00371668
ENSMUSG00000027078	Ube2l6	ubiquitin-conjugating enzyme E2L 6	9.55507	1.60067e-05
ENSMUSG00000062082	Cd200r4	CD200 receptor 4	9.51428	0.00168381
ENSMUSG00000002668	DENND1C	DENN/MADD domain containing 1C	9.45257	3.82554e-18
ENSMUSG00000097354	2310001H17Rik	AC142191.1	9.43665	0.00829143
ENSMUSG00000036905	C1QB	complement component 1, q subcomponent, beta polypeptide	9.40745	2.51593e-39
ENSMUSG00000050107	GSG2	germ cell-specific gene 2	9.40659	0.00258853
ENSMUSG00000030468	Siglecg	sialic acid binding Ig-like lectin G	9.32798	0.0207475
ENSMUSG00000016206	H2-M3	histocompatibility 2, M region locus 3	9.25413	1.02869e-09
ENSMUSG00000086245	Gm16170	predicted gene 16170	9.24135	8.91386e-06
ENSMUSG00000023903	Mmp25	matrix metallopeptidase 25	9.15685	7.0207e-05
ENSMUSG00000036887	C1qa	complement component 1, q subcomponent, alpha polypeptide	9.15415	7.13936e-39
ENSMUSG00000039232	STX11	syntaxin 11	9.1416	0.00795907
ENSMUSG00000043740	B430306N03Rik	RIKEN cDNA B430306N03 gene	9.13163	0.000654094
ENSMUSG00000045322	tlr9	toll-like receptor 9	9.06026	2.43496e-16
ENSMUSG00000001348	acp5	acid phosphatase 5, tartrate resistant	9.05952	1.95894e-11
ENSMUSG00000090215	Trim34b	tripartite motif-containing 34B	9.01927	0.0303829
ENSMUSG00000042349	IKBKE	inhibitor of kappaB kinase epsilon	9.00712	5.53847e-16
ENSMUSG00000041202	PLA2G2D	phospholipase A2, group IID	8.89231	0.000453226
ENSMUSG00000036944	TMEM71	transmembrane protein 71	8.86777	0.00520966
ENSMUSG00000052160	PLD4	phospholipase D family, member 4	8.85217	2.73691e-59
ENSMUSG00000018927	Ccl6	chemokine (C-C motif) ligand 6	8.84397	1.12262e-10
ENSMUSG00000001020	S100a4	S100 calcium binding protein A4	8.80512	8.21062e-05
ENSMUSG00000044468	FAM46C	family with sequence similarity 46, member C	8.75465	6.78826e-32
ENSMUSG00000000486	sept1	septin 1	8.70314	1.34594e-13
ENSMUSG00000025887	Casp12	caspase 12	8.68581	1.76288e-08
ENSMUSG00000030560	CTSC	cathepsin C	8.671	1.22231e-06
ENSMUSG00000024339	TAP2	transporter 2, ATP-binding cassette, sub-family B (MDR/TAP)	8.66153	4.10513e-12
ENSMUSG00000036896	C1QC	complement component 1, q subcomponent, C chain	8.64517	4.96851e-27
ENSMUSG00000038527	C1RL	complement component 1, r subcomponent-like	8.57774	0.000331352
ENSMUSG00000022831	HCLS1	hematopoietic cell specific Lyn substrate 1	8.54579	5.18089e-15
ENSMUSG00000073407	EG547347	predicted gene 6034	8.54105	0.0113991
ENSMUSG00000001281	ITGB7	integrin beta 7	8.48708	1.83871e-19
ENSMUSG00000058715	FCER1G	Fc receptor, IgE, high affinity I, gamma polypeptide	8.45433	1.34328e-29
ENSMUSG00000001123	lgals9	lectin, galactose binding, soluble 9	8.41484	1.15975e-08
ENSMUSG00000071203	Naip5	NLR family, apoptosis inhibitory protein 5	8.33141	1.6386e-14
ENSMUSG00000028599	TNFRSF1B	tumor necrosis factor receptor superfamily, member 1b	8.29719	7.22902e-14
ENSMUSG00000021356	IRF4	interferon regulatory factor 4	8.22002	8.49654e-08
ENSMUSG00000031165	WAS	Wiskott-Aldrich syndrome homolog (human)	8.1465	5.21026e-17
ENSMUSG00000020914	TOP2A	topoisomerase (DNA) II alpha	8.10612	0.000117627
ENSMUSG00000018819	Lsp1	lymphocyte specific 1	8.10238	3.49792e-11
ENSMUSG00000039304	TNFSF10	tumor necrosis factor (ligand) superfamily, member 10	8.09909	7.39417e-06
ENSMUSG00000056144	Trim34a	tripartite motif-containing 34A	8.06577	0.00063353
ENSMUSG00000052142	RASAL3	RAS protein activator like 3	8.05178	1.09025e-30
ENSMUSG00000039997	Ifi203	interferon activated gene 203	8.0145	1.9477e-13
ENSMUSG00000017697	ada	adenosine deaminase	8.00042	1.33448e-06
ENSMUSG00000057143	Trim12c	tripartite motif-containing 12C	7.98569	1.38827e-15
ENSMUSG00000006519	CYBA	cytochrome b-245, alpha polypeptide	7.97665	4.72661e-43
ENSMUSG00000056529	PTAFR	platelet-activating factor receptor	7.94683	1.49247e-14
ENSMUSG00000070427	IL18BP	interleukin 18 binding protein	7.94471	0.000315244
ENSMUSG00000056737	capG	capping protein (actin filament), gelsolin-like	7.92835	1.1281e-11
ENSMUSG00000024066	XDH	xanthine dehydrogenase	7.8884	0.000873568
ENSMUSG00000017002	Slpi	secretory leukocyte peptidase inhibitor	7.88282	2.42704e-08
ENSMUSG00000030793	pycard	PYD and CARD domain containing	7.87161	3.44321e-13
ENSMUSG00000010358	IFI35	interferon-induced protein 35	7.86495	1.43419e-10
ENSMUSG00000022575	Gsdmd	gasdermin D	7.84661	6.67471e-12
ENSMUSG00000024397	Aif1	allograft inflammatory factor 1	7.78266	2.52044e-16
ENSMUSG00000056498	TMEM154	transmembrane protein 154	7.72846	6.49531e-06
ENSMUSG00000067714	Lpar5	lysophosphatidic acid receptor 5	7.70867	0.000876635
ENSMUSG00000026896	IFIH1	interferon induced with helicase C domain 1	7.70405	4.30851e-06
ENSMUSG00000029925	TBXAS1	thromboxane A synthase 1, platelet	7.62338	1.64508e-08
ENSMUSG00000069892	9930111J21Rik2	RIKEN cDNA 9930111J21 gene 2	7.58931	1.34887e-06
ENSMUSG00000017830	dhx58	DEXH (Asp-Glu-X-His) box polypeptide 58	7.53993	0.000706975
ENSMUSG00000030742	lat	linker for activation of T cells	7.53703	5.21922e-11
ENSMUSG00000060063	ALOX5AP	arachidonate 5-lipoxygenase activating protein	7.52074	4.36005e-13
ENSMUSG00000020143	DOCK2	dedicator of cyto-kinesis 2	7.51935	4.83457e-38
ENSMUSG00000040751	LAT2	linker for activation of T cells family, member 2	7.51476	7.71321e-06
ENSMUSG00000042333	TNFRSF14	tumor necrosis factor receptor superfamily, member 14 (herpesvirus entry mediator)	7.50909	6.52162e-07
ENSMUSG00000026126	Ptpn18	protein tyrosine phosphatase, non-receptor type 18	7.47011	2.46901e-13
ENSMUSG00000026222	Sp100	nuclear antigen Sp100	7.38005	4.87693e-26
ENSMUSG00000018654	ikzf1	IKAROS family zinc finger 1	7.35191	8.56693e-28
ENSMUSG00000015950	ncf1	neutrophil cytosolic factor 1	7.30861	6.47727e-10
ENSMUSG00000026628	atf3	activating transcription factor 3	7.29193	2.6536e-11
ENSMUSG00000034116	VAV1	vav 1 oncogene	7.18026	1.91612e-18
ENSMUSG00000074342	I830077J02Rik	RIKEN cDNA I830077J02 gene	7.14693	0.0165834
ENSMUSG00000048534	Amica1	adhesion molecule, interacts with CXADR antigen 1	7.07613	5.89892e-06
ENSMUSG00000090164	BC035044	cDNA sequence BC035044	7.0292	0.00777219
ENSMUSG00000048865	ARHGAP30	Rho GTPase activating protein 30	7.0151	8.56693e-28
ENSMUSG00000041736	tspO	translocator protein	6.98814	0.000910451
ENSMUSG00000031101	SASH3	SAM and SH3 domain containing 3	6.98768	2.68697e-09
ENSMUSG00000013974	1810033B17Rik	RIKEN cDNA 1810033B17 gene	6.94136	0.00226557
ENSMUSG00000038507	PARP12	poly (ADP-ribose) polymerase family, member 12	6.89833	6.38371e-09
ENSMUSG00000013707	TNFAIP8L2	tumor necrosis factor, alpha-induced protein 8-like 2	6.84602	1.34899e-15
ENSMUSG00000033777	tlr13	toll-like receptor 13	6.83064	6.23889e-05
ENSMUSG00000004730	EMR1	EGF-like module containing, mucin-like, hormone receptor-like sequence 1	6.82992	1.08843e-36
ENSMUSG00000000817	Fasl	Fas ligand (TNF superfamily, member 6)	6.7989	0.0286116
ENSMUSG00000024696	Lpxn	leupaxin	6.79591	6.20907e-07
ENSMUSG00000066975	CRYBA4	crystallin, beta A4	6.75033	1.1164e-05
ENSMUSG00000078942	Naip6	NLR family, apoptosis inhibitory protein 6	6.74864	0.00163549
ENSMUSG00000022952	Runx1	runt related transcription factor 1	6.72015	2.91953e-07
ENSMUSG00000002325	IRF9	interferon regulatory factor 9	6.70618	3.32553e-11
ENSMUSG00000071724	Smpd5	sphingomyelin phosphodiesterase 5	6.70184	0.0370899
ENSMUSG00000038037	Socs1	suppressor of cytokine signaling 1	6.67747	0.0108733
ENSMUSG00000000031	H19	H19 fetal liver mRNA	6.6591	9.13241e-15
ENSMUSG00000064109	HCST	hematopoietic cell signal transducer	6.63004	0.00102198
ENSMUSG00000015451	C4a	complement component 4A (Rodgers blood group)	6.62865	9.34523e-13
ENSMUSG00000029204	Rhoh	ras homolog gene family, member H	6.62156	1.16605e-07
ENSMUSG00000002944	CD36	CD36 antigen	6.61915	0.0483365
ENSMUSG00000041538	H2-Ob	histocompatibility 2, O region beta locus	6.61644	0.00430023
ENSMUSG00000002111	Sfpi1	SFFV proviral integration 1	6.593	7.44156e-18
ENSMUSG00000040829	Zmynd15	zinc finger, MYND-type containing 15	6.58897	5.60893e-10
ENSMUSG00000021423	LY86	lymphocyte antigen 86	6.56699	1.37873e-20
ENSMUSG00000048779	P2ry6	pyrimidinergic receptor P2Y, G-protein coupled, 6	6.50142	3.96888e-16
ENSMUSG00000029798	HERC5	hect domain and RLD 6	6.49544	0.00446915
ENSMUSG00000051506	WDFY4	WD repeat and FYVE domain containing 4	6.49479	4.81241e-23
ENSMUSG00000021998	LCP1	lymphocyte cytosolic protein 1	6.46673	5.56063e-10
ENSMUSG00000024079	EIF2AK2	eukaryotic translation initiation factor 2-alpha kinase 2	6.41615	9.65585e-06
ENSMUSG00000029826	ZC3HAV1	zinc finger CCCH type, antiviral 1	6.40345	2.44834e-11
ENSMUSG00000053113	socs3	suppressor of cytokine signaling 3	6.35576	0.0078827
ENSMUSG00000015947	fcgr1	Fc receptor, IgG, high affinity I	6.22845	5.11713e-08
ENSMUSG00000027639	Samhd1	SAM domain and HD domain, 1	6.2282	9.39624e-07
ENSMUSG00000068335	Dok1	docking protein 1	6.22189	1.99929e-14
ENSMUSG00000059498	FCGR3	Fc receptor, IgG, low affinity III	6.20104	1.50941e-28
ENSMUSG00000067297	2010002M12Rik	RIKEN cDNA 2010002M12 gene	6.19514	3.36562e-06
ENSMUSG00000091144	Phf11c	PHD finger protein 11C	6.14355	0.00347414
ENSMUSG00000043008	KLHL6	kelch-like 6	6.13792	1.4974e-18
ENSMUSG00000024965	fermt3	fermitin family homolog 3 (Drosophila)	6.1379	8.84697e-32
ENSMUSG00000024349	Tmem173	transmembrane protein 173	6.13249	5.65843e-06
ENSMUSG00000042190	cmklr1	chemokine-like receptor 1	6.11551	5.53682e-07
ENSMUSG00000032000	BIRC3	baculoviral IAP repeat-containing 3	6.10467	0.0135544
ENSMUSG00000078606	Gm4070	predicted gene 4070	6.09009	0.00180665
ENSMUSG00000053063	CLEC12A	C-type lectin domain family 12, member a	6.05135	4.99085e-05
ENSMUSG00000049625	TIFAB	TRAF-interacting protein with forkhead-associated domain, family member B	6.03932	1.5348e-07
ENSMUSG00000037860	AIM2	absent in melanoma 2	6.0305	6.62783e-07
ENSMUSG00000043505	GIMAP5	GTPase, IMAP family member 5	6.0155	0.00258654
ENSMUSG00000027074	Slc43a3	solute carrier family 43, member 3	5.97333	0.0104466
ENSMUSG00000026480	Ncf2	neutrophil cytosolic factor 2	5.96891	5.04193e-16
ENSMUSG00000019832	RAB32	RAB32, member RAS oncogene family	5.94637	2.73895e-07
ENSMUSG00000030336	CD27	CD27 antigen	5.92451	0.00160992
ENSMUSG00000022876	SAMSN1	SAM domain, SH3 domain and nuclear localization signals, 1	5.91441	1.33196e-07
ENSMUSG00000040528	Gm885	mast cell immunoglobulin like receptor 1	5.89	0.0129028
ENSMUSG00000033470	Cysltr2	cysteinyl leukotriene receptor 2	5.87791	0.0256211
ENSMUSG00000025491	Ifitm1	interferon induced transmembrane protein 1	5.87065	5.87781e-09
ENSMUSG00000003379	Cd79a	CD79A antigen (immunoglobulin-associated alpha)	5.85384	0.00376016
ENSMUSG00000027636	SLA2	Src-like-adaptor 2	5.81257	0.0178398
ENSMUSG00000029771	IRF5	interferon regulatory factor 5	5.80485	3.27839e-20
ENSMUSG00000035697	HMHA1	histocompatibility (minor) HA-1	5.79977	3.00171e-26
ENSMUSG00000005087	CD44	CD44 antigen	5.79951	1.77913e-07
ENSMUSG00000043832	Clec4a3	C-type lectin domain family 4, member a3	5.75897	0.0101193
ENSMUSG00000021281	TNFAIP2	tumor necrosis factor, alpha-induced protein 2	5.704	0.00279347
ENSMUSG00000028480	GLIPR2	GLI pathogenesis-related 2	5.66015	2.33869e-07
ENSMUSG00000040061	PLCB2	phospholipase C, beta 2	5.64079	2.11168e-18
ENSMUSG00000027368	dusp2	dual specificity phosphatase 2	5.63614	0.000220537
ENSMUSG00000050493	Fam167b	family with sequence similarity 167, member B	5.63427	0.00181133
ENSMUSG00000051498	TLR6	toll-like receptor 6	5.63268	6.37343e-05
ENSMUSG00000020399	HAVCR2	hepatitis A virus cellular receptor 2	5.61047	2.10151e-11
ENSMUSG00000043091	Tuba1c	tubulin, alpha 1C	5.6097	9.65089e-06
ENSMUSG00000044811	AF251705	cDNA sequence AF251705	5.58768	2.88269e-15
ENSMUSG00000030579	TYROBP	TYRO protein tyrosine kinase binding protein	5.57564	6.70992e-26
ENSMUSG00000029605	Oas1b	2'-5' oligoadenylate synthetase 1B	5.51776	2.09524e-05
ENSMUSG00000022945	chaf1b	chromatin assembly factor 1, subunit B (p60)	5.51007	0.00991944
ENSMUSG00000076928	Trac	T cell receptor alpha constant	5.49749	0.00162157
ENSMUSG00000044827	TLR1	toll-like receptor 1	5.47652	8.2769e-14
ENSMUSG00000032089	IL10RA	interleukin 10 receptor, alpha	5.46458	8.9791e-29
ENSMUSG00000005107	SLC2A9	solute carrier family 2 (facilitated glucose transporter), member 9	5.45445	1.15171e-07
ENSMUSG00000046186	CD109	CD109 antigen	5.43751	0.0242054
ENSMUSG00000026946	nmi	N-myc (and STAT) interactor	5.42157	3.44684e-07
ENSMUSG00000042385	GZMK	granzyme K	5.3955	5.19795e-05
ENSMUSG00000010142	TNFRSF13B	tumor necrosis factor receptor superfamily, member 13b	5.38322	1.29536e-08
ENSMUSG00000025888	Casp1	caspase 1	5.37554	3.42779e-09
ENSMUSG00000032359	CTSH	cathepsin H	5.36589	7.70727e-23
ENSMUSG00000043953	CCRL2	chemokine (C-C motif) receptor-like 2	5.36576	8.73044e-07
ENSMUSG00000067203	H2-K2	histocompatibility 2, K region locus 2	5.34735	0.006226
ENSMUSG00000024989	Cep55	centrosomal protein 55	5.3238	0.0408
ENSMUSG00000043157	ARL11	ADP-ribosylation factor-like 11	5.32331	0.00165696
ENSMUSG00000026630	BATF3	basic leucine zipper transcription factor, ATF-like 3	5.3047	0.00416224
ENSMUSG00000000958	SLC7A7	solute carrier family 7 (cationic amino acid transporter, y+ system), member 7	5.29572	3.10807e-13
ENSMUSG00000030220	arhgdib	Rho, GDP dissociation inhibitor (GDI) beta	5.28326	4.01664e-09
ENSMUSG00000027843	PTPN22	protein tyrosine phosphatase, non-receptor type 22 (lymphoid)	5.27874	1.05431e-10
ENSMUSG00000031504	RAB20	RAB20, member RAS oncogene family	5.27283	0.0303713
ENSMUSG00000055541	Lair1	leukocyte-associated Ig-like receptor 1	5.26729	1.00622e-18
ENSMUSG00000054342	KCNN4	potassium intermediate/small conductance calcium-activated channel, subfamily N, member 4	5.26132	0.00387118
ENSMUSG00000047407	Tgif1	TGFB-induced factor homeobox 1	5.25961	1.15809e-08
ENSMUSG00000038151	PRDM1	PR domain containing 1, with ZNF domain	5.25211	4.90662e-06
ENSMUSG00000036908	UNC93B1	unc-93 homolog B1 (C. elegans)	5.24149	1.19839e-20
ENSMUSG00000031838	ifi30	interferon gamma inducible protein 30	5.23089	1.70812e-06
ENSMUSG00000056888	GLIPR1	GLI pathogenesis-related 1 (glioma)	5.21909	0.000922244
ENSMUSG00000079227	CCR5	chemokine (C-C motif) receptor 5	5.18234	1.68064e-05
ENSMUSG00000040204	2810417H13Rik	RIKEN cDNA 2810417H13 gene	5.15956	0.00103975
ENSMUSG00000029915	CLEC5A	C-type lectin domain family 5, member a	5.1153	4.1565e-10
ENSMUSG00000038811	Gngt2	guanine nucleotide binding protein (G protein), gamma transducing activity polypeptide 2	5.09786	2.97876e-07
ENSMUSG00000020077	srgn	serglycin	5.09461	2.08834e-10
ENSMUSG00000052760	A630001G21Rik	RIKEN cDNA A630001G21 gene	5.0811	0.000785751
ENSMUSG00000025225	NFKB2	nuclear factor of kappa light polypeptide gene enhancer in B cells 2, p49/p100	5.04521	3.82554e-18
ENSMUSG00000031264	btk	Bruton agammaglobulinemia tyrosine kinase	5.04241	1.10417e-05
ENSMUSG00000091549	Gm6548	eukaryotic translation elongation factor 1 alpha 1 pseudogene	5.03883	9.97054e-06
ENSMUSG00000020120	plek	pleckstrin	5.01642	8.82858e-24
ENSMUSG00000030474	Siglece	sialic acid binding Ig-like lectin E	4.99475	0.0110697
ENSMUSG00000024795	Kif20b	kinesin family member 20B	4.98244	0.0107984
ENSMUSG00000020806	rhbdf2	rhomboid 5 homolog 2 (Drosophila)	4.96417	1.22682e-08
ENSMUSG00000091553	Serpina3e-ps	serine (or cysteine) peptidase inhibitor, clade A, member 3E, pseudogene	4.95226	0.0101236
ENSMUSG00000054404	Slfn5	schlafen 5	4.9398	5.26493e-05
ENSMUSG00000000732	Icosl	icos ligand	4.90579	8.54492e-06
ENSMUSG00000028859	Csf3r	colony stimulating factor 3 receptor (granulocyte)	4.87892	2.85258e-08
ENSMUSG00000020932	GFAP	glial fibrillary acidic protein	4.8663	5.54932e-21
ENSMUSG00000024308	Tapbp	TAP binding protein	4.83648	4.6071e-07
ENSMUSG00000026548	SLAMF9	SLAM family member 9	4.82536	4.60721e-05
ENSMUSG00000024371	CFB	complement component 2 (within H-2S)	4.82128	1.38275e-06
ENSMUSG00000071005	Ccl19	chemokine (C-C motif) ligand 19	4.82107	0.0432776
ENSMUSG00000032860	p2ry2	purinergic receptor P2Y, G-protein coupled 2	4.79655	0.00150561
ENSMUSG00000028581	LAPTM5	lysosomal-associated protein transmembrane 5	4.79028	7.13738e-37
ENSMUSG00000004609	CD33	CD33 antigen	4.73557	5.94634e-14
ENSMUSG00000040564	Apoc1	apolipoprotein C-I	4.7226	2.9251e-12
ENSMUSG00000038213	TAPBPL	TAP binding protein-like	4.71955	1.37301e-09
ENSMUSG00000030798	CD37	CD37 antigen	4.71889	1.07464e-20
ENSMUSG00000022488	NCKAP1L	NCK associated protein 1 like	4.68312	1.44891e-17
ENSMUSG00000020415	PTTG1	pituitary tumor-transforming gene 1	4.6813	0.0179286
ENSMUSG00000027580	BC006779	helicase with zinc finger 2, transcriptional coactivator	4.59149	8.44686e-06
ENSMUSG00000028413	B4GALT1	UDP-Gal:betaGlcNAc beta 1,4- galactosyltransferase, polypeptide 1	4.58639	3.51368e-12
ENSMUSG00000062939	STAT4	signal transducer and activator of transcription 4	4.55498	0.00225545
ENSMUSG00000037686	aspG	asparaginase homolog (S. cerevisiae)	4.53861	2.28653e-10
ENSMUSG00000057137	TMEM140	transmembrane protein 140	4.53127	3.5147e-05
ENSMUSG00000051627	Hist1h1e	histone cluster 1, H1e	4.52834	0.0367153
ENSMUSG00000071637	cebpd	CCAAT/enhancer binding protein (C/EBP), delta	4.50958	0.00221025
ENSMUSG00000046410	kcnk6	potassium inwardly-rectifying channel, subfamily K, member 6	4.49578	1.85387e-13
ENSMUSG00000040033	STAT2	signal transducer and activator of transcription 2	4.45822	1.35193e-05
ENSMUSG00000064215	Ifi27l1	interferon, alpha-inducible protein 27 like 1	4.44401	1.15685e-49
ENSMUSG00000022102	DOK2	docking protein 2	4.40918	0.0132196
ENSMUSG00000022146	OSMR	oncostatin M receptor	4.38246	6.38371e-09
ENSMUSG00000039783	kmo	kynurenine 3-monooxygenase (kynurenine 3-hydroxylase)	4.37433	0.0188758
ENSMUSG00000087064	Sap30bpos	predicted gene 11721	4.37051	0.0425602
ENSMUSG00000000275	TRIM25	tripartite motif-containing 25	4.36	1.4009e-24
ENSMUSG00000032322	PSTPIP1	proline-serine-threonine phosphatase-interacting protein 1	4.31918	1.33891e-11
ENSMUSG00000021384	Susd3	sushi domain containing 3	4.30611	0.008225
ENSMUSG00000098112	Bin2	bridging integrator 2	4.30183	2.40211e-06
ENSMUSG00000021091	Serpina3n	serine (or cysteine) peptidase inhibitor, clade A, member 3N	4.29015	0.000108547
ENSMUSG00000081769	Gm12216	predicted gene 12216	4.27609	0.0456342
ENSMUSG00000034708	grn	granulin	4.27216	6.85585e-09
ENSMUSG00000020709	ADAP2	ArfGAP with dual PH domains 2	4.2405	1.07464e-13
ENSMUSG00000026288	Inpp5d	inositol polyphosphate-5-phosphatase D	4.22679	2.01759e-23
ENSMUSG00000086564	Cd101	CD101 antigen	4.22441	0.0135199
ENSMUSG00000040747	Cd53	CD53 antigen	4.22322	1.07497e-06
ENSMUSG00000051735	RINL	Ras and Rab interactor-like	4.21633	3.62967e-11
ENSMUSG00000035778	GGTA1	glycoprotein galactosyltransferase alpha 1, 3	4.21359	1.62762e-14
ENSMUSG00000034330	PLCG2	phospholipase C, gamma 2	4.19795	3.76062e-20
ENSMUSG00000042622	Maff	v-maf musculoaponeurotic fibrosarcoma oncogene family, protein F (avian)	4.15418	0.0019852
ENSMUSG00000021583	ERAP1	endoplasmic reticulum aminopeptidase 1	4.15355	2.51228e-13
ENSMUSG00000031662	SNX20	sorting nexin 20	4.15305	4.07401e-05
ENSMUSG00000054626	Xlr	X-linked lymphocyte-regulated complex	4.14439	0.00414188
ENSMUSG00000018774	CD68	CD68 antigen	4.13606	5.85076e-09
ENSMUSG00000020573	PIK3CG	phosphoinositide-3-kinase, catalytic, gamma polypeptide	4.11689	0.000384812
ENSMUSG00000031506	PTPN7	protein tyrosine phosphatase, non-receptor type 7	4.09954	3.74265e-05
ENSMUSG00000003617	CP	ceruloplasmin	4.09637	0.000461216
ENSMUSG00000001228	UHRF1	ubiquitin-like, containing PHD and RING finger domains, 1	4.08994	0.000750183
ENSMUSG00000016256	CTSZ	cathepsin Z	4.07509	7.18423e-14
ENSMUSG00000029343	CRYBB1	crystallin, beta B1	4.07454	0.000273751
ENSMUSG00000079018	Ly6c1	lymphocyte antigen 6 complex, locus C1	4.06864	0.000209931
ENSMUSG00000039158	Akna	AT-hook transcription factor	4.05252	2.32187e-17
ENSMUSG00000054520	Sh3bp2	SH3-domain binding protein 2	4.05153	6.05306e-12
ENSMUSG00000052085	DOCK8	dedicator of cytokinesis 8	4.04566	4.21334e-15
ENSMUSG00000060519	TOR3A	torsin family 3, member A	4.02619	0.00144576
ENSMUSG00000030263	LRMP	lymphoid-restricted membrane protein	4.02096	2.03958e-07
ENSMUSG00000032122	SLC37A2	solute carrier family 37 (glycerol-3-phosphate transporter), member 2	4.01806	7.82766e-11
ENSMUSG00000030157	Clec2d	C-type lectin domain family 2, member d	3.97466	2.98385e-10
ENSMUSG00000060981	Hist1h4h	histone cluster 1, H4h	3.96347	0.00234082
ENSMUSG00000026829	Gbgt1	globoside alpha-1,3-N-acetylgalactosaminyltransferase 1	3.94833	0.000683332
ENSMUSG00000020865	Abcc3	ATP-binding cassette, sub-family C (CFTR/MRP), member 3	3.93687	5.17353e-15
ENSMUSG00000064262	GIMAP8	GTPase, IMAP family member 8	3.93542	5.95571e-08
ENSMUSG00000074874	Ctla2b	cytotoxic T lymphocyte-associated protein 2 beta	3.9221	0.000118998
ENSMUSG00000022587	Ly6e	lymphocyte antigen 6 complex, locus E	3.92005	1.47963e-05
ENSMUSG00000024691	FAM111A	family with sequence similarity 111, member A	3.9137	0.0459544
ENSMUSG00000027962	Vcam1	vascular cell adhesion molecule 1	3.9068	0.000436556
ENSMUSG00000070369	ITGAD	integrin, alpha D	3.89642	0.0482688
ENSMUSG00000053158	fes	feline sarcoma oncogene	3.89232	7.61454e-16
ENSMUSG00000001918	SLC1A5	solute carrier family 1 (neutral amino acid transporter), member 5	3.85881	1.65567e-05
ENSMUSG00000042228	LYN	Yamaguchi sarcoma viral (v-yes-1) oncogene homolog	3.85552	3.23741e-22
ENSMUSG00000024013	Fgd2	FYVE, RhoGEF and PH domain containing 2	3.85549	1.89042e-06
ENSMUSG00000022439	PARVG	parvin, gamma	3.85252	8.7335e-13
ENSMUSG00000037649	H2-DMa	histocompatibility 2, class II, locus DMa	3.85094	1.30696e-07
ENSMUSG00000034786	GPSM3	G-protein signalling modulator 3 (AGS3-like, C. elegans)	3.83484	2.16201e-07
ENSMUSG00000039109	F13A1	coagulation factor XIII, A1 subunit	3.83427	0.0007673
ENSMUSG00000009585	Apobec3	apolipoprotein B mRNA editing enzyme, catalytic polypeptide 3	3.80259	1.06955e-06
ENSMUSG00000030148	Clec4a2	C-type lectin domain family 4, member a2	3.77979	0.0157969
ENSMUSG00000018008	CYTH4	cytohesin 4	3.77624	9.1758e-09
ENSMUSG00000019850	TNFAIP3	tumor necrosis factor, alpha-induced protein 3	3.77119	0.025238
ENSMUSG00000095115	Itpripl2	inositol 1,4,5-triphosphate receptor interacting protein-like 2	3.76397	1.15003e-10
ENSMUSG00000029759	PON3	paraoxonase 3	3.7456	0.000118998
ENSMUSG00000023186	vwa5a	von Willebrand factor A domain containing 5A	3.71731	4.31225e-10
ENSMUSG00000029622	ARPC1B	actin related protein 2/3 complex, subunit 1B	3.7167	1.49247e-17
ENSMUSG00000024778	Fas	Fas (TNF receptor superfamily member 6)	3.70325	4.31025e-05
ENSMUSG00000070031	Sp140	Sp140 nuclear body protein	3.66541	9.53297e-12
ENSMUSG00000022216	Psme1	proteasome (prosome, macropain) 28 subunit, alpha	3.65159	3.39036e-07
ENSMUSG00000068699	FLNC	filamin C, gamma	3.64131	0.00535385
ENSMUSG00000028068	Iqgap3	IQ motif containing GTPase activating protein 3	3.64076	0.0414908
ENSMUSG00000037337	MAP4K1	mitogen-activated protein kinase kinase kinase kinase 1	3.63909	2.25855e-06
ENSMUSG00000079197	Psme2	proteasome (prosome, macropain) 28 subunit, beta	3.63053	0.000432679
ENSMUSG00000034041	Lyl1	lymphoblastomic leukemia 1	3.61781	3.97263e-08
ENSMUSG00000087150	BC064078	cDNA sequence BC064078	3.61029	0.00126552
ENSMUSG00000026786	APBB1IP	amyloid beta (A4) precursor protein-binding, family B, member 1 interacting protein	3.60881	1.50725e-08
ENSMUSG00000023992	TREM2	triggering receptor expressed on myeloid cells 2	3.59839	1.60183e-20
ENSMUSG00000027399	Il1a	interleukin 1 alpha	3.58539	0.0370899
ENSMUSG00000031995	St14	suppression of tumorigenicity 14 (colon carcinoma)	3.55238	4.50861e-07
ENSMUSG00000034595	2310014H01Rik	protein phosphatase 1, regulatory subunit 18	3.55115	4.27873e-20
ENSMUSG00000033192	lpcat2	lysophosphatidylcholine acyltransferase 2	3.52012	2.21898e-06
ENSMUSG00000042759	Apob48r	apolipoprotein B receptor	3.51923	0.000543877
ENSMUSG00000022548	apod	apolipoprotein D	3.50961	0.000393798
ENSMUSG00000052056	Zfp217	zinc finger protein 217	3.49601	4.75495e-08
ENSMUSG00000037820	tgm2	transglutaminase 2, C polypeptide	3.4716	0.000892514
ENSMUSG00000058099	Nfam1	Nfat activating molecule with ITAM motif 1	3.45661	1.79565e-06
ENSMUSG00000009772	NUAK2	NUAK family, SNF1-like kinase, 2	3.44197	9.93277e-07
ENSMUSG00000023249	PARP3	poly (ADP-ribose) polymerase family, member 3	3.44055	1.31177e-14
ENSMUSG00000026728	VIM	vimentin	3.43806	3.59146e-06
ENSMUSG00000047810	Ccdc88b	coiled-coil domain containing 88B	3.40152	4.66872e-13
ENSMUSG00000015133	LRRK1	leucine-rich repeat kinase 1	3.38889	4.38615e-13
ENSMUSG00000051124	Gimap9	GTPase, IMAP family member 9	3.38744	0.0177543
ENSMUSG00000043279	TRIM56	tripartite motif-containing 56	3.3732	4.83427e-07
ENSMUSG00000021457	Sykb	spleen tyrosine kinase	3.35835	3.14787e-11
ENSMUSG00000032691	NLRP3	NLR family, pyrin domain containing 3	3.34967	0.0053554
ENSMUSG00000074063	OSGIN1	oxidative stress induced growth inhibitor 1	3.33895	0.03583
ENSMUSG00000024087	CYP1B1	cytochrome P450, family 1, subfamily b, polypeptide 1	3.33324	3.83484e-08
ENSMUSG00000032440	Tgfbr2	transforming growth factor, beta receptor II	3.32647	4.90703e-26
ENSMUSG00000026029	CASP8	caspase 8	3.3222	1.07677e-06
ENSMUSG00000034792	GNA15	guanine nucleotide binding protein, alpha 15	3.30283	0.00117067
ENSMUSG00000021408	RIPK1	receptor (TNFRSF)-interacting serine-threonine kinase 1	3.28867	4.69867e-05
ENSMUSG00000059883	IRAK4	interleukin-1 receptor-associated kinase 4	3.2792	8.82515e-05
ENSMUSG00000039005	TLR4	toll-like receptor 4	3.27046	8.0046e-05
ENSMUSG00000002104	RAPSN	receptor-associated protein of the synapse	3.26911	0.0389725
ENSMUSG00000023206	IL15RA	interleukin 15 receptor, alpha chain	3.25335	1.81671e-05
ENSMUSG00000017716	BIRC5	baculoviral IAP repeat-containing 5	3.24875	0.0164724
ENSMUSG00000007080	Pole	polymerase (DNA directed), epsilon	3.24791	0.00580676
ENSMUSG00000025647	SHISA5	shisa homolog 5 (Xenopus laevis)	3.23297	1.5394e-08
ENSMUSG00000042677	ZC3H12A	zinc finger CCCH type containing 12A	3.23008	0.0139142
ENSMUSG00000037095	LRG1	leucine-rich alpha-2-glycoprotein 1	3.22927	0.00968415
ENSMUSG00000034959	5031414D18Rik	RIKEN cDNA 5031414D18 gene	3.21575	0.00192279
ENSMUSG00000020901	Pik3r5	phosphoinositide-3-kinase, regulatory subunit 5, p101	3.20789	3.03067e-07
ENSMUSG00000044199	S1PR4	sphingosine-1-phosphate receptor 4	3.18892	0.0118734
ENSMUSG00000026117	zap70	zeta-chain (TCR) associated protein kinase	3.18313	0.000367367
ENSMUSG00000070780	RBM47	RNA binding motif protein 47	3.1786	0.00273191
ENSMUSG00000047867	GIMAP6	GTPase, IMAP family member 6	3.1756	1.93463e-08
ENSMUSG00000054717	Hmgb2	high mobility group box 2	3.1749	8.38437e-06
ENSMUSG00000060639	Hist1h4i	histone cluster 1, H4i	3.17414	0.000388967
ENSMUSG00000039616	MOCOS	molybdenum cofactor sulfurase	3.16648	0.000412555
ENSMUSG00000048572	E030010A14Rik	transmembrane protein 252	3.16635	0.00258853
ENSMUSG00000048120	ENTPD1	ectonucleoside triphosphate diphosphohydrolase 1	3.16167	0.000248138
ENSMUSG00000074622	Mafb	v-maf musculoaponeurotic fibrosarcoma oncogene family, protein B (avian)	3.1535	5.08094e-19
ENSMUSG00000042286	STAB1	stabilin 1	3.14889	0.00580676
ENSMUSG00000073412	Lst1	leukocyte specific transcript 1	3.14009	1.62055e-05
ENSMUSG00000048277	SYNGR2	synaptogyrin 2	3.12776	2.25665e-12
ENSMUSG00000041779	Tram2	translocating chain-associating membrane protein 2	3.12554	0.00851907
ENSMUSG00000045382	CXCR4	chemokine (C-X-C motif) receptor 4	3.10843	6.96182e-06
ENSMUSG00000025076	casp7	caspase 7	3.10666	1.59949e-06
ENSMUSG00000030341	TNFRSF1A	tumor necrosis factor receptor superfamily, member 1a	3.10608	5.61755e-17
ENSMUSG00000036181	Hist1h1c	histone cluster 1, H1c	3.09324	2.04257e-20
ENSMUSG00000039377	hlx	H2.0-like homeobox	3.07987	0.00220461
ENSMUSG00000074825	Itpripl1	inositol 1,4,5-triphosphate receptor interacting protein-like 1	3.07319	2.57553e-05
ENSMUSG00000007041	CLIC1	chloride intracellular channel 1	3.07068	6.96621e-15
ENSMUSG00000002204	NAPSA	napsin A aspartic peptidase	3.07068	0.0484254
ENSMUSG00000000562	Adora3	adenosine A3 receptor	3.06872	0.00180651
ENSMUSG00000025574	Tk1	thymidine kinase 1	3.06229	0.00456792
ENSMUSG00000026355	MCM6	minichromosome maintenance deficient 6 (MIS5 homolog, S. pombe) (S. cerevisiae)	3.06176	0.000689188
ENSMUSG00000031805	JAK3	Janus kinase 3	3.02982	1.70123e-15
ENSMUSG00000020638	CMPK2	cytidine monophosphate (UMP-CMP) kinase 2, mitochondrial	3.01603	0.0032598
ENSMUSG00000055809	6030429G01Rik	dynein, axonemal assembly factor 3	3.01456	0.0126295
ENSMUSG00000032372	plscr2	phospholipid scramblase 2	3.01014	5.22016e-08
ENSMUSG00000079575	Rbpsuh-rs3	recombining binding protein suppressor of hairless (Drosophila), related sequence 3	3.00967	0.0278517
ENSMUSG00000031613	HPGD	hydroxyprostaglandin dehydrogenase 15 (NAD)	3.00595	0.0308452
ENSMUSG00000089989	Flt3l	FMS-like tyrosine kinase 3 ligand	3.0001	1.29193e-05
ENSMUSG00000021280	1200009I06Rik	exocyst complex component 3-like 4	2.99489	0.00807079
ENSMUSG00000032265	Fam46a	family with sequence similarity 46, member A	2.99289	2.15189e-11
ENSMUSG00000022372	SLA	src-like adaptor	2.98765	7.82224e-14
ENSMUSG00000045827	SERPINB9	serine (or cysteine) peptidase inhibitor, clade B, member 9	2.97998	9.88522e-12
ENSMUSG00000059555	A830007P12Rik	torsin family 4, member A	2.97268	2.79157e-05
ENSMUSG00000031897	PSMB10	proteasome (prosome, macropain) subunit, beta type 10	2.97125	9.93996e-05
ENSMUSG00000032344	E330016A19Rik	Mab-21 domain containing 1	2.9636	0.0366777
ENSMUSG00000027947	IL6RA	interleukin 6 receptor, alpha	2.9514	6.92118e-06
ENSMUSG00000001750	TCIRG1	T cell, immune regulator 1, ATPase, H+ transporting, lysosomal V0 protein A3	2.94451	5.14733e-20
ENSMUSG00000000154	Slc22a18	solute carrier family 22 (organic cation transporter), member 18	2.93439	0.0331662
ENSMUSG00000007891	CTSD	cathepsin D	2.92342	6.45594e-17
ENSMUSG00000031207	msn	moesin	2.89015	5.36537e-09
ENSMUSG00000029919	HPGDS	hematopoietic prostaglandin D synthase	2.87739	1.24141e-06
ENSMUSG00000032436	CMTM7	CKLF-like MARVEL transmembrane domain containing 7	2.87079	4.49542e-05
ENSMUSG00000037411	SERPINE1	serine (or cysteine) peptidase inhibitor, clade E, member 1	2.86311	0.0337165
ENSMUSG00000095687	Rnaset2a	ribonuclease T2A	2.8496	7.13452e-05
ENSMUSG00000024621	csf1r	colony stimulating factor 1 receptor	2.84323	5.22677e-17
ENSMUSG00000002847	pla1a	phospholipase A1 member A	2.84156	0.00418977
ENSMUSG00000024818	Slc25a45	solute carrier family 25, member 45	2.82117	4.60851e-06
ENSMUSG00000015839	nfe2l2	nuclear factor, erythroid derived 2, like 2	2.81262	2.81128e-10
ENSMUSG00000027848	OLFML3	olfactomedin-like 3	2.81125	1.12721e-14
ENSMUSG00000038393	TXNIP	thioredoxin interacting protein	2.80984	0.000519867
ENSMUSG00000023947	Nfkbie	nuclear factor of kappa light polypeptide gene enhancer in B cells inhibitor, epsilon	2.79508	7.63487e-06
ENSMUSG00000026088	Mitd1	MIT, microtubule interacting and transport, domain containing 1	2.79502	8.72969e-06
ENSMUSG00000015243	ABCA1	ATP-binding cassette, sub-family A (ABC1), member 1	2.78714	4.95613e-09
ENSMUSG00000007035	MSH5	mutS homolog 5 (E. coli)	2.77846	0.00013339
ENSMUSG00000016087	fli1	Friend leukemia integration 1	2.77745	0.000861291
ENSMUSG00000026875	Traf1	TNF receptor-associated factor 1	2.7736	0.00132448
ENSMUSG00000031490	EIF4EBP1	eukaryotic translation initiation factor 4E binding protein 1	2.77215	0.000978472
ENSMUSG00000038352	ARL5C	ADP-ribosylation factor-like 5C	2.76602	0.000876635
ENSMUSG00000025283	Sat1	spermidine/spermine N1-acetyl transferase 1	2.76199	2.29191e-25
ENSMUSG00000001773	FOLH1	folate hydrolase 1	2.76038	0.0452854
ENSMUSG00000022912	proS1	protein S (alpha)	2.75456	1.12134e-12
ENSMUSG00000072109	A530040E14Rik	RIKEN cDNA A530040E14 gene	2.75253	0.025238
ENSMUSG00000033826	Dnah8	Dnahc8	2.7473	0.0306863
ENSMUSG00000033222	TTF2	transcription termination factor, RNA polymerase II	2.73607	0.023715
ENSMUSG00000033446	lpar6	lysophosphatidic acid receptor 6	2.73145	0.000334911
ENSMUSG00000027907	S100a11	S100 calcium binding protein A11 (calgizzarin)	2.72485	0.0130452
ENSMUSG00000042842	Serpinb6b	serine (or cysteine) peptidase inhibitor, clade B, member 6b	2.72145	0.00202678
ENSMUSG00000033792	ATP7A	ATPase, Cu++ transporting, alpha polypeptide	2.72052	0.00213907
ENSMUSG00000079110	Capn3	calpain 3	2.71777	2.39478e-10
ENSMUSG00000002603	TGFB1	transforming growth factor, beta 1	2.71277	4.05142e-06
ENSMUSG00000001930	vwf	Von Willebrand factor homolog	2.70169	3.41132e-07
ENSMUSG00000029814	Igf2bp3	insulin-like growth factor 2 mRNA binding protein 3	2.70007	0.0250438
ENSMUSG00000038058	NOD1	nucleotide-binding oligomerization domain containing 1	2.68873	5.1834e-10
ENSMUSG00000032508	MYD88	myeloid differentiation primary response gene 88	2.68349	0.0127105
ENSMUSG00000029484	Anxa3	annexin A3	2.68089	1.19965e-07
ENSMUSG00000025534	GUSB	glucuronidase, beta	2.67491	1.46373e-11
ENSMUSG00000044258	Ctla2a	cytotoxic T lymphocyte-associated protein 2 alpha	2.67489	2.25372e-05
ENSMUSG00000049871	nlrc3	NLR family, CARD domain containing 3	2.67451	0.00234337
ENSMUSG00000021242	npc2	Niemann Pick type C2	2.67416	1.54177e-07
ENSMUSG00000038843	GCNT1	glucosaminyl (N-acetyl) transferase 1, core 2	2.67343	3.74265e-05
ENSMUSG00000024670	Cd6	CD6 antigen	2.65152	0.00116178
ENSMUSG00000030111	A2M	alpha-2-macroglobulin	2.65051	5.4071e-06
ENSMUSG00000005413	hmox1	heme oxygenase (decycling) 1	2.64621	3.18202e-06
ENSMUSG00000026483	FAM129A	family with sequence similarity 129, member A	2.64297	0.000269563
ENSMUSG00000031659	ADCY7	adenylate cyclase 7	2.64025	8.64818e-13
ENSMUSG00000030786	ITGAM	integrin alpha M	2.63874	0.000968831
ENSMUSG00000030717	nupr1	nuclear protein transcription regulator 1	2.63871	8.53276e-06
ENSMUSG00000033450	Tagap	T cell activation Rho GTPase activating protein	2.63749	0.00151706
ENSMUSG00000006611	HFE	hemochromatosis	2.63664	0.000418797
ENSMUSG00000029994	anxa4	annexin A4	2.63566	0.00016213
ENSMUSG00000031639	TLR3	toll-like receptor 3	2.63114	0.00301729
ENSMUSG00000030748	Il4ra	interleukin 4 receptor, alpha	2.62667	1.14483e-06
ENSMUSG00000026980	Ly75	lymphocyte antigen 75	2.62509	0.0019272
ENSMUSG00000026303	Mlph	melanophilin	2.62466	0.00402152
ENSMUSG00000076498	Tcrb-V13	T cell receptor beta, constant 2	2.62465	9.27881e-05
ENSMUSG00000039942	Ptger4	prostaglandin E receptor 4 (subtype EP4)	2.6032	0.0335717
ENSMUSG00000014599	csf1	colony stimulating factor 1 (macrophage)	2.59691	2.0167e-09
ENSMUSG00000002602	AXL	AXL receptor tyrosine kinase	2.58161	1.30696e-22
ENSMUSG00000004040	Stat3	signal transducer and activator of transcription 3	2.57191	1.98457e-08
ENSMUSG00000068758	Il3ra	interleukin 3 receptor, alpha chain	2.57113	0.012024
ENSMUSG00000027641	Rbl1	retinoblastoma-like 1 (p107)	2.56297	0.00368613
ENSMUSG00000004837	GRAP	GRB2-related adaptor protein	2.56158	6.35453e-05
ENSMUSG00000031389	ARHGAP4	Rho GTPase activating protein 4	2.54851	6.47262e-08
ENSMUSG00000034652	CD300A	CD300A antigen	2.54369	0.000591597
ENSMUSG00000078495	Gm13157	predicted gene 13157	2.5436	0.00342962
ENSMUSG00000033685	UCP2	uncoupling protein 2 (mitochondrial, proton carrier)	2.53252	0.000289044
ENSMUSG00000050912	TMEM123	transmembrane protein 123	2.53132	2.44335e-10
ENSMUSG00000034663	Bmp2k	BMP2 inducible kinase	2.53105	3.09256e-13
ENSMUSG00000073647	Gm10557	cadherin 11 pseudogene	2.50959	0.00260563
ENSMUSG00000026072	Il1r1	interleukin 1 receptor, type I	2.50832	3.01842e-06
ENSMUSG00000041390	MDFIC	MyoD family inhibitor domain containing	2.50586	0.000188816
ENSMUSG00000040212	emp3	epithelial membrane protein 3	2.50542	0.0484254
ENSMUSG00000029552	tes	testis derived transcript	2.49192	0.0141633
ENSMUSG00000017057	IL13RA1	interleukin 13 receptor, alpha 1	2.49139	4.01738e-06
ENSMUSG00000029217	TEC	tec protein tyrosine kinase	2.49115	0.000452767
ENSMUSG00000024986	hhex	hematopoietically expressed homeobox	2.48344	0.0357809
ENSMUSG00000041849	Card6	caspase recruitment domain family, member 6	2.47981	0.00477476
ENSMUSG00000026407	CACNA1S	calcium channel, voltage-dependent, L type, alpha 1S subunit	2.47547	0.0353843
ENSMUSG00000054675	TMEM119	transmembrane protein 119	2.44703	1.6119e-14
ENSMUSG00000024210	Ip6k3	inositol hexaphosphate kinase 3	2.44665	0.0423189
ENSMUSG00000002983	relB	avian reticuloendotheliosis viral (v-rel) oncogene related B	2.44276	8.99973e-05
ENSMUSG00000026712	MRC1	mannose receptor, C type 1	2.43929	7.13786e-05
ENSMUSG00000030104	EDEM1	ER degradation enhancer, mannosidase alpha-like 1	2.43712	1.17734e-11
ENSMUSG00000079057	Cyp4v3	cytochrome P450, family 4, subfamily v, polypeptide 3	2.43669	0.0010744
ENSMUSG00000041859	MCM3	minichromosome maintenance deficient 3 (S. cerevisiae)	2.43554	0.00241452
ENSMUSG00000093470	Gm20645	Gm20645	2.43378	0.00381512
ENSMUSG00000005142	Man2b1	mannosidase 2, alpha B1	2.43067	1.4599e-18
ENSMUSG00000037846	RTKN2	rhotekin 2	2.43	0.000825129
ENSMUSG00000056220	pla2g4a	phospholipase A2, group IVA (cytosolic, calcium-dependent)	2.42994	0.00104684
ENSMUSG00000050732	Vamp8	vesicle-associated membrane protein 8	2.42829	3.54332e-07
ENSMUSG00000001517	Foxm1	forkhead box M1	2.42216	0.0192109
ENSMUSG00000030790	ADM	adrenomedullin	2.41804	0.0107906
ENSMUSG00000048612	Myof	myoferlin	2.41516	0.00671834
ENSMUSG00000041143	TMCO4	transmembrane and coiled-coil domains 4	2.4146	0.000886557
ENSMUSG00000052336	Cx3cr1	chemokine (C-X3-C) receptor 1	2.4084	2.05222e-16
ENSMUSG00000026031	Cflar	CASP8 and FADD-like apoptosis regulator	2.40146	4.81631e-05
ENSMUSG00000000693	LOXL3	lysyl oxidase-like 3	2.3979	0.000179223
ENSMUSG00000028211	Trp53inp1	transformation related protein 53 inducible nuclear protein 1	2.39208	9.459e-09
ENSMUSG00000002147	STAT6	signal transducer and activator of transcription 6	2.38901	1.06253e-06
ENSMUSG00000040723	Rcsd1	RCSD domain containing 1	2.38779	9.53027e-07
ENSMUSG00000030681	MVP	major vault protein	2.38058	0.00270196
ENSMUSG00000030403	Vasp	vasodilator-stimulated phosphoprotein	2.37696	2.82263e-07
ENSMUSG00000019756	Prl8a1	prolactin family 8, subfamily a, member 1	2.37145	0.0103194
ENSMUSG00000048373	FGFBP1	fibroblast growth factor binding protein 1	2.37097	0.00642998
ENSMUSG00000032369	Plscr1	phospholipid scramblase 1	2.36765	0.00796911
ENSMUSG00000044456	rin3	Ras and Rab interactor 3	2.36435	0.000794552
ENSMUSG00000036833	PNPLA7	patatin-like phospholipase domain containing 7	2.35955	4.10702e-10
ENSMUSG00000007613	tgfbr1	transforming growth factor, beta receptor I	2.35553	5.25351e-11
ENSMUSG00000052384	Lrrc33	leucine rich repeat containing 33	2.35453	3.01842e-06
ENSMUSG00000030761	Myo7a	myosin VIIA	2.35342	0.000159394
ENSMUSG00000036362	P2RY13	purinergic receptor P2Y, G-protein coupled 13	2.34303	8.28846e-07
ENSMUSG00000067586	S1pr3	sphingosine-1-phosphate receptor 3	2.34149	1.19789e-07
ENSMUSG00000034957	CEBPA	CCAAT/enhancer binding protein (C/EBP), alpha	2.34058	7.56128e-10
ENSMUSG00000090019	Gimap1	GTPase, IMAP family member 1	2.33895	0.00410831
ENSMUSG00000031387	Renbp	renin binding protein	2.33882	0.000519867
ENSMUSG00000036461	ELF1	E74-like factor 1	2.33751	0.00258853
ENSMUSG00000032577	mapkapk3	mitogen-activated protein kinase-activated protein kinase 3	2.33566	0.00450223
ENSMUSG00000020100	Slc29a3	solute carrier family 29 (nucleoside transporters), member 3	2.33351	1.48227e-11
ENSMUSG00000033016	nfatc1	nuclear factor of activated T cells, cytoplasmic, calcineurin dependent 1	2.33041	3.47388e-06
ENSMUSG00000070605	Gm13251	predicted gene 13251	2.32788	0.0409402
ENSMUSG00000047250	Ptgs1	prostaglandin-endoperoxide synthase 1	2.32435	1.29862e-07
ENSMUSG00000092274	Neat1	nuclear paraspeckle assembly transcript 1 (non-protein coding)	2.31912	7.04878e-10
ENSMUSG00000063605	ccdc102a	coiled-coil domain containing 102A	2.31703	0.00873227
ENSMUSG00000021665	Hexb	hexosaminidase B	2.31605	1.07764e-12
ENSMUSG00000028494	PLIN2	perilipin 2	2.30428	0.0257093
ENSMUSG00000045165	AI467606	expressed sequence AI467606	2.30324	0.0490443
ENSMUSG00000036986	PML	promyelocytic leukemia	2.30322	3.79616e-10
ENSMUSG00000001025	S100A6	S100 calcium binding protein A6 (calcyclin)	2.30169	1.95788e-07
ENSMUSG00000064267	Hvcn1	hydrogen voltage-gated channel 1	2.30087	7.3199e-08
ENSMUSG00000018822	SFRP5	secreted frizzled-related sequence protein 5	2.30034	2.51954e-05
ENSMUSG00000029468	P2RX7	purinergic receptor P2X, ligand-gated ion channel, 7	2.28195	3.30105e-05
ENSMUSG00000048163	Selplg	selectin, platelet (p-selectin) ligand	2.2812	5.52851e-07
ENSMUSG00000027009	Itga4	integrin alpha 4	2.27866	6.26609e-08
ENSMUSG00000036995	ASAP3	ArfGAP with SH3 domain, ankyrin repeat and PH domain 3	2.2649	6.31258e-06
ENSMUSG00000020424	Gatsl3	GATS protein-like 3	2.23714	0.00104684
ENSMUSG00000004952	RASA4	RAS p21 protein activator 4	2.23613	3.15453e-08
ENSMUSG00000019088	Dnase1l1	deoxyribonuclease 1-like 1	2.23198	0.0319079
ENSMUSG00000039501	Znfx1	zinc finger, NFX1-type containing 1	2.22254	0.00128048
ENSMUSG00000047246	Hist1h2be	histone cluster 1, H2be	2.22087	0.00523879
ENSMUSG00000000957	MMP14	matrix metallopeptidase 14 (membrane-inserted)	2.21034	4.27841e-08
ENSMUSG00000074578	1500012F01Rik	RIKEN cDNA 1500012F01 gene	2.20283	3.71401e-09
ENSMUSG00000006281	TEP1	telomerase associated protein 1	2.2026	3.13531e-05
ENSMUSG00000039116	GPR126	G protein-coupled receptor 126	2.20241	0.00617616
ENSMUSG00000029084	cd38	CD38 antigen	2.1971	0.000823316
ENSMUSG00000002257	Def6	differentially expressed in FDCP 6	2.19671	0.00374749
ENSMUSG00000006344	GGT5	gamma-glutamyltransferase 5	2.19546	0.00798428
ENSMUSG00000000555	ITGA5	integrin alpha 5 (fibronectin receptor alpha)	2.18408	0.0219786
ENSMUSG00000031875	Cmtm3	CKLF-like MARVEL transmembrane domain containing 3	2.18104	1.04628e-05
ENSMUSG00000069833	ahnak	AHNAK nucleoprotein (desmoyokin)	2.18058	6.21776e-16
ENSMUSG00000017756	SLC12A7	solute carrier family 12, member 7	2.16957	5.0864e-06
ENSMUSG00000043336	FILIP1L	filamin A interacting protein 1-like	2.16868	0.00223437
ENSMUSG00000041135	RIPK2	receptor (TNFRSF)-interacting serine-threonine kinase 2	2.16573	0.0024776
ENSMUSG00000032300	1700017B05Rik	RIKEN cDNA 1700017B05 gene	2.16166	1.79156e-08
ENSMUSG00000035021	Baz1a	bromodomain adjacent to zinc finger domain 1A	2.16036	0.00107873
ENSMUSG00000023067	CDKN1A	cyclin-dependent kinase inhibitor 1A (P21)	2.15984	0.0445956
ENSMUSG00000026433	Rab7l1	RAB7, member RAS oncogene family-like 1	2.15814	0.0098402
ENSMUSG00000024663	Rab3il1	RAB3A interacting protein (rabin3)-like 1	2.15687	1.87457e-05
ENSMUSG00000026600	soat1	sterol O-acyltransferase 1	2.15456	4.15803e-08
ENSMUSG00000068220	LGALS1	lectin, galactose binding, soluble 1	2.15394	3.67165e-06
ENSMUSG00000027808	serp1	stress-associated endoplasmic reticulum protein 1	2.15002	6.78154e-07
ENSMUSG00000016495	5033414D02Rik	plasminogen receptor, C-terminal lysine transmembrane protein	2.14936	1.70778e-06
ENSMUSG00000036928	STAG3	stromal antigen 3	2.1448	0.0307351
ENSMUSG00000035356	NFKBIZ	nuclear factor of kappa light polypeptide gene enhancer in B cells inhibitor, zeta	2.14345	0.00120788
ENSMUSG00000034349	SMC4	structural maintenance of chromosomes 4	2.14241	3.52158e-05
ENSMUSG00000009687	FXYD5	FXYD domain-containing ion transport regulator 5	2.13603	8.31163e-08
ENSMUSG00000030047	Arhgap25	Rho GTPase activating protein 25	2.13233	0.00043933
ENSMUSG00000037997	parp11	poly (ADP-ribose) polymerase family, member 11	2.13126	6.44516e-06
ENSMUSG00000025509	PNPLA2	patatin-like phospholipase domain containing 2	2.12724	0.0209578
ENSMUSG00000026365	Cfh	complement component factor h	2.1193	0.00128919
ENSMUSG00000036103	Colec12	collectin sub-family member 12	2.11768	2.73464e-07
ENSMUSG00000028709	Mobkl2c	MOB kinase activator 3C	2.11598	0.0151571
ENSMUSG00000042613	Pbxip1	pre B cell leukemia transcription factor interacting protein 1	2.1126	8.47238e-15
ENSMUSG00000086320	Gm12840	Gm12840	2.10693	0.019638
ENSMUSG00000026380	Tcfcp2l1	transcription factor CP2-like 1	2.09447	0.00354785
ENSMUSG00000000628	Hk2	hexokinase 2	2.09159	8.03607e-06
ENSMUSG00000066152	SLC31A2	solute carrier family 31, member 2	2.09085	9.65089e-06
ENSMUSG00000050708	Ftl1	ferritin light chain 1	2.08958	1.76222e-09
ENSMUSG00000021365	Nedd9	neural precursor cell expressed, developmentally down-regulated gene 9	2.08886	6.32942e-05
ENSMUSG00000034445	CYBASC3	cytochrome b561 family, member A3	2.08465	0.00413293
ENSMUSG00000021200	Asb2	ankyrin repeat and SOCS box-containing 2	2.08273	0.0389295
ENSMUSG00000033855	Ston1	stonin 1	2.08194	0.0164634
ENSMUSG00000046688	Tifa	TRAF-interacting protein with forkhead-associated domain	2.07744	2.14849e-06
ENSMUSG00000049969	plekhf2	pleckstrin homology domain containing, family F (with FYVE domain) member 2	2.06394	0.000505221
ENSMUSG00000051413	PLAGL2	pleiomorphic adenoma gene-like 2	2.06257	3.23509e-05
ENSMUSG00000063696	Gm8730	ribosomal protein, large, P0 pseudogene	2.06076	0.00448562
ENSMUSG00000054509	PARP4	poly (ADP-ribose) polymerase family, member 4	2.06007	0.000136027
ENSMUSG00000029810	TMEM176B	transmembrane protein 176B	2.05993	1.73893e-10
ENSMUSG00000043131	Mob1a	MOB kinase activator 1A	2.05889	3.93542e-10
ENSMUSG00000024227	2610034M16Rik	RIKEN cDNA 2610034M16 gene	2.05808	0.0405855
ENSMUSG00000027935	RAB13	RAB13, member RAS oncogene family	2.05715	0.000466768
ENSMUSG00000056501	CEBPB	CCAAT/enhancer binding protein (C/EBP), beta	2.05553	0.0218284
ENSMUSG00000059142	A630033E08Rik	zinc finger protein 945	2.0547	2.74903e-05
ENSMUSG00000028497	Ptplad2	protein tyrosine phosphatase-like A domain containing 2	2.05381	0.0141198
ENSMUSG00000015312	Gadd45b	growth arrest and DNA-damage-inducible 45 beta	2.05183	3.66872e-06
ENSMUSG00000021990	SPATA13	spermatogenesis associated 13	2.0498	1.01927e-08
ENSMUSG00000021903	GALNTL2	UDP-N-acetyl-alpha-D-galactosamine:polypeptide N-acetylgalactosaminyltransferase 15	2.04912	0.00196981
ENSMUSG00000026547	TAGLN2	transgelin 2	2.04565	5.6822e-05
ENSMUSG00000022969	Il10rb	interleukin 10 receptor, beta	2.03885	0.000762475
ENSMUSG00000020101	4632428N05Rik	RIKEN cDNA 4632428N05 gene	2.03871	7.63279e-09
ENSMUSG00000020009	IFNGR1	interferon gamma receptor 1	2.03706	1.1228e-06
ENSMUSG00000030339	LTBR	lymphotoxin B receptor	2.03285	4.63799e-05
ENSMUSG00000028382	ROD1	polypyrimidine tract binding protein 3	2.0327	2.34866e-08
ENSMUSG00000041219	Arhgap11a	Rho GTPase activating protein 11A	2.0298	0.0453927
ENSMUSG00000016534	lamp2	lysosomal-associated membrane protein 2	2.02768	2.6641e-05
ENSMUSG00000059182	skap2	src family associated phosphoprotein 2	2.02517	1.67848e-05
ENSMUSG00000031596	SLC7A2	solute carrier family 7 (cationic amino acid transporter, y+ system), member 2	2.02034	0.00118177
ENSMUSG00000031925	Maml2	mastermind like 2 (Drosophila)	2.02015	0.00280634
ENSMUSG00000034707	GNS	glucosamine (N-acetyl)-6-sulfatase	2.01474	1.51312e-09
ENSMUSG00000020432	TCN2	transcobalamin 2	2.00705	4.03177e-06
ENSMUSG00000070407	Hs3st3b1	heparan sulfate (glucosamine) 3-O-sulfotransferase 3B1	2.00367	0.0310403
ENSMUSG00000052305	Hbb-bs	hemoglobin, beta adult major chain	0.0085688	0.00156868
ENSMUSG00000015852	Fcrls	Fc receptor-like S, scavenger receptor	0.0436175	4.56218e-14
ENSMUSG00000030048	Gkn3	gastrokine 3	0.177169	0.0342118
ENSMUSG00000044734	Serpinb1a	serine (or cysteine) peptidase inhibitor, clade B, member 1a	0.370449	0.000414729
ENSMUSG00000035383	Pmch	pro-melanin-concentrating hormone	0.37713	0.00190358
ENSMUSG00000027209	4930525F21Rik	family with sequence similarity 227, member B	0.399427	0.0169748
ENSMUSG00000091898	Tnnc1	troponin C, cardiac/slow skeletal	0.401838	0.0148736
ENSMUSG00000045667	Smtnl2	smoothelin-like 2	0.409061	0.0286946
ENSMUSG00000031111	Igsf1	immunoglobulin superfamily, member 1	0.420779	1.24141e-06
ENSMUSG00000048001	Hes5	hairy and enhancer of split 5 (Drosophila)	0.428684	0.00268544
