# Supplementary material for: Genome-Wide Transcriptional Profiling Reveals Two Distinct Outcomes in Central Nervous System Infections of Rabies Virus
Source: Front Microbiol. 2016 May 19;7:751. doi: 10.3389/fmicb.2016.00751 (PMC4871871; doi:10.3389/fmicb.2016.00751)
Supplement: Supplementary file 5 [file Table5.XLS]

## Sheet: Sheet1
Supplementary Table 5. Genes regulated significantly in the brain following infection with HEP-Flury at 25 dpi. (fold-change ≥ 2 or ≤0.5 , P < 0.05)
Transcript ID	Gene Symbol	Description	Fold-change (infected vs. control)	P-value
ENSMUSG00000076614	Ighg1	immunoglobulin heavy constant gamma 1 (G1m marker)	9022.49	1.10301e-07
ENSMUSG00000076609	Igk-C	immunoglobulin kappa constant	875.938	3.19675e-285
ENSMUSG00000095079	Igha	immunoglobulin heavy constant alpha	845.387	4.06566e-33
ENSMUSG00000076612	Ighg2c	immunoglobulin heavy constant gamma 2C	810.011	2.10551e-26
ENSMUSG00000076615	AI324046	Immunoglobulin heavy constant gamma 3	632.392	5.69936e-07
ENSMUSG00000094797	Igkv6-15	immunoglobulin kappa variable 6-15	627.182	9.10647e-11
ENSMUSG00000096490	Igkv10-94	immunoglobulin kappa variable 10-94	431.228	0.000124441
ENSMUSG00000090942	F830016B08Rik	RIKEN cDNA F830016B08 gene	212.854	1.04275e-25
ENSMUSG00000029417	Cxcl9	chemokine (C-X-C motif) ligand 9	201.734	9.45433e-13
ENSMUSG00000067149	Igj	immunoglobulin joining chain	185.084	1.30365e-228
ENSMUSG00000096422	Igkv12-44	immunoglobulin kappa variable 12-44	184.475	4.12251e-37
ENSMUSG00000035042	CCL5	chemokine (C-C motif) ligand 5	149.802	5.12759e-11
ENSMUSG00000026070	Il18r1	interleukin 18 receptor 1	142.071	2.40982e-09
ENSMUSG00000032053	Pou2af1	POU domain, class 2, associating factor 1	138.884	2.73916e-12
ENSMUSG00000076937	Iglc2	immunoglobulin lambda constant 2	116.339	5.01494e-06
ENSMUSG00000053977	Cd8a	CD8 antigen, alpha chain	107.592	5.1383e-21
ENSMUSG00000097194	9330175E14Rik	AC128663.1	98.5242	2.55876e-08
ENSMUSG00000078763	Slfn1	schlafen 1	68.5712	2.14664e-07
ENSMUSG00000024353	2010001M09Rik	marginal zone B and B1 cell-specific protein 1	62.757	4.89693e-10
ENSMUSG00000078921	Tgtp2	T cell specific GTPase 2	62.4562	6.92129e-12
ENSMUSG00000024610	CD74	CD74 antigen (invariant polypeptide of major histocompatibility complex, class II antigen-associated)	59.0527	1.24085e-07
ENSMUSG00000073555	Gm4951	predicted gene 4951	58.6094	6.49476e-09
ENSMUSG00000048521	CXCR6	chemokine (C-X-C motif) receptor 6	56.7334	9.55031e-10
ENSMUSG00000050232	CXCR3	chemokine (C-X-C motif) receptor 3	56.1981	7.95414e-06
ENSMUSG00000009185	ccl8	chemokine (C-C motif) ligand 8	52.046	1.3004e-09
ENSMUSG00000036322	H2-Ea-ps	histocompatibility 2, class II antigen E alpha, pseudogene	49.2464	8.52516e-14
ENSMUSG00000060586	H2-Eb1	histocompatibility 2, class II antigen E beta	48.9371	5.61319e-11
ENSMUSG00000002033	Cd3g	CD3 antigen, gamma polypeptide	47.9506	1.17873e-07
ENSMUSG00000004707	Ly9	lymphocyte antigen 9	46.6652	1.07571e-15
ENSMUSG00000039699	BATF2	basic leucine zipper transcription factor, ATF-like 2	45.7075	3.64833e-08
ENSMUSG00000082292	Gm12250	predicted gene 12250	45.1415	3.46449e-07
ENSMUSG00000054588	Gbp10	guanylate-binding protein 10	44.3544	2.66687e-07
ENSMUSG00000023132	GZMA	granzyme A	44.1402	4.46203e-07
ENSMUSG00000030149	KLRK1	killer cell lectin-like receptor subfamily K, member 1	43.511	1.72596e-06
ENSMUSG00000030165	KLRD1	killer cell lectin-like receptor, subfamily D, member 1	40.922	0.000623436
ENSMUSG00000068129	Cst7	cystatin F (leukocystatin)	40.0125	2.50047e-06
ENSMUSG00000056290	Ms4a4b	membrane-spanning 4-domains, subfamily A, member 4B	38.3863	0.0102853
ENSMUSG00000078853	Igtp	interferon gamma induced GTPase	37.0326	3.7082e-09
ENSMUSG00000028874	Fgr	Gardner-Rasheed feline sarcoma viral (Fgr) oncogene homolog	35.5403	0.0267288
ENSMUSG00000036594	H2-Aa	histocompatibility 2, class II antigen A, alpha	35.1955	2.00415e-10
ENSMUSG00000024164	C3	complement component 3	35.1014	6.92147e-05
ENSMUSG00000074151	Nlrc5	NLR family, CARD domain containing 5	32.8343	2.72416e-14
ENSMUSG00000055413	H2-Q5	histocompatibility 2, Q region locus 5	32.7191	4.56132e-28
ENSMUSG00000054072	Iigp1	interferon inducible GTPase 1	32.4598	1.7193e-08
ENSMUSG00000027863	Cd2	CD2 antigen	30.8616	5.43856e-05
ENSMUSG00000073489	Ifi204	interferon activated gene 204	27.0821	8.53859e-10
ENSMUSG00000027514	Zbp1	Z-DNA binding protein 1	26.7614	4.22285e-22
ENSMUSG00000040026	Saa3	serum amyloid A 3	26.4511	3.0009e-10
ENSMUSG00000028071	SH2D2A	SH2 domain protein 2A	24.8321	0.000592932
ENSMUSG00000034438	Gbp8	guanylate-binding protein 8	24.4501	7.68845e-07
ENSMUSG00000039146	H28	interferon-induced protein 44 like	23.6975	5.98042e-07
ENSMUSG00000026832	CYTIP	cytohesin 1 interacting protein	21.4561	1.47061e-05
ENSMUSG00000071552	TIGIT	T cell immunoreceptor with Ig and ITIM domains	21.1821	0.00333711
ENSMUSG00000046031	fam26f	family with sequence similarity 26, member F	20.5768	9.60599e-05
ENSMUSG00000079362	Gbp6	guanylate binding protein 6	20.2669	5.79569e-08
ENSMUSG00000022014	EPSTI1	epithelial stromal interaction 1 (breast)	19.8605	1.7513e-05
ENSMUSG00000069874	Irgm2	immunity-related GTPase family M member 2	19.6497	2.96697e-11
ENSMUSG00000060550	H2-Q7	histocompatibility 2, Q region locus 7	19.5602	1.99703e-39
ENSMUSG00000059089	Fcgr4	Fc receptor, IgG, low affinity IV	19.4222	1.38002e-06
ENSMUSG00000004612	Nkg7	natural killer cell group 7 sequence	19.1916	2.87287e-07
ENSMUSG00000032094	CD3D	CD3 antigen, delta polypeptide	18.9735	0.015288
ENSMUSG00000028037	IFI44	interferon-induced protein 44	18.4801	3.73076e-07
ENSMUSG00000026009	Icos	inducible T cell co-stimulator	18.3609	0.00082457
ENSMUSG00000084796	Mir142hg	RIKEN cDNA A430104N18 gene	17.428	0.0178515
ENSMUSG00000047798	CD300LF	CD300 antigen like family member F	17.3417	2.10551e-26
ENSMUSG00000029561	Oasl2	2'-5' oligoadenylate synthetase-like 2	17.1694	1.84096e-06
ENSMUSG00000024334	H2-Oa	histocompatibility 2, O region alpha locus	17.0869	0.00890729
ENSMUSG00000073421	H2-Ab1	histocompatibility 2, class II antigen A, beta 1	16.923	3.11043e-06
ENSMUSG00000075602	Ly6a	lymphocyte antigen 6 complex, locus A	16.8902	1.87783e-12
ENSMUSG00000073409	H2-Q6	histocompatibility 2, Q region locus 6	16.7762	4.05143e-14
ENSMUSG00000030789	Itgax	integrin alpha X	16.74	6.66329e-10
ENSMUSG00000032093	CD3E	CD3 antigen, epsilon polypeptide	16.5169	2.08112e-06
ENSMUSG00000024338	psmb8	proteasome (prosome, macropain) subunit, beta type 8 (large multifunctional peptidase 7)	15.9793	3.05261e-11
ENSMUSG00000048852	Gm12185	predicted gene 12185	15.9759	0.00411488
ENSMUSG00000073490	AI607873	expressed sequence AI607873	15.9351	1.92572e-06
ENSMUSG00000015340	CYBB	cytochrome b-245, beta polypeptide	15.1999	7.07204e-32
ENSMUSG00000068227	il2rb	interleukin 2 receptor, beta chain	14.9939	1.02876e-09
ENSMUSG00000035929	H2-gs10	histocompatibility 2, Q region locus 4	14.9817	8.85315e-20
ENSMUSG00000026535	Ifi202b	interferon activated gene 202B	14.8587	0.000157286
ENSMUSG00000024677	Ms4a6b	membrane-spanning 4-domains, subfamily A, member 6B	14.6978	4.54653e-18
ENSMUSG00000017002	Slpi	secretory leukocyte peptidase inhibitor	14.6908	2.02654e-13
ENSMUSG00000003882	IL7R	interleukin 7 receptor	14.6526	9.66048e-13
ENSMUSG00000079363	Gbp4	guanylate binding protein 4	14.6498	3.21919e-09
ENSMUSG00000096727	Psmb9	proteasome (prosome, macropain) subunit, beta type 9 (large multifunctional peptidase 2)	14.0377	1.74285e-10
ENSMUSG00000024399	LTB	lymphotoxin B	13.7699	2.87237e-10
ENSMUSG00000022586	Ly6i	lymphocyte antigen 6 complex, locus I	13.7054	0.0266834
ENSMUSG00000091373	Gm8810	predicted gene 8810	13.6827	0.000931793
ENSMUSG00000037921	Ddx60	DEAD (Asp-Glu-Ala-Asp) box polypeptide 60	13.3793	1.47599e-11
ENSMUSG00000062593	Gp49a	leukocyte immunoglobulin-like receptor, subfamily B, member 4	13.0906	2.26443e-07
ENSMUSG00000054435	GIMAP4	GTPase, IMAP family member 4	13.0743	3.64205e-11
ENSMUSG00000078920	Ifi47	interferon gamma inducible protein 47	12.9648	5.60761e-10
ENSMUSG00000040592	Cd79b	CD79B antigen	12.9581	0.00432888
ENSMUSG00000075010	AW112010	expressed sequence AW112010	12.819	1.91926e-08
ENSMUSG00000067212	H2-T23	histocompatibility 2, T region locus 23	12.6562	1.28875e-08
ENSMUSG00000079547	H2-DMb1	histocompatibility 2, class II, locus Mb1	12.4568	0.000770904
ENSMUSG00000045502	NIACR1	niacin receptor 1	12.4525	0.0079737
ENSMUSG00000037321	tap1	transporter 1, ATP-binding cassette, sub-family B (MDR/TAP)	12.3066	9.27701e-11
ENSMUSG00000046879	Irgm1	immunity-related GTPase family M member 1	12.2485	7.08467e-09
ENSMUSG00000030577	Cd22	CD22 antigen	12.0596	3.9404e-09
ENSMUSG00000089672	Gp49a	glycoprotein 49 A	11.9664	0.00588888
ENSMUSG00000079014	Serpina3i	serine (or cysteine) peptidase inhibitor, clade A, member 3I	11.9345	0.00807614
ENSMUSG00000021322	Aoah	acyloxyacyl hydrolase	11.7379	0.0266834
ENSMUSG00000035208	Slfn8	schlafen 8	11.4778	1.61989e-15
ENSMUSG00000051998	LAX1	lymphocyte transmembrane adaptor 1	11.4622	2.96776e-08
ENSMUSG00000032690	OAS2	2'-5' oligoadenylate synthetase 2	11.1448	5.96448e-09
ENSMUSG00000032661	Oas3	2'-5' oligoadenylate synthetase 3	11.1122	1.50893e-05
ENSMUSG00000078922	Tgtp1	T cell specific GTPase 1	11.0886	2.49806e-05
ENSMUSG00000034855	Cxcl10	chemokine (C-X-C motif) ligand 10	11.0664	1.05158e-05
ENSMUSG00000079419	Ms4a6c	membrane-spanning 4-domains, subfamily A, member 6C	10.8856	4.21337e-06
ENSMUSG00000025498	IRF7	interferon regulatory factor 7	10.8007	9.12496e-07
ENSMUSG00000000682	Cd52	CD52 antigen	10.75	0.000545262
ENSMUSG00000079492	Gm11127	predicted gene 11127	10.7294	6.16609e-46
ENSMUSG00000073411	H2-D1	histocompatibility 2, D region locus 1	10.583	7.35496e-28
ENSMUSG00000057596	AI451617	tripartite motif-containing 30D	10.498	0.0313178
ENSMUSG00000015314	SLAMF6	SLAM family member 6	10.4537	0.0314988
ENSMUSG00000004552	CTSE	cathepsin E	10.3781	1.48966e-07
ENSMUSG00000026822	Lcn2	lipocalin 2	10.2156	0.00639445
ENSMUSG00000031304	Il2rg	interleukin 2 receptor, gamma chain	10.1464	6.91581e-07
ENSMUSG00000025279	DNASE1L3	deoxyribonuclease 1-like 3	10.0877	0.0261346
ENSMUSG00000060802	B2M	beta-2 microglobulin	10.0729	2.04087e-15
ENSMUSG00000005947	ITGAE	integrin alpha E, epithelial-associated	9.68686	6.80977e-07
ENSMUSG00000051457	Spn	sialophorin	9.60336	2.28633e-06
ENSMUSG00000041827	Oasl1	2'-5' oligoadenylate synthetase-like 1	9.30886	0.000348574
ENSMUSG00000076617	Igh-6	immunoglobulin heavy constant mu	9.25494	0.031749
ENSMUSG00000016496	CD274	CD274 antigen	9.24772	1.8208e-05
ENSMUSG00000091649	Phf11b	PHD finger protein 11B	9.19801	0.022726
ENSMUSG00000021886	GPR65	G-protein coupled receptor 65	9.16865	0.00366639
ENSMUSG00000038147	CD84	CD84 antigen	9.11619	5.23423e-23
ENSMUSG00000042351	GRAP2	GRB2-related adaptor protein 2	8.86921	0.0495377
ENSMUSG00000061577	Gpr114	G protein-coupled receptor 114	8.86241	5.66114e-10
ENSMUSG00000018168	IKZF3	IKAROS family zinc finger 3	8.73588	0.00109245
ENSMUSG00000030107	Usp18	ubiquitin specific peptidase 18	8.70781	1.16841e-06
ENSMUSG00000030124	LAG3	lymphocyte-activation gene 3	8.5984	3.66424e-11
ENSMUSG00000073418	C4b	complement component 4B (Chido blood group)	8.58886	2.14315e-28
ENSMUSG00000028269	Gbp2b	guanylate binding protein 2b	8.53576	5.01511e-06
ENSMUSG00000017697	ada	adenosine deaminase	8.38446	2.57402e-07
ENSMUSG00000071713	CSF2RB	colony stimulating factor 2 receptor, beta, low-affinity (granulocyte-macrophage)	8.21008	2.85438e-15
ENSMUSG00000046718	BST2	bone marrow stromal cell antigen 2	8.20891	7.39201e-10
ENSMUSG00000020437	MYO1G	myosin IG	8.1608	9.66971e-07
ENSMUSG00000074896	Ifit3	interferon-induced protein with tetratricopeptide repeats 3	8.11033	0.000163394
ENSMUSG00000024679	Ms4a6d	membrane-spanning 4-domains, subfamily A, member 6D	8.04304	1.09898e-09
ENSMUSG00000022218	Tgm1	transglutaminase 1, K polypeptide	7.82509	0.0185999
ENSMUSG00000034459	IFIT1	interferon-induced protein with tetratricopeptide repeats 1	7.72456	0.000581487
ENSMUSG00000057191	AB124611	cDNA sequence AB124611	7.63212	0.0138546
ENSMUSG00000028270	GBP2b	guanylate binding protein 2	7.58711	0.00363236
ENSMUSG00000069516	LYZ2	lysozyme 2	7.53653	8.11789e-08
ENSMUSG00000035273	HPSE	heparanase	7.49866	2.55125e-13
ENSMUSG00000015355	Cd48	CD48 antigen	7.47196	6.02878e-05
ENSMUSG00000073403	Gm10499	predicted gene 10499	7.46734	6.68229e-14
ENSMUSG00000061232	H2-K1	histocompatibility 2, K1, K region	7.46479	2.04087e-15
ENSMUSG00000029322	PLAC8	placenta-specific 8	7.42744	0.0462355
ENSMUSG00000026656	Fcgr2b	Fc receptor, IgG, low affinity IIb	7.33298	3.76277e-25
ENSMUSG00000091747	D17H6S56E-5	DNA segment, Chr 17, human D6S56E 5	7.3203	1.0356e-13
ENSMUSG00000030921	Trim30	tripartite motif-containing 30A	7.29774	5.52511e-08
ENSMUSG00000002831	PLIN4	perilipin 4	7.2971	4.16115e-06
ENSMUSG00000037548	H2-DMb2	histocompatibility 2, class II, locus Mb2	7.28654	3.93432e-05
ENSMUSG00000049103	CCR2	chemokine (C-C motif) receptor 2	7.11633	0.0111036
ENSMUSG00000028268	GBP3	guanylate binding protein 3	7.05363	0.0131967
ENSMUSG00000072620	Slfn2	schlafen 2	7.04981	0.000407291
ENSMUSG00000087362	Gm13710	predicted gene 13710	7.0472	0.0283363
ENSMUSG00000000791	IL12RB1	interleukin 12 receptor, beta 1	7.02506	5.80124e-16
ENSMUSG00000003379	Cd79a	CD79A antigen (immunoglobulin-associated alpha)	6.97563	1.24246e-05
ENSMUSG00000033355	rtp4	receptor transporter protein 4	6.95059	0.00115954
ENSMUSG00000035004	Igsf6	immunoglobulin superfamily, member 6	6.8552	9.88645e-08
ENSMUSG00000085887	Arhgap27os3	predicted gene 11648	6.8317	0.00594733
ENSMUSG00000078945	Naip2	NLR family, apoptosis inhibitory protein 2	6.82905	2.08112e-06
ENSMUSG00000079017	Ifi27l2a	interferon, alpha-inducible protein 27 like 2A	6.79197	0.0281359
ENSMUSG00000030214	Plbd1	phospholipase B domain containing 1	6.46918	0.0241377
ENSMUSG00000022901	CD86	CD86 antigen	6.44496	9.26885e-11
ENSMUSG00000044583	TLR7	toll-like receptor 7	6.43341	0.00192411
ENSMUSG00000039899	FGL2	fibrinogen-like protein 2	6.40382	3.57178e-05
ENSMUSG00000035352	Ccl12	chemokine (C-C motif) ligand 12	6.39755	0.0167127
ENSMUSG00000079293	Clec7a	C-type lectin domain family 7, member a	6.36465	1.59104e-05
ENSMUSG00000021356	IRF4	interferon regulatory factor 4	6.35944	3.07983e-05
ENSMUSG00000087107	AI662270	expressed sequence AI662270	6.35764	0.0139202
ENSMUSG00000026104	STAT1	signal transducer and activator of transcription 1	6.21463	0.000840104
ENSMUSG00000091705	H2-Q2	histocompatibility 2, Q region locus 2	6.19295	2.21357e-09
ENSMUSG00000026979	Psd4	pleckstrin and Sec7 domain containing 4	6.17818	1.44671e-08
ENSMUSG00000033880	LGALS3BP	lectin, galactoside-binding, soluble, 3 binding protein	6.14431	5.6963e-09
ENSMUSG00000035692	Isg15	ISG15 ubiquitin-like modifier	6.12935	0.00612768
ENSMUSG00000032596	Uba7	ubiquitin-like modifier activating enzyme 7	6.12459	9.90397e-07
ENSMUSG00000097415	AU020206	RP23-285C18.2	6.12132	1.62629e-07
ENSMUSG00000040613	Apobec1	apolipoprotein B mRNA editing enzyme, catalytic polypeptide 1	6.08566	1.834e-14
ENSMUSG00000000386	mx1	myxovirus (influenza virus) resistance 1	6.07832	0.000173975
ENSMUSG00000044468	FAM46C	family with sequence similarity 46, member C	6.06967	4.46037e-18
ENSMUSG00000039236	ISG20	interferon-stimulated protein	6.04695	0.00167686
ENSMUSG00000026395	Ptprc	protein tyrosine phosphatase, receptor type, C	6.02092	2.46723e-22
ENSMUSG00000046805	Mpeg1	macrophage expressed gene 1	5.98537	5.58763e-09
ENSMUSG00000070034	Sp110	Sp110 nuclear body protein	5.92631	0.000170634
ENSMUSG00000024672	Ms4a7	membrane-spanning 4-domains, subfamily A, member 7	5.88356	0.00104893
ENSMUSG00000030830	ITGAL	integrin alpha L	5.86668	0.000177708
ENSMUSG00000041449	Serpina3h	serine (or cysteine) peptidase inhibitor, clade A, member 3H	5.83506	0.047746
ENSMUSG00000027995	TLR2	toll-like receptor 2	5.81937	5.45912e-05
ENSMUSG00000040483	XAF1	XIAP associated factor 1	5.78463	0.00785999
ENSMUSG00000029816	GPNMB	glycoprotein (transmembrane) nmb	5.7263	7.74578e-08
ENSMUSG00000037731	BC013712	thymocyte selection associated family member 2	5.69442	7.42794e-08
ENSMUSG00000034422	PARP14	poly (ADP-ribose) polymerase family, member 14	5.65904	9.79105e-05
ENSMUSG00000055172	C1ra	complement component 1, r subcomponent A	5.6057	5.32273e-13
ENSMUSG00000071068	Treml2	triggering receptor expressed on myeloid cells-like 2	5.5998	0.000338461
ENSMUSG00000022148	FYB	FYN binding protein	5.50011	0.000672943
ENSMUSG00000031103	Elf4	E74-like factor 4 (ets domain transcription factor)	5.45667	7.15924e-08
ENSMUSG00000021624	CD180	CD180 antigen	5.34424	0.0152526
ENSMUSG00000005465	IL27RA	interleukin 27 receptor, alpha	5.30251	0.0139011
ENSMUSG00000024910	CTSW	cathepsin W	5.25957	3.77748e-05
ENSMUSG00000027322	SIGLEC1	sialic acid binding Ig-like lectin 1, sialoadhesin	5.24424	0.000189082
ENSMUSG00000001131	TIMP1	tissue inhibitor of metalloproteinase 1	5.24391	0.0100479
ENSMUSG00000049988	LRRC25	leucine rich repeat containing 25	5.22298	0.0227795
ENSMUSG00000040253	Gbp6	guanylate binding protein 7	5.1724	7.26684e-12
ENSMUSG00000000290	ITGB2	integrin beta 2	5.16128	2.36434e-08
ENSMUSG00000024300	myo1f	myosin IF	5.15774	3.29767e-17
ENSMUSG00000071715	Ncf4	neutrophil cytosolic factor 4	5.07414	4.14793e-05
ENSMUSG00000043505	GIMAP5	GTPase, IMAP family member 5	5.05842	0.0221517
ENSMUSG00000039013	SIGLEC5	sialic acid binding Ig-like lectin 5	5.03847	0.00717122
ENSMUSG00000041481	Serpina3g	serine (or cysteine) peptidase inhibitor, clade A, member 3G	4.96399	0.0303566
ENSMUSG00000056116	H2-T22	histocompatibility 2, T region locus 22	4.95309	3.58283e-13
ENSMUSG00000022584	Ly6c2	lymphocyte antigen 6 complex, locus C2	4.9166	5.4339e-06
ENSMUSG00000062545	Tlr12	toll-like receptor 12	4.91125	0.0031517
ENSMUSG00000002668	DENND1C	DENN/MADD domain containing 1C	4.90073	2.77849e-06
ENSMUSG00000025017	Pik3ap1	phosphoinositide-3-kinase adaptor protein 1	4.89931	2.48137e-09
ENSMUSG00000018920	CXCL16	chemokine (C-X-C motif) ligand 16	4.89546	3.3799e-08
ENSMUSG00000053318	SLAMF8	SLAM family member 8	4.8461	0.00816849
ENSMUSG00000038642	CTSS	cathepsin S	4.83306	9.93582e-09
ENSMUSG00000001588	ACAP1	ArfGAP with coiled-coil, ankyrin repeat and PH domains 1	4.76341	0.00209761
ENSMUSG00000022906	PARP9	poly (ADP-ribose) polymerase family, member 9	4.7177	2.6245e-08
ENSMUSG00000036887	C1qa	complement component 1, q subcomponent, alpha polypeptide	4.68599	4.63673e-08
ENSMUSG00000022952	Runx1	runt related transcription factor 1	4.63117	0.000225519
ENSMUSG00000052160	PLD4	phospholipase D family, member 4	4.61598	6.48315e-10
ENSMUSG00000001348	acp5	acid phosphatase 5, tartrate resistant	4.6017	0.00122241
ENSMUSG00000026177	SLC11A1	solute carrier family 11 (proton-coupled divalent metal ion transporters), member 1	4.57543	3.88898e-07
ENSMUSG00000030742	lat	linker for activation of T cells	4.53831	0.0200481
ENSMUSG00000052142	RASAL3	RAS protein activator like 3	4.53705	3.09405e-12
ENSMUSG00000038521	C1s1	complement component 1, s subcomponent	4.51715	0.0175897
ENSMUSG00000040345	ARHGAP9	Rho GTPase activating protein 9	4.49757	0.00119489
ENSMUSG00000020641	RSAD2	radical S-adenosyl methionine domain containing 2	4.46638	0.0353841
ENSMUSG00000040552	C3AR1	complement component 3a receptor 1	4.38589	3.06866e-08
ENSMUSG00000036905	C1QB	complement component 1, q subcomponent, beta polypeptide	4.3748	1.44466e-12
ENSMUSG00000056498	TMEM154	transmembrane protein 154	4.36822	0.0337633
ENSMUSG00000037318	TRAF3IP3	TRAF3 interacting protein 3	4.35907	0.030273
ENSMUSG00000003283	HCK	hemopoietic cell kinase	4.35031	0.00147541
ENSMUSG00000047180	neurl3	neuralized homolog 3 homolog (Drosophila)	4.34465	0.0484099
ENSMUSG00000018654	ikzf1	IKAROS family zinc finger 1	4.31452	2.47827e-12
ENSMUSG00000090272	Mndal	myeloid nuclear differentiation antigen like	4.29856	0.00038059
ENSMUSG00000029298	Gbp9	guanylate-binding protein 9	4.29267	0.000364143
ENSMUSG00000060791	Gmfg	glia maturation factor, gamma	4.29015	0.000731512
ENSMUSG00000036896	C1QC	complement component 1, q subcomponent, C chain	4.26642	4.00479e-13
ENSMUSG00000015451	C4a	complement component 4A (Rodgers blood group)	4.22848	2.07958e-13
ENSMUSG00000079491	H2-T10	histocompatibility 2, T region locus 10	4.20919	2.57611e-07
ENSMUSG00000025492	ifitm3	interferon induced transmembrane protein 3	4.15109	5.69424e-06
ENSMUSG00000020395	ITK	IL2 inducible T cell kinase	4.15082	0.00411488
ENSMUSG00000071203	Naip5	NLR family, apoptosis inhibitory protein 5	4.1356	0.000168433
ENSMUSG00000020143	DOCK2	dedicator of cyto-kinesis 2	4.12468	3.89909e-15
ENSMUSG00000029343	CRYBB1	crystallin, beta B1	4.07391	1.91986e-12
ENSMUSG00000018899	Irf1	interferon regulatory factor 1	4.0671	3.36856e-16
ENSMUSG00000015950	ncf1	neutrophil cytosolic factor 1	4.05643	2.85194e-19
ENSMUSG00000028599	TNFRSF1B	tumor necrosis factor receptor superfamily, member 1b	4.04616	2.05256e-13
ENSMUSG00000063268	Parp10	poly (ADP-ribose) polymerase family, member 10	3.98255	9.88645e-08
ENSMUSG00000024066	XDH	xanthine dehydrogenase	3.97086	5.8989e-23
ENSMUSG00000030745	IL21R	interleukin 21 receptor	3.95439	0.0314988
ENSMUSG00000046186	CD109	CD109 antigen	3.92783	0.00141908
ENSMUSG00000000409	LCK	lymphocyte protein tyrosine kinase	3.92465	9.291e-06
ENSMUSG00000062488	I830012O16Rik	RIKEN cDNA I830012O16 gene	3.87564	0.00526531
ENSMUSG00000034116	VAV1	vav 1 oncogene	3.86153	7.15773e-08
ENSMUSG00000016206	H2-M3	histocompatibility 2, M region locus 3	3.82458	1.78788e-09
ENSMUSG00000047735	SAMD9L	sterile alpha motif domain containing 9-like	3.80094	2.29531e-11
ENSMUSG00000071714	CSF2RB2	colony stimulating factor 2 receptor, beta 2, low-affinity (granulocyte-macrophage)	3.79515	0.00120407
ENSMUSG00000004266	PTPN6	protein tyrosine phosphatase, non-receptor type 6	3.78994	7.9396e-11
ENSMUSG00000058715	FCER1G	Fc receptor, IgE, high affinity I, gamma polypeptide	3.78955	0.000207289
ENSMUSG00000040296	DDX58	DEAD (Asp-Glu-Ala-Asp) box polypeptide 58	3.77981	0.00309885
ENSMUSG00000006519	CYBA	cytochrome b-245, alpha polypeptide	3.7662	2.04087e-15
ENSMUSG00000049502	dtx3l	deltex 3-like (Drosophila)	3.76103	0.00684241
ENSMUSG00000038151	PRDM1	PR domain containing 1, with ZNF domain	3.75481	0.00453943
ENSMUSG00000050335	LGALS3	lectin, galactose binding, soluble 3	3.7521	0.000177708
ENSMUSG00000037411	SERPINE1	serine (or cysteine) peptidase inhibitor, clade E, member 1	3.72792	6.75595e-05
ENSMUSG00000023341	MX2	myxovirus (influenza virus) resistance 2	3.70014	0.00485494
ENSMUSG00000026628	atf3	activating transcription factor 3	3.68323	0.00524652
ENSMUSG00000035697	HMHA1	histocompatibility (minor) HA-1	3.6799	1.20433e-17
ENSMUSG00000002699	lcp2	lymphocyte cytosolic protein 2	3.66783	8.17442e-05
ENSMUSG00000004730	EMR1	EGF-like module containing, mucin-like, hormone receptor-like sequence 1	3.6617	3.61149e-13
ENSMUSG00000042622	Maff	v-maf musculoaponeurotic fibrosarcoma oncogene family, protein F (avian)	3.6599	2.83059e-05
ENSMUSG00000041515	IRF8	interferon regulatory factor 8	3.63135	5.40905e-10
ENSMUSG00000037405	ICAM1	intercellular adhesion molecule 1	3.6152	3.69675e-05
ENSMUSG00000025887	Casp12	caspase 12	3.58055	0.000489524
ENSMUSG00000068335	Dok1	docking protein 1	3.57121	3.18935e-05
ENSMUSG00000020399	HAVCR2	hepatitis A virus cellular receptor 2	3.54739	7.74578e-08
ENSMUSG00000028862	MAP3K6	mitogen-activated protein kinase kinase kinase 6	3.53623	2.46046e-06
ENSMUSG00000053835	H2-T24	histocompatibility 2, T region locus 24	3.53528	1.19738e-09
ENSMUSG00000024737	SLC15A3	solute carrier family 15, member 3	3.51198	0.0319385
ENSMUSG00000048534	Amica1	adhesion molecule, interacts with CXADR antigen 1	3.48039	0.00209761
ENSMUSG00000030966	Trim21	tripartite motif-containing 21	3.45891	0.00220821
ENSMUSG00000000486	sept1	septin 1	3.45492	0.00632777
ENSMUSG00000039997	Ifi203	interferon activated gene 203	3.45284	9.59686e-07
ENSMUSG00000044811	AF251705	cDNA sequence AF251705	3.42139	1.2196e-06
ENSMUSG00000070327	RNF213	ring finger protein 213	3.41328	5.88073e-05
ENSMUSG00000048865	ARHGAP30	Rho GTPase activating protein 30	3.38796	3.69165e-10
ENSMUSG00000022504	Ciita	class II transactivator	3.38736	0.000917817
ENSMUSG00000029759	PON3	paraoxonase 3	3.37954	0.00115426
ENSMUSG00000004328	Hif3a	hypoxia inducible factor 3, alpha subunit	3.37378	1.5336e-12
ENSMUSG00000042190	cmklr1	chemokine-like receptor 1	3.369	8.66807e-06
ENSMUSG00000010358	IFI35	interferon-induced protein 35	3.35453	0.000593614
ENSMUSG00000057143	Trim12c	tripartite motif-containing 12C	3.32425	8.97843e-08
ENSMUSG00000026126	Ptpn18	protein tyrosine phosphatase, non-receptor type 18	3.28697	0.00967732
ENSMUSG00000059498	FCGR3	Fc receptor, IgG, low affinity III	3.28456	2.5989e-10
ENSMUSG00000029925	TBXAS1	thromboxane A synthase 1, platelet	3.28021	0.00111622
ENSMUSG00000022575	Gsdmd	gasdermin D	3.26613	2.46307e-07
ENSMUSG00000022831	HCLS1	hematopoietic cell specific Lyn substrate 1	3.25618	0.00277643
ENSMUSG00000024397	Aif1	allograft inflammatory factor 1	3.25487	4.98057e-05
ENSMUSG00000034947	TMEM106A	transmembrane protein 106A	3.23778	0.00988096
ENSMUSG00000013707	TNFAIP8L2	tumor necrosis factor, alpha-induced protein 8-like 2	3.22838	0.000949426
ENSMUSG00000056529	PTAFR	platelet-activating factor receptor	3.22173	0.0137159
ENSMUSG00000029826	ZC3HAV1	zinc finger CCCH type, antiviral 1	3.21956	9.33276e-15
ENSMUSG00000026480	Ncf2	neutrophil cytosolic factor 2	3.20608	5.53043e-07
ENSMUSG00000048572	E030010A14Rik	transmembrane protein 252	3.18017	0.00453381
ENSMUSG00000045322	tlr9	toll-like receptor 9	3.17453	0.00884835
ENSMUSG00000031101	SASH3	SAM and SH3 domain containing 3	3.17118	0.000267819
ENSMUSG00000031165	WAS	Wiskott-Aldrich syndrome homolog (human)	3.16417	0.00722299
ENSMUSG00000051506	WDFY4	WD repeat and FYVE domain containing 4	3.16078	3.97438e-06
ENSMUSG00000048779	P2ry6	pyrimidinergic receptor P2Y, G-protein coupled, 6	3.15259	9.60599e-05
ENSMUSG00000024965	fermt3	fermitin family homolog 3 (Drosophila)	3.12654	1.4326e-09
ENSMUSG00000040564	Apoc1	apolipoprotein C-I	3.11167	1.9547e-05
ENSMUSG00000060063	ALOX5AP	arachidonate 5-lipoxygenase activating protein	3.10607	0.0362224
ENSMUSG00000001123	lgals9	lectin, galactose binding, soluble 9	3.10595	9.55492e-09
ENSMUSG00000010142	TNFRSF13B	tumor necrosis factor receptor superfamily, member 13b	3.0875	0.00965643
ENSMUSG00000024339	TAP2	transporter 2, ATP-binding cassette, sub-family B (MDR/TAP)	3.08537	7.85571e-05
ENSMUSG00000026222	Sp100	nuclear antigen Sp100	3.07515	0.000250382
ENSMUSG00000020932	GFAP	glial fibrillary acidic protein	3.05676	9.5592e-21
ENSMUSG00000040751	LAT2	linker for activation of T cells family, member 2	3.05492	0.00480189
ENSMUSG00000042349	IKBKE	inhibitor of kappaB kinase epsilon	3.0547	0.00184523
ENSMUSG00000038507	PARP12	poly (ADP-ribose) polymerase family, member 12	3.05015	2.99921e-13
ENSMUSG00000027078	Ube2l6	ubiquitin-conjugating enzyme E2L 6	3.04433	2.96778e-05
ENSMUSG00000028859	Csf3r	colony stimulating factor 3 receptor (granulocyte)	3.04316	0.00243283
ENSMUSG00000033777	tlr13	toll-like receptor 13	3.02688	0.00102869
ENSMUSG00000069892	9930111J21Rik2	RIKEN cDNA 9930111J21 gene 2	2.99377	0.00278785
ENSMUSG00000022488	NCKAP1L	NCK associated protein 1 like	2.97951	3.22935e-15
ENSMUSG00000026303	Mlph	melanophilin	2.95205	5.63676e-06
ENSMUSG00000040061	PLCB2	phospholipase C, beta 2	2.94821	0.0202605
ENSMUSG00000045932	Ifit2	interferon-induced protein with tetratricopeptide repeats 2	2.94053	8.90414e-06
ENSMUSG00000023992	TREM2	triggering receptor expressed on myeloid cells 2	2.92903	5.79307e-15
ENSMUSG00000018819	Lsp1	lymphocyte specific 1	2.92669	0.000295502
ENSMUSG00000024222	FKBP5	FK506 binding protein 5	2.90923	1.88968e-15
ENSMUSG00000002111	Sfpi1	SFFV proviral integration 1	2.89599	3.30061e-06
ENSMUSG00000002325	IRF9	interferon regulatory factor 9	2.88018	5.95075e-05
ENSMUSG00000020709	ADAP2	ArfGAP with dual PH domains 2	2.87431	4.5039e-06
ENSMUSG00000046410	kcnk6	potassium inwardly-rectifying channel, subfamily K, member 6	2.8695	2.34597e-05
ENSMUSG00000023224	SERPING1	serine (or cysteine) peptidase inhibitor, clade G, member 1	2.85202	2.68459e-08
ENSMUSG00000000732	Icosl	icos ligand	2.84973	5.13285e-08
ENSMUSG00000040829	Zmynd15	zinc finger, MYND-type containing 15	2.84833	0.0489801
ENSMUSG00000030560	CTSC	cathepsin C	2.84602	5.12759e-11
ENSMUSG00000032265	Fam46a	family with sequence similarity 46, member A	2.84101	2.49617e-10
ENSMUSG00000001281	ITGB7	integrin beta 7	2.83636	0.00131091
ENSMUSG00000036908	UNC93B1	unc-93 homolog B1 (C. elegans)	2.83085	0.000549141
ENSMUSG00000032359	CTSH	cathepsin H	2.82846	7.63584e-06
ENSMUSG00000064215	Ifi27l1	interferon, alpha-inducible protein 27 like 1	2.81953	1.13508e-06
ENSMUSG00000030263	LRMP	lymphoid-restricted membrane protein	2.79977	0.00250844
ENSMUSG00000026896	IFIH1	interferon induced with helicase C domain 1	2.79877	1.02127e-06
ENSMUSG00000025888	Casp1	caspase 1	2.78981	0.00126238
ENSMUSG00000004609	CD33	CD33 antigen	2.76968	0.00060618
ENSMUSG00000030579	TYROBP	TYRO protein tyrosine kinase binding protein	2.74638	9.92486e-09
ENSMUSG00000071637	cebpd	CCAAT/enhancer binding protein (C/EBP), delta	2.73786	2.85788e-07
ENSMUSG00000038393	TXNIP	thioredoxin interacting protein	2.72816	6.8794e-18
ENSMUSG00000032122	SLC37A2	solute carrier family 37 (glycerol-3-phosphate transporter), member 2	2.71051	0.000124441
ENSMUSG00000043008	KLHL6	kelch-like 6	2.70687	0.000916378
ENSMUSG00000005087	CD44	CD44 antigen	2.68895	0.000362329
ENSMUSG00000020077	srgn	serglycin	2.68246	0.000238043
ENSMUSG00000026288	Inpp5d	inositol polyphosphate-5-phosphatase D	2.68213	5.79113e-13
ENSMUSG00000028413	B4GALT1	UDP-Gal:betaGlcNAc beta 1,4- galactosyltransferase, polypeptide 1	2.67815	8.51829e-09
ENSMUSG00000021408	RIPK1	receptor (TNFRSF)-interacting serine-threonine kinase 1	2.65754	0.00628292
ENSMUSG00000041736	tspO	translocator protein	2.63652	1.92785e-06
ENSMUSG00000020865	Abcc3	ATP-binding cassette, sub-family C (CFTR/MRP), member 3	2.6312	2.80404e-06
ENSMUSG00000073647	Gm10557	cadherin 11 pseudogene	2.61941	0.000596591
ENSMUSG00000039109	F13A1	coagulation factor XIII, A1 subunit	2.57923	0.0169138
ENSMUSG00000056737	capG	capping protein (actin filament), gelsolin-like	2.5718	0.000845633
ENSMUSG00000021423	LY86	lymphocyte antigen 86	2.56145	4.10658e-07
ENSMUSG00000064262	GIMAP8	GTPase, IMAP family member 8	2.55942	0.00296488
ENSMUSG00000032089	IL10RA	interleukin 10 receptor, alpha	2.54789	8.97766e-08
ENSMUSG00000002910	Arrdc2	arrestin domain containing 2	2.53721	1.51887e-08
ENSMUSG00000030711	sult1a1	sulfotransferase family 1A, phenol-preferring, member 1	2.52636	0.0106362
ENSMUSG00000015947	fcgr1	Fc receptor, IgG, high affinity I	2.49725	5.71367e-05
ENSMUSG00000018774	CD68	CD68 antigen	2.48445	5.43257e-07
ENSMUSG00000028581	LAPTM5	lysosomal-associated protein transmembrane 5	2.4665	2.55597e-15
ENSMUSG00000044827	TLR1	toll-like receptor 1	2.45985	0.0123225
ENSMUSG00000008845	CD163	CD163 antigen	2.45219	0.0116525
ENSMUSG00000024079	EIF2AK2	eukaryotic translation initiation factor 2-alpha kinase 2	2.45186	5.76483e-05
ENSMUSG00000048489	8430408G22Rik	RIKEN cDNA 8430408G22 gene	2.44839	0.00376101
ENSMUSG00000018566	Slc2a4	solute carrier family 2 (facilitated glucose transporter), member 4	2.44457	0.00133827
ENSMUSG00000035778	GGTA1	glycoprotein galactosyltransferase alpha 1, 3	2.43464	0.000167205
ENSMUSG00000085609	1700016P03Rik	RIKEN cDNA 1700016P03 gene	2.43408	0.0153874
ENSMUSG00000049625	TIFAB	TRAF-interacting protein with forkhead-associated domain, family member B	2.43281	0.00187844
ENSMUSG00000079227	CCR5	chemokine (C-C motif) receptor 5	2.425	0.00064754
ENSMUSG00000019970	SGK1	serum/glucocorticoid regulated kinase 1	2.42416	3.42806e-20
ENSMUSG00000045903	npas4	neuronal PAS domain protein 4	2.42415	0.0219157
ENSMUSG00000086320	Gm12840	Gm12840	2.42326	0.00190255
ENSMUSG00000021998	LCP1	lymphocyte cytosolic protein 1	2.42244	1.07198e-06
ENSMUSG00000040747	Cd53	CD53 antigen	2.42186	2.65154e-05
ENSMUSG00000031838	ifi30	interferon gamma inducible protein 30	2.41564	1.79637e-05
ENSMUSG00000034652	CD300A	CD300A antigen	2.41457	0.00252374
ENSMUSG00000019577	PDK4	pyruvate dehydrogenase kinase, isoenzyme 4	2.41079	2.43794e-09
ENSMUSG00000030798	CD37	CD37 antigen	2.41007	4.81771e-05
ENSMUSG00000034330	PLCG2	phospholipase C, gamma 2	2.40946	5.01511e-06
ENSMUSG00000029798	HERC5	hect domain and RLD 6	2.40435	4.50863e-07
ENSMUSG00000052056	Zfp217	zinc finger protein 217	2.40299	0.00311296
ENSMUSG00000021091	Serpina3n	serine (or cysteine) peptidase inhibitor, clade A, member 3N	2.39145	3.36856e-16
ENSMUSG00000027947	IL6RA	interleukin 6 receptor, alpha	2.38745	0.0306582
ENSMUSG00000020573	PIK3CG	phosphoinositide-3-kinase, catalytic, gamma polypeptide	2.38085	0.0133839
ENSMUSG00000047867	GIMAP6	GTPase, IMAP family member 6	2.37615	0.000708688
ENSMUSG00000029915	CLEC5A	C-type lectin domain family 5, member a	2.3649	0.0495333
ENSMUSG00000002289	ANGPTL4	angiopoietin-like 4	2.36165	0.000528618
ENSMUSG00000026946	nmi	N-myc (and STAT) interactor	2.35904	0.0152255
ENSMUSG00000040170	FMO2	flavin containing monooxygenase 2	2.35759	0.000423068
ENSMUSG00000039158	Akna	AT-hook transcription factor	2.34329	9.9282e-05
ENSMUSG00000000275	TRIM25	tripartite motif-containing 25	2.34209	1.4659e-06
ENSMUSG00000024013	Fgd2	FYVE, RhoGEF and PH domain containing 2	2.33	0.0353649
ENSMUSG00000027639	Samhd1	SAM domain and HD domain, 1	2.31357	1.48793e-08
ENSMUSG00000029771	IRF5	interferon regulatory factor 5	2.31329	0.000608109
ENSMUSG00000028211	Trp53inp1	transformation related protein 53 inducible nuclear protein 1	2.30885	5.18769e-09
ENSMUSG00000068699	FLNC	filamin C, gamma	2.29831	0.00252275
ENSMUSG00000074622	Mafb	v-maf musculoaponeurotic fibrosarcoma oncogene family, protein B (avian)	2.29802	3.101e-09
ENSMUSG00000001918	SLC1A5	solute carrier family 1 (neutral amino acid transporter), member 5	2.29598	0.00822682
ENSMUSG00000000958	SLC7A7	solute carrier family 7 (cationic amino acid transporter, y+ system), member 7	2.29552	0.0341651
ENSMUSG00000020120	plek	pleckstrin	2.29467	5.01975e-08
ENSMUSG00000037686	aspG	asparaginase homolog (S. cerevisiae)	2.28734	0.000415815
ENSMUSG00000055541	Lair1	leukocyte-associated Ig-like receptor 1	2.28675	0.00788854
ENSMUSG00000009772	NUAK2	NUAK family, SNF1-like kinase, 2	2.27888	0.0189872
ENSMUSG00000053158	fes	feline sarcoma oncogene	2.27555	0.000153103
ENSMUSG00000039304	TNFSF10	tumor necrosis factor (ligand) superfamily, member 10	2.25881	0.0334445
ENSMUSG00000019850	TNFAIP3	tumor necrosis factor, alpha-induced protein 3	2.25562	0.00281812
ENSMUSG00000015243	ABCA1	ATP-binding cassette, sub-family A (ABC1), member 1	2.24358	8.67352e-05
ENSMUSG00000027015	Cybrd1	cytochrome b reductase 1	2.24228	0.00358262
ENSMUSG00000029919	HPGDS	hematopoietic prostaglandin D synthase	2.23794	0.00223174
ENSMUSG00000022146	OSMR	oncostatin M receptor	2.23094	0.0220844
ENSMUSG00000019756	Prl8a1	prolactin family 8, subfamily a, member 1	2.22192	0.0353841
ENSMUSG00000027580	BC006779	helicase with zinc finger 2, transcriptional coactivator	2.20848	2.24202e-06
ENSMUSG00000022439	PARVG	parvin, gamma	2.20007	0.000263457
ENSMUSG00000042286	STAB1	stabilin 1	2.19236	6.30588e-10
ENSMUSG00000034579	PLA2G3	phospholipase A2, group III	2.18974	2.94161e-06
ENSMUSG00000016087	fli1	Friend leukemia integration 1	2.1706	0.0108317
ENSMUSG00000022602	ARC	activity regulated cytoskeletal-associated protein	2.17015	0.00702123
ENSMUSG00000026712	MRC1	mannose receptor, C type 1	2.15035	0.00253615
ENSMUSG00000052085	DOCK8	dedicator of cytokinesis 8	2.13993	0.0100479
ENSMUSG00000021250	FOS	FBJ osteosarcoma oncogene	2.13804	2.83306e-06
ENSMUSG00000021457	Sykb	spleen tyrosine kinase	2.1298	0.00154852
ENSMUSG00000024087	CYP1B1	cytochrome P450, family 1, subfamily b, polypeptide 1	2.12421	0.0135088
ENSMUSG00000023067	CDKN1A	cyclin-dependent kinase inhibitor 1A (P21)	2.12238	0.000564366
ENSMUSG00000054404	Slfn5	schlafen 5	2.12102	0.00166208
ENSMUSG00000034957	CEBPA	CCAAT/enhancer binding protein (C/EBP), alpha	2.11737	1.55642e-07
ENSMUSG00000038843	GCNT1	glucosaminyl (N-acetyl) transferase 1, core 2	2.1173	0.0141239
ENSMUSG00000052837	junb	Jun-B oncogene	2.10909	2.54722e-09
ENSMUSG00000054520	Sh3bp2	SH3-domain binding protein 2	2.10139	0.0160965
ENSMUSG00000054675	TMEM119	transmembrane protein 119	2.09224	1.59628e-09
ENSMUSG00000043279	TRIM56	tripartite motif-containing 56	2.08556	1.48966e-07
ENSMUSG00000034708	grn	granulin	2.07684	2.57402e-07
ENSMUSG00000070427	IL18BP	interleukin 18 binding protein	2.07222	0.0107228
ENSMUSG00000033192	lpcat2	lysophosphatidylcholine acyltransferase 2	2.0681	4.7488e-05
ENSMUSG00000027962	Vcam1	vascular cell adhesion molecule 1	2.06641	1.41295e-08
ENSMUSG00000020901	Pik3r5	phosphoinositide-3-kinase, regulatory subunit 5, p101	2.06583	0.0412326
ENSMUSG00000021583	ERAP1	endoplasmic reticulum aminopeptidase 1	2.03416	0.0104303
ENSMUSG00000025915	SGK3	serum/glucocorticoid regulated kinase 3	2.01646	0.000260609
ENSMUSG00000030220	arhgdib	Rho, GDP dissociation inhibitor (GDI) beta	2.00839	0.00550693
ENSMUSG00000016256	CTSZ	cathepsin Z	2.00722	4.5039e-06
ENSMUSG00000018822	SFRP5	secreted frizzled-related sequence protein 5	2.00684	0.0022278
ENSMUSG00000015852	Fcrls	Fc receptor-like S, scavenger receptor	0.177647	3.05642e-07
ENSMUSG00000044734	Serpinb1a	serine (or cysteine) peptidase inhibitor, clade B, member 1a	0.395606	2.46817e-05
ENSMUSG00000043448	Gjc2	gap junction protein, gamma 2	0.421221	0.0082597
ENSMUSG00000032854	Ugt8a	UDP galactosyltransferase 8A	0.494363	8.80298e-05
