# Supplementary material for: Genome-Wide Transcriptional Profiling Reveals Two Distinct Outcomes in Central Nervous System Infections of Rabies Virus
Source: Front Microbiol. 2016 May 19;7:751. doi: 10.3389/fmicb.2016.00751 (PMC4871871; doi:10.3389/fmicb.2016.00751)
Supplement: Supplementary file 6 [file Table6.XLS]

## Sheet: Sheet1
Supplementary Table 6. Genes up-regulated uniquely in the brain following infection with HEP-Flury at 10 dpi.
Transcript ID	Gene Symbol	Description	HEP-Flury 10 dpi		CVS-11 10 dpi
			Fold-change	P-value	Fold-change	P-value
ENSMUSG00000073402	Gm8909	predicted gene 8909	70.8149	1.16451e-132	1.35925	1
ENSMUSG00000076615	AI324046	Immunoglobulin heavy constant gamma 3	63.5586	0.0240115	4.81782	0.549294
ENSMUSG00000016283	H2-M2	histocompatibility 2, M region locus 2	51.7927	7.60823e-39	2.58983	0.862393
ENSMUSG00000050232	CXCR3	chemokine (C-X-C motif) receptor 3	46.2695	5.94746e-06	6.85832	0.684007
ENSMUSG00000073406	H2-Bl	histocompatibility 2, blastocyst	30.8077	2.02635e-05	7.41462	0.468526
ENSMUSG00000032053	Pou2af1	POU domain, class 2, associating factor 1	30.501	0.0161351	8.74082	0.692915
ENSMUSG00000055546	Timd4	T cell immunoglobulin and mucin domain containing 4	26.5868	0.00577082	10.2401	0.375024
ENSMUSG00000024334	H2-Oa	histocompatibility 2, O region alpha locus	21.581	6.62166e-06	8.07898	0.146101
ENSMUSG00000043931	GIMAP7	GTPase, IMAP family member 7	18.7391	0.00230394	3.868	0.869152
ENSMUSG00000048521	CXCR6	chemokine (C-X-C motif) receptor 6	15.1105	0.00575856	7.39019	0.255465
ENSMUSG00000024669	CD5	CD5 antigen	12.6158	0.000102673	7.79214	0.0514268
ENSMUSG00000024353	2010001M09Rik	marginal zone B and B1 cell-specific protein 1	11.7798	0.00895075	3.76155	0.644078
ENSMUSG00000048107	Kctd12	potassium channel tetramerisation domain containing 12	9.78269	0.0348797	0	0.780173
ENSMUSG00000030468	Siglecg	sialic acid binding Ig-like lectin G	8.89395	0.0156912	1.73192	1
ENSMUSG00000092901	Mir5130	microRNA 5130	8.84373	0.00298515	0.205561	0.806277
ENSMUSG00000090164	BC035044	cDNA sequence BC035044	8.32624	6.26176e-05	3.68729	0.253337
ENSMUSG00000042345	Ubash3a	ubiquitin associated and SH3 domain containing, A	7.94393	0.0161383	4.81166	0.193572
ENSMUSG00000031779	CCL22	chemokine (C-C motif) ligand 22	6.81744	0.00283791	4.86906	0.0673385
ENSMUSG00000042351	GRAP2	GRB2-related adaptor protein 2	6.21647	0.00436165	3.24465	0.350172
ENSMUSG00000085887	Arhgap27os3	predicted gene 11648	6.12569	0.00204827	4.18556	0.0855028
ENSMUSG00000008193	Spib	Spi-B transcription factor (Spi-1/PU.1 related)	5.92557	0.0183074	3.8615	0.239312
ENSMUSG00000062496	4930431F12Rik	RIKEN cDNA 4930431F12 gene	5.63359	0.0240115	1.81175	1
ENSMUSG00000085787	Gm13092	predicted gene 13092	5.6138	0.04547	0.584233	0.806218
ENSMUSG00000056130	Ticam2	toll-like receptor adaptor molecule 2	5.37797	0.0439843	4.56563	0.123498
ENSMUSG00000066975	CRYBA4	crystallin, beta A4	5.19035	8.73466e-05	2.88287	0.151666
ENSMUSG00000005465	IL27RA	interleukin 27 receptor, alpha	5.06826	0.00278202	2.83856	0.268523
ENSMUSG00000083880	Hspe1-ps6	heat shock protein 1 (chaperonin 10), pseudogene 6	5.01624	0.0391971	0	0.45266
ENSMUSG00000050493	Fam167b	family with sequence similarity 167, member B	4.88719	0.00154766	2.0793	0.648703
ENSMUSG00000049723	Mmp12	matrix metallopeptidase 12	4.7121	0.0294026	4.1604	0.0923129
ENSMUSG00000018381	ABI3	ABI gene family, member 3	4.6991	6.10455e-07	3.47032	0.0512768
ENSMUSG00000039013	SIGLEC5	sialic acid binding Ig-like lectin 5	4.63966	0.000141265	2.67555	0.127277
ENSMUSG00000091577	Gm6211	predicted gene 6211	4.56796	0.012208	0.197229	0.434745
ENSMUSG00000039396	Neil3	nei like 3 (E. coli)	4.50756	0.00973394	1.18164	1
ENSMUSG00000024989	Cep55	centrosomal protein 55	4.49442	0.0487567	3.46229	0.198194
ENSMUSG00000026630	BATF3	basic leucine zipper transcription factor, ATF-like 3	4.46102	0.00467589	3.01902	0.147546
ENSMUSG00000046295	Ankle1	ankyrin repeat and LEM domain containing 1	3.89446	0.0316651	1.81093	0.752677
ENSMUSG00000035683	Melk	maternal embryonic leucine zipper kinase	3.78605	0.0262584	3.54777	0.0637252
ENSMUSG00000026605	Cenpf	centromere protein F	3.42189	0.00215835	1.50819	0.997576
ENSMUSG00000030742	lat	linker for activation of T cells	3.34768	0.00138586	2.05674	0.275109
ENSMUSG00000076617	Igh-6	immunoglobulin heavy constant mu	3.31954	6.05675e-07	0.748887	0.137003
ENSMUSG00000090104	Gm16241	Gm16241	3.06717	0.0458016	0.777922	0.827922
ENSMUSG00000028610	Dmrtb1	DMRT-like family B with proline-rich C-terminal, 1	2.96515	2.88958e-05	2.03768	0.0996458
ENSMUSG00000079110	Capn3	calpain 3	2.90737	8.57432e-16	1.19881	0.944489
ENSMUSG00000093385	A330044P14Rik	A330044P14Rik	2.88523	0.0494232	1.25659	1
ENSMUSG00000057948	UNC13D	unc-13 homolog D (C. elegans)	2.76815	0.00825264	2.15545	0.435687
ENSMUSG00000041012	Cmtm8	CKLF-like MARVEL transmembrane domain containing 8	2.73361	0.00825264	1.85775	0.404155
ENSMUSG00000070436	SERPINH1	serine (or cysteine) peptidase inhibitor, clade H, member 1	2.70812	6.37346e-09	1.77951	0.117798
ENSMUSG00000020330	Hmmr	hyaluronan mediated motility receptor (RHAMM)	2.70069	0.0222719	0.810826	0.705228
ENSMUSG00000024013	Fgd2	FYVE, RhoGEF and PH domain containing 2	2.68938	7.13032e-10	1.45204	0.633425
ENSMUSG00000032128	robo3	roundabout homolog 3 (Drosophila)	2.68714	5.25221e-18	1.84822	0.0179474
ENSMUSG00000024227	2610034M16Rik	RIKEN cDNA 2610034M16 gene	2.61381	1.34703e-05	1.67427	0.239076
ENSMUSG00000022769	Sdf2l1	stromal cell-derived factor 2-like 1	2.49412	2.78103e-09	1.25513	0.920999
ENSMUSG00000055809	6030429G01Rik	dynein, axonemal assembly factor 3	2.45945	0.0466745	2.13816	0.200547
ENSMUSG00000029343	CRYBB1	crystallin, beta B1	2.44543	7.0433e-05	0.630917	0.0706633
ENSMUSG00000048163	Selplg	selectin, platelet (p-selectin) ligand	2.36522	1.00829e-15	1.76558	0.00181477
ENSMUSG00000031506	PTPN7	protein tyrosine phosphatase, non-receptor type 7	2.35203	0.0469267	2.13403	0.147087
ENSMUSG00000005373	Mlxipl	MLX interacting protein-like	2.30882	0.00100819	1.24385	1
ENSMUSG00000089901	Gm8113	predicted gene 8113	2.29522	2.91046e-05	1.79564	0.0682535
ENSMUSG00000054675	TMEM119	transmembrane protein 119	2.28272	3.39797e-15	1.53625	0.014738
ENSMUSG00000021665	Hexb	hexosaminidase B	2.2594	6.52953e-18	1.73491	0.000326421
ENSMUSG00000025823	Pdia4	protein disulfide isomerase associated 4	2.22447	6.05675e-07	1.52373	0.325493
ENSMUSG00000053093	Myh7	myosin, heavy polypeptide 7, cardiac muscle, beta	2.21286	1.69705e-05	0.897893	0.526518
ENSMUSG00000026117	zap70	zeta-chain (TCR) associated protein kinase	2.16048	0.0147459	2.03243	0.0744304
ENSMUSG00000031389	ARHGAP4	Rho GTPase activating protein 4	2.14982	8.23059e-07	1.47758	0.268864
ENSMUSG00000033192	lpcat2	lysophosphatidylcholine acyltransferase 2	2.04852	1.22785e-06	1.85767	0.00704112
