# Supplementary material for: Genome-Wide Transcriptional Profiling Reveals Two Distinct Outcomes in Central Nervous System Infections of Rabies Virus
Source: Front Microbiol. 2016 May 19;7:751. doi: 10.3389/fmicb.2016.00751 (PMC4871871; doi:10.3389/fmicb.2016.00751)
Supplement: Supplementary file 7 [file Table7.XLS]

## Sheet: Sheet1
Supplementary Table 7. GO enrichment and KEGG pathway analysis of genes commonly up-regulated following CVS-11 and HEP-Flury infection at 10 dpi.
Category	Term	Count	%	P-Value	Benjamini
GO enrichment
GOTERM_BP_FAT	immune response	140	21.1	2.1e-92	5e-89
GOTERM_BP_FAT	inflammatory response	56	8.5	5.6e-31	2.2e-28
GOTERM_BP_FAT	antigen processing and presentation of peptide antigen	27	4.1	5.9e-31	2e-28
GOTERM_BP_FAT	innate immune response	38	5.7	4.7e-27	1e-24
GOTERM_BP_FAT	response to wounding	63	9.5	1e-26	2e-24
GOTERM_BP_FAT	adaptive immune response	31	4.7	1.3e-22	2e-20
GOTERM_BP_FAT	T cell activation	35	5.3	2.7e-22	3.6e-20
GOTERM_BP_FAT	chemotaxis	25	3.8	4.9e-13	2.4e-11
GOTERM_BP_FAT	response to virus	20	3	1.2e-11	5e-10
GOTERM_BP_FAT	cell death	51	7.7	5.5e-11	2e-09
GOTERM_BP_FAT	defense response	97	14.7	8.9e-49	1e-45
GOTERM_BP_FAT	positive regulation of immune system process	63	9.5	1e-40	7.9e-38
GOTERM_BP_FAT	cell activation	59	8.9	1e-31	5.9e-29
GOTERM_BP_FAT	positive regulation of response to stimulus	52	7.9	2.2e-31	1e-28
GOTERM_BP_FAT	antigen processing and presentation	37	5.6	1.3e-29	3.9e-27
GOTERM_BP_FAT	positive regulation of immune response	44	6.6	2e-29	5.1e-27
GOTERM_BP_FAT	leukocyte activation	53	8	1.2e-28	2.7e-26
GOTERM_BP_FAT	immune effector process	39	5.9	2.8e-25	5e-23
GOTERM_BP_FAT	antigen processing and presentation of exogenous antigen	21	3.2	1.7e-23	2.9e-21
GOTERM_BP_FAT	adaptive immune response based on somatic recombination of immune receptors built from immunoglobulin superfamily domains	31	4.7	1.3e-22	2e-20
GOTERM_BP_FAT	regulation of cytokine production	38	5.7	1.6e-22	2.3e-20
GOTERM_BP_FAT	antigen processing and presentation of exogenous peptide antigen	19	2.9	1.8e-22	2.4e-20
GOTERM_BP_FAT	lymphocyte activation	43	6.5	6.1e-22	7.5e-20
GOTERM_BP_FAT	leukocyte mediated immunity	31	4.7	8.8e-22	1e-19
GOTERM_BP_FAT	lymphocyte mediated immunity	28	4.2	2e-20	2.3e-18
GOTERM_BP_FAT	regulation of cell activation	37	5.6	1e-19	1.1e-17
GOTERM_BP_FAT	activation of immune response	28	4.2	8.1e-19	8.3e-17
GOTERM_BP_FAT	regulation of immune effector process	28	4.2	1.6e-18	1.6e-16
GOTERM_BP_FAT	regulation of leukocyte activation	35	5.3	4.9e-18	4.6e-16
GOTERM_BP_FAT	B cell mediated immunity	24	3.6	1.6e-17	1.4e-15
GOTERM_BP_FAT	regulation of lymphocyte activation	33	5	3.9e-17	3.4e-15
GOTERM_BP_FAT	positive regulation of cytokine production	23	3.5	7.4e-17	9.3e-15
GOTERM_BP_FAT	positive regulation of cell activation	28	4.2	7.9e-17	9e-15
GOTERM_BP_FAT	regulation of adaptive immune response based on somatic recombination of immune receptors built from immunoglobulin superfamily domains	22	3.3	1e-16	8.7e-15
GOTERM_BP_FAT	regulation of adaptive immune response	22	3.3	1e-16	8.7e-15
GOTERM_BP_FAT	immunoglobulin mediated immune response	23	3.5	1.1e-16	8.4e-15
GOTERM_BP_FAT	regulation of leukocyte mediated immunity	23	3.5	1.5e-15	1.1e-13
GOTERM_BP_FAT	regulation of lymphocyte mediated immunity	22	3.3	3.5e-15	2.5e-13
GOTERM_BP_FAT	response to bacterium	32	4.8	4.7e-15	3.2e-13
GOTERM_BP_FAT	regulation of T cell activation	27	4.1	5.2e-15	3.5e-13
GOTERM_BP_FAT	positive regulation of leukocyte activation	26	3.9	5.3e-15	3.5e-13
GOTERM_BP_FAT	hemopoietic or lymphoid organ development	42	6.3	1.1e-14	6.8e-13
GOTERM_BP_FAT	immune system development	43	6.5	1.2e-14	7.3e-13
GOTERM_BP_FAT	leukocyte differentiation	30	4.5	1.4e-14	8.6e-13
GOTERM_BP_FAT	positive regulation of lymphocyte activation	25	3.8	1.4e-14	8.4e-13
GOTERM_BP_FAT	antigen processing and presentation of peptide antigen via MHC class I	13	2	1.9e-14	1.1e-12
GOTERM_BP_FAT	hemopoiesis	39	5.9	3.1e-14	1.7e-12
GOTERM_BP_FAT	positive regulation of T cell activation	21	3.2	6.5e-14	3.6e-12
GOTERM_BP_FAT	immune response-regulating signal transduction	19	2.9	8.7e-14	4.6e-12
GOTERM_BP_FAT	immune response-activating signal transduction	18	2.7	2.8e-13	1.4e-11
GOTERM_BP_FAT	regulation of mononuclear cell proliferation	22	3.3	3.6e-13	1.8e-11
GOTERM_BP_FAT	regulation of lymphocyte proliferation	22	3.3	3.6e-13	1.8e-11
GOTERM_BP_FAT	antigen processing and presentation of peptide antigen via MHC class II	12	1.8	3.9e-13	1.9e-11
GOTERM_BP_FAT	antigen processing and presentation of exogenous peptide antigen via MHC class II	12	1.8	3.9e-13	1.9e-11
GOTERM_BP_FAT	taxis	25	3.8	4.9e-13	2.4e-11
GOTERM_BP_FAT	regulation of leukocyte proliferation	22	3.3	6.1e-13	2.9e-11
GOTERM_BP_FAT	T cell differentiation	21	3.2	1.3e-12	5.9e-11
GOTERM_BP_FAT	lymphocyte differentiation	25	3.8	1.4e-12	6.4e-11
GOTERM_BP_FAT	positive regulation of adaptive immune response	15	2.3	3.2e-12	1.4e-10
GOTERM_BP_FAT	positive regulation of adaptive immune response based on somatic recombination of immune receptors built from immunoglobulin superfamily domains	15	2.3	3.2e-12	1.4e-10
GOTERM_BP_FAT	positive regulation of multicellular organismal process	29	4.4	3.7e-12	1.6e-10
GOTERM_BP_FAT	myeloid leukocyte activation	15	2.3	5.1e-12	2.2e-10
GOTERM_BP_FAT	antigen processing and presentation of peptide or polysaccharide antigen via MHC class II	12	1.8	6.1e-12	2.6e-10
GOTERM_BP_FAT	regulation of programmed cell death	56	8.5	6.5e-12	2.7e-10
GOTERM_BP_FAT	regulation of cell death	56	8.5	8.1e-12	3.3e-10
GOTERM_BP_FAT	regulation of lymphocyte differentiation	18	2.7	9.3e-12	3.8e-10
GOTERM_BP_FAT	regulation of apoptosis	55	8.3	1.3e-11	5.1e-10
GOTERM_BP_FAT	positive regulation of immune effector process	16	2.4	2.8e-11	1.1e-09
GOTERM_BP_FAT	positive regulation of lymphocyte mediated immunity	15	2.3	4.4e-11	1.7e-09
GOTERM_BP_FAT	positive regulation of leukocyte mediated immunity	15	2.3	4.4e-11	1.7e-09
GOTERM_BP_FAT	regulation of cytokine biosynthetic process	18	2.7	5.3e-11	2e-09
GOTERM_BP_FAT	positive regulation of programmed cell death	34	5.1	7.3e-11	2.6e-09
GOTERM_BP_FAT	response to molecule of bacterial origin	16	2.4	7.9e-11	2.8e-09
GOTERM_BP_FAT	positive regulation of cell death	34	5.1	9.1e-11	3.2e-09
GOTERM_BP_FAT	positive regulation of cytokine biosynthetic process	15	2.3	9.3e-11	3.2e-09
GOTERM_BP_FAT	negative regulation of immune system process	19	2.9	1.2e-10	3.9e-09
GOTERM_BP_FAT	death	51	7.7	1.3e-10	4.3e-09
GOTERM_BP_FAT	regulation of cell proliferation	52	7.9	1.5e-10	4.9e-09
GOTERM_BP_FAT	defense response to bacterium	22	3.3	1.7e-10	5.7e-09
GOTERM_BP_FAT	immune response-regulating cell surface receptor signaling pathway	15	2.3	1.9e-10	6.1e-09
GOTERM_BP_FAT	positive regulation of apoptosis	33	5	2.6e-10	8.2e-09
GOTERM_BP_FAT	regulation of interleukin-6 production	13	2	4.3e-10	1.3e-08
GOTERM_BP_FAT	regulation of response to external stimulus	21	3.2	4.9e-10	1.5e-08
GOTERM_BP_FAT	cytokine-mediated signaling pathway	16	2.4	6.4e-10	2e-08
GOTERM_BP_FAT	regulation of T cell differentiation	15	2.3	7e-10	2.1e-08
GOTERM_BP_FAT	regulation of tumor necrosis factor production	12	1.8	8.1e-10	2.4e-08
GOTERM_BP_FAT	positive regulation of defense response	16	2.4	8.5e-10	2.5e-08
GOTERM_BP_FAT	regulation of inflammatory response	16	2.4	8.5e-10	2.5e-08
GOTERM_BP_FAT	immune response-activating cell surface receptor signaling pathway	14	2.1	9e-10	2.6e-08
GOTERM_BP_FAT	positive regulation of lymphocyte differentiation	13	2	9.8e-10	2.8e-08
GOTERM_BP_FAT	apoptosis	46	6.9	9.9e-10	2.8e-08
GOTERM_BP_FAT	positive regulation of mononuclear cell proliferation	15	2.3	1.3e-09	3.6e-08
GOTERM_BP_FAT	positive regulation of lymphocyte proliferation	15	2.3	1.3e-09	3.6e-08
GOTERM_BP_FAT	regulation of T cell proliferation	16	2.4	1.4e-09	4e-08
GOTERM_BP_FAT	programmed cell death	46	6.9	1.7e-09	4.7e-08
GOTERM_BP_FAT	positive regulation of leukocyte proliferation	15	2.3	2.2e-09	6.1e-08
GOTERM_BP_FAT	defense response to Gram-positive bacterium	11	1.7	2.3e-09	6e-08
GOTERM_BP_FAT	acute inflammatory response	18	2.7	2.8e-09	7.5e-08
GOTERM_BP_FAT	regulation of T cell mediated immunity	10	1.5	3.1e-09	8.2e-08
GOTERM_BP_FAT	positive regulation of interleukin-6 production	10	1.5	3.1e-09	8.2e-08
GOTERM_BP_FAT	leukocyte activation during immune response	12	1.8	4.6e-09	1.2e-07
GOTERM_BP_FAT	cell activation during immune response	12	1.8	4.6e-09	1.2e-07
GOTERM_BP_FAT	induction of programmed cell death	25	3.8	5.5e-09	1.4e-07
GOTERM_BP_FAT	induction of apoptosis	25	3.8	5.5e-09	1.4e-07
GOTERM_BP_FAT	negative regulation of response to stimulus	16	2.4	6.1e-09	1.5e-07
GOTERM_BP_FAT	positive regulation of T cell differentiation	12	1.8	6.9e-09	1.7e-07
GOTERM_BP_FAT	positive regulation of developmental process	28	4.2	1.1e-08	2.7e-07
GOTERM_BP_FAT	thymic T cell selection	9	1.4	1.3e-08	3.1e-07
GOTERM_BP_FAT	T cell selection	10	1.5	1.7e-08	4.2e-07
GOTERM_BP_FAT	regulation of T cell mediated cytotoxicity	8	1.2	2e-08	4.9e-07
GOTERM_BP_FAT	T cell proliferation	11	1.7	2.2e-08	5.2e-07
GOTERM_BP_FAT	humoral immune response	14	2.1	3.7e-08	8.7e-07
GOTERM_BP_FAT	positive regulation of signal transduction	24	3.6	4.6e-08	1.1e-06
GOTERM_BP_FAT	regulation of innate immune response	13	2	4.7e-08	1.1e-06
GOTERM_BP_FAT	regulation of leukocyte mediated cytotoxicity	11	1.7	4.7e-08	1.1e-06
GOTERM_BP_FAT	regulation of cell killing	11	1.7	4.7e-08	1.1e-06
GOTERM_BP_FAT	regulation of interferon-gamma production	11	1.7	9.5e-08	2.2e-06
GOTERM_BP_FAT	positive regulation of T cell mediated immunity	8	1.2	9.9e-08	2.2e-06
GOTERM_BP_FAT	lymphocyte activation during immune response	9	1.4	1.3e-07	2.9e-06
GOTERM_BP_FAT	positive regulation of T cell mediated cytotoxicity	7	1.1	1.5e-07	3.3e-06
GOTERM_BP_FAT	lymphocyte proliferation	12	1.8	1.6e-07	3.6e-06
GOTERM_BP_FAT	mononuclear cell proliferation	12	1.8	2.1e-07	4.6e-06
GOTERM_BP_FAT	leukocyte proliferation	12	1.8	2.1e-07	4.6e-06
GOTERM_BP_FAT	humoral immune response mediated by circulating immunoglobulin	11	1.7	2.5e-07	5.3e-06
GOTERM_BP_FAT	positive regulation of T cell proliferation	11	1.7	2.5e-07	5.3e-06
GOTERM_BP_FAT	positive regulation of cell communication	24	3.6	2.6e-07	5.6e-06
GOTERM_BP_FAT	response to organic substance	43	6.5	2.8e-07	5.8e-06
GOTERM_BP_FAT	positive regulation of tumor necrosis factor production	8	1.2	3.5e-07	7.3e-06
GOTERM_BP_FAT	regulation of B cell activation	13	2	4e-07	8.2e-06
GOTERM_BP_FAT	complement activation, classical pathway	10	1.5	6.3e-07	1.3e-05
GOTERM_BP_FAT	regulation of B cell mediated immunity	10	1.5	6.3e-07	1.3e-05
GOTERM_BP_FAT	regulation of immunoglobulin mediated immune response	10	1.5	6.3e-07	1.3e-05
GOTERM_BP_FAT	positive regulation of leukocyte mediated cytotoxicity	9	1.4	7.5e-07	1.5e-05
GOTERM_BP_FAT	alpha-beta T cell activation	9	1.4	7.5e-07	1.5e-05
GOTERM_BP_FAT	positive regulation of phagocytosis	9	1.4	7.5e-07	1.5e-05
GOTERM_BP_FAT	positive regulation of cell killing	9	1.4	7.5e-07	1.5e-05
GOTERM_BP_FAT	phagocytosis	12	1.8	8.9e-07	1.8e-05
GOTERM_BP_FAT	positive regulation of cell proliferation	29	4.4	1.1e-06	2.2e-05
GOTERM_BP_FAT	locomotory behavior	26	3.9	1.4e-06	2.8e-05
GOTERM_BP_FAT	negative regulation of cell proliferation	25	3.8	1.5e-06	3e-05
GOTERM_BP_FAT	innate immune response-activating signal transduction	7	1.1	1.5e-06	3e-05
GOTERM_BP_FAT	regulation of phagocytosis	9	1.4	1.5e-06	3e-05
GOTERM_BP_FAT	leukocyte migration	11	1.7	2e-06	3.8e-05
GOTERM_BP_FAT	regulation of alpha-beta T cell activation	10	1.5	2e-06	3.9e-05
GOTERM_BP_FAT	negative regulation of cell activation	12	1.8	2.1e-06	3.9e-05
GOTERM_BP_FAT	negative regulation of leukocyte activation	12	1.8	2.1e-06	3.9e-05
GOTERM_BP_FAT	positive regulation of alpha-beta T cell activation	9	1.4	2.2e-06	4e-05
GOTERM_BP_FAT	positive regulation of protein kinase cascade	15	2.3	2.5e-06	4.7e-05
GOTERM_BP_FAT	regulation of multi-organism process	7	1.1	2.7e-06	5e-05
GOTERM_BP_FAT	regulation of leukocyte migration	6	0.9	2.9e-06	5.2e-05
GOTERM_BP_FAT	antigen receptor-mediated signaling pathway	10	1.5	3.4e-06	6.2e-05
GOTERM_BP_FAT	complement activation	10	1.5	3.4e-06	6.2e-05
GOTERM_BP_FAT	activation of plasma proteins involved in acute inflammatory response	10	1.5	3.4e-06	6.2e-05
GOTERM_BP_FAT	negative regulation of immune effector process	8	1.2	3.6e-06	6.5e-05
GOTERM_BP_FAT	activation of innate immune response	7	1.1	4.7e-06	8.3e-05
GOTERM_BP_FAT	leukocyte adhesion	7	1.1	4.7e-06	8.3e-05
GOTERM_BP_FAT	T cell activation during immune response	7	1.1	4.7e-06	8.3e-05
GOTERM_BP_FAT	B cell receptor signaling pathway	7	1.1	4.7e-06	8.3e-05
GOTERM_BP_FAT	response to lipopolysaccharide	10	1.5	5.6e-06	9.8e-05
GOTERM_BP_FAT	negative thymic T cell selection	6	0.9	6.3e-06	0.00011
GOTERM_BP_FAT	negative regulation of defense response	9	1.4	7.2e-06	0.00012
GOTERM_BP_FAT	regulation of production of molecular mediator of immune response	9	1.4	7.2e-06	0.00012
GOTERM_BP_FAT	mast cell activation	7	1.1	7.5e-06	0.00013
GOTERM_BP_FAT	antigen processing and presentation of exogenous peptide antigen via MHC class I	5	0.8	7.7e-06	0.00013
GOTERM_BP_FAT	T cell differentiation in the thymus	9	1.4	1.2e-05	0.00021
GOTERM_BP_FAT	regulation of B cell proliferation	9	1.4	1.2e-05	0.00021
GOTERM_BP_FAT	negative T cell selection	6	0.9	1.2e-05	0.00021
GOTERM_BP_FAT	pattern recognition receptor signaling pathway	6	0.9	1.2e-05	0.00021
GOTERM_BP_FAT	negative regulation of lymphocyte activation	11	1.7	1.2e-05	0.00021
GOTERM_BP_FAT	positive regulation of cell differentiation	20	3	1.5e-05	0.00026
GOTERM_BP_FAT	positive regulation of I-kappaB kinase/NF-kappaB cascade	9	1.4	1.5e-05	0.00026
GOTERM_BP_FAT	positive regulation of cellular biosynthetic process	41	6.2	1.6e-05	0.00026
GOTERM_BP_FAT	positive regulation of interferon-gamma production	7	1.1	1.8e-05	0.00029
GOTERM_BP_FAT	neutrophil chemotaxis	7	1.1	1.8e-05	0.00029
GOTERM_BP_FAT	positive regulation of endocytosis	9	1.4	2e-05	0.00032
GOTERM_BP_FAT	positive regulation of biosynthetic process	41	6.2	2e-05	0.00032
GOTERM_BP_FAT	cell proliferation	24	3.6	2.5e-05	0.00041
GOTERM_BP_FAT	negative regulation of immune response	8	1.2	2.5e-05	0.0004
GOTERM_BP_FAT	regulation of inflammatory response to antigenic stimulus	7	1.1	2.6e-05	0.0004
GOTERM_BP_FAT	regulation of acute inflammatory response	7	1.1	2.6e-05	0.0004
GOTERM_BP_FAT	positive regulation of cellular component organization	16	2.4	2.8e-05	0.00044
GOTERM_BP_FAT	positive regulation of innate immune response	9	1.4	3.1e-05	0.00048
GOTERM_BP_FAT	leukocyte chemotaxis	8	1.2	3.3e-05	0.00051
GOTERM_BP_FAT	cell chemotaxis	8	1.2	3.3e-05	0.00051
GOTERM_BP_FAT	positive regulation of macromolecule metabolic process	44	6.6	3.6e-05	0.00056
GOTERM_BP_FAT	positive regulation of B cell activation	9	1.4	3.8e-05	0.00058
GOTERM_BP_FAT	alpha-beta T cell activation during immune response	5	0.8	5.1e-05	0.00077
GOTERM_BP_FAT	regulation of antigen receptor-mediated signaling pathway	6	0.9	5.7e-05	0.00086
GOTERM_BP_FAT	regulation of acute inflammatory response to antigenic stimulus	6	0.9	5.7e-05	0.00086
GOTERM_BP_FAT	regulation of hypersensitivity	6	0.9	5.7e-05	0.00086
GOTERM_BP_FAT	regulation of I-kappaB kinase/NF-kappaB cascade	9	1.4	6.9e-05	0.001
GOTERM_BP_FAT	positive regulation of transport	16	2.4	7.1e-05	0.0011
GOTERM_BP_FAT	protein processing	13	2	8e-05	0.0012
GOTERM_BP_FAT	positive regulation of immunoglobulin mediated immune response	6	0.9	8.6e-05	0.0013
GOTERM_BP_FAT	positive regulation of B cell mediated immunity	6	0.9	8.6e-05	0.0013
GOTERM_BP_FAT	negative regulation of leukocyte mediated immunity	6	0.9	8.6e-05	0.0013
GOTERM_BP_FAT	negative regulation of lymphocyte mediated immunity	6	0.9	8.6e-05	0.0013
GOTERM_BP_FAT	negative regulation of inflammatory response	7	1.1	9.1e-05	0.0013
GOTERM_BP_FAT	protein maturation by peptide bond cleavage	11	1.7	9.2e-05	0.0013
GOTERM_BP_FAT	negative regulation of T cell activation	9	1.4	9.9e-05	0.0014
GOTERM_BP_FAT	positive thymic T cell selection	5	0.8	9.9e-05	0.0014
GOTERM_BP_FAT	response to cytokine stimulus	8	1.2	0.00011	0.0015
GOTERM_BP_FAT	regulation of protein kinase cascade	17	2.6	0.00013	0.0019
GOTERM_BP_FAT	protein maturation	13	2	0.00015	0.0021
GOTERM_BP_FAT	myeloid cell differentiation	13	2	0.00015	0.0021
GOTERM_BP_FAT	positive regulation of inflammatory response	7	1.1	0.00015	0.0022
GOTERM_BP_FAT	antigen processing and presentation of peptide antigen via MHC class Ib	4	0.6	0.00017	0.0024
GOTERM_BP_FAT	antigen processing and presentation of endogenous peptide antigen	4	0.6	0.00017	0.0024
GOTERM_BP_FAT	antigen processing and presentation of endogenous antigen	4	0.6	0.00017	0.0024
GOTERM_BP_FAT	ISG15-protein conjugation	4	0.6	0.00017	0.0024
GOTERM_BP_FAT	positive regulation of JNK cascade	6	0.9	0.00018	0.0024
GOTERM_BP_FAT	regulation of B cell differentiation	6	0.9	0.00018	0.0024
GOTERM_BP_FAT	positive regulation of stress-activated protein kinase signaling pathway	6	0.9	0.00018	0.0024
GOTERM_BP_FAT	negative regulation of lymphocyte proliferation	8	1.2	0.0002	0.0027
GOTERM_BP_FAT	negative regulation of leukocyte proliferation	8	1.2	0.0002	0.0027
GOTERM_BP_FAT	negative regulation of mononuclear cell proliferation	8	1.2	0.0002	0.0027
GOTERM_BP_FAT	regulation of cellular localization	17	2.6	0.0002	0.0028
GOTERM_BP_FAT	positive regulation of MAPKKK cascade	9	1.4	0.00023	0.0031
GOTERM_BP_FAT	positive T cell selection	5	0.8	0.00028	0.0038
GOTERM_BP_FAT	positive regulation of response to external stimulus	8	1.2	0.0004	0.0053
GOTERM_BP_FAT	CD4-positive, alpha-beta T cell differentiation during immune response	4	0.6	0.00043	0.0057
GOTERM_BP_FAT	T-helper cell differentiation	4	0.6	0.00043	0.0057
GOTERM_BP_FAT	positive regulation of leukocyte migration	4	0.6	0.00043	0.0057
GOTERM_BP_FAT	response to peptidoglycan	5	0.8	0.00043	0.0057
GOTERM_BP_FAT	lymph node development	6	0.9	0.00043	0.0057
GOTERM_BP_FAT	positive regulation of alpha-beta T cell differentiation	6	0.9	0.00043	0.0057
GOTERM_BP_FAT	regulation of endocytosis	9	1.4	0.00046	0.0061
GOTERM_BP_FAT	regulation of protein transport	10	1.5	0.00046	0.0061
GOTERM_BP_FAT	regulation of secretion	14	2.1	0.00051	0.0066
GOTERM_BP_FAT	regulation of peptidyl-tyrosine phosphorylation	9	1.4	0.00053	0.0068
GOTERM_BP_FAT	regulation of interleukin-2 production	6	0.9	0.00056	0.0072
GOTERM_BP_FAT	regulation of protein secretion	7	1.1	0.00057	0.0072
GOTERM_BP_FAT	positive regulation of molecular function	24	3.6	0.00062	0.0079
GOTERM_BP_FAT	chaperone mediated protein folding requiring cofactor	5	0.8	0.00063	0.0079
GOTERM_BP_FAT	regulation of humoral immune response	5	0.8	0.00063	0.0079
GOTERM_BP_FAT	behavior	29	4.4	0.00063	0.008
GOTERM_BP_FAT	positive regulation of DNA binding	8	1.2	0.00064	0.0079
GOTERM_BP_FAT	positive regulation of macromolecule biosynthetic process	35	5.3	0.00067	0.0083
GOTERM_BP_FAT	regulation of vesicle-mediated transport	11	1.7	0.00071	0.0087
GOTERM_BP_FAT	regulation of phosphorylation	23	3.5	0.00071	0.0087
GOTERM_BP_FAT	cytokine production	8	1.2	0.00074	0.009
GOTERM_BP_FAT	cellular extravasation	4	0.6	0.00083	0.01
GOTERM_BP_FAT	T cell differentiation during immune response	4	0.6	0.00083	0.01
GOTERM_BP_FAT	alpha-beta T cell differentiation during immune response	4	0.6	0.00083	0.01
GOTERM_BP_FAT	negative regulation of adaptive immune response	5	0.8	0.00088	0.011
GOTERM_BP_FAT	negative regulation of adaptive immune response based on somatic recombination of immune receptors built from immunoglobulin superfamily domains	5	0.8	0.00088	0.011
GOTERM_BP_FAT	positive regulation of inflammatory response to antigenic stimulus	5	0.8	0.00088	0.011
GOTERM_BP_FAT	positive regulation of B cell proliferation	6	0.9	0.00089	0.011
GOTERM_BP_FAT	regulation of alpha-beta T cell differentiation	6	0.9	0.00089	0.011
GOTERM_BP_FAT	regulation of establishment of protein localization	10	1.5	0.0009	0.011
GOTERM_BP_FAT	multicellular organismal homeostasis	10	1.5	0.0009	0.011
GOTERM_BP_FAT	positive regulation of binding	8	1.2	0.00098	0.012
GOTERM_BP_FAT	regulation of transcription factor activity	9	1.4	0.0011	0.013
GOTERM_BP_FAT	positive regulation of transcription factor activity	7	1.1	0.0011	0.013
GOTERM_BP_FAT	icosanoid metabolic process	7	1.1	0.0011	0.013
GOTERM_BP_FAT	myeloid leukocyte differentiation	7	1.1	0.0011	0.013
GOTERM_BP_FAT	regulation of phosphorus metabolic process	23	3.5	0.0012	0.014
GOTERM_BP_FAT	regulation of phosphate metabolic process	23	3.5	0.0012	0.014
GOTERM_BP_FAT	'de novo' protein folding	5	0.8	0.0012	0.014
GOTERM_BP_FAT	prostanoid metabolic process	5	0.8	0.0012	0.014
GOTERM_BP_FAT	'de novo' posttranslational protein folding	5	0.8	0.0012	0.014
GOTERM_BP_FAT	prostaglandin metabolic process	5	0.8	0.0012	0.014
GOTERM_BP_FAT	regulation of DNA binding	10	1.5	0.0012	0.014
GOTERM_BP_FAT	regulation of protein localization	11	1.7	0.0013	0.015
GOTERM_BP_FAT	positive regulation of interleukin-1 beta secretion	4	0.6	0.0014	0.016
GOTERM_BP_FAT	antigen processing and presentation via MHC class Ib	4	0.6	0.0014	0.016
GOTERM_BP_FAT	toll-like receptor signaling pathway	4	0.6	0.0014	0.016
GOTERM_BP_FAT	positive regulation of interleukin-1 secretion	4	0.6	0.0014	0.016
GOTERM_BP_FAT	activated T cell proliferation	4	0.6	0.0014	0.016
GOTERM_BP_FAT	positive regulation of interleukin-1 production	4	0.6	0.0014	0.016
GOTERM_BP_FAT	regulation of interferon-alpha production	4	0.6	0.0014	0.016
GOTERM_BP_FAT	positive regulation of interleukin-1 beta production	4	0.6	0.0014	0.016
GOTERM_BP_FAT	regulation of interleukin-1 secretion	4	0.6	0.0014	0.016
GOTERM_BP_FAT	regulation of interleukin-1 beta secretion	4	0.6	0.0014	0.016
GOTERM_BP_FAT	unsaturated fatty acid metabolic process	7	1.1	0.0016	0.018
GOTERM_BP_FAT	negative regulation of response to external stimulus	7	1.1	0.0016	0.018
GOTERM_BP_FAT	defense response to virus	5	0.8	0.0016	0.018
GOTERM_BP_FAT	regulation of cytokine secretion	5	0.8	0.0016	0.018
GOTERM_BP_FAT	phagocytosis, engulfment	5	0.8	0.0016	0.018
GOTERM_BP_FAT	positive regulation of nitric oxide biosynthetic process	5	0.8	0.0016	0.018
GOTERM_BP_FAT	regulation of myeloid leukocyte mediated immunity	5	0.8	0.0016	0.018
GOTERM_BP_FAT	regulation of immunoglobulin production	6	0.9	0.0017	0.019
GOTERM_BP_FAT	positive regulation of NF-kappaB transcription factor activity	6	0.9	0.0017	0.019
GOTERM_BP_FAT	B cell activation	10	1.5	0.0018	0.02
GOTERM_BP_FAT	positive regulation of cell migration	7	1.1	0.0018	0.02
GOTERM_BP_FAT	natural killer cell activation	5	0.8	0.0021	0.023
GOTERM_BP_FAT	regulation of myeloid cell differentiation	8	1.2	0.0021	0.023
GOTERM_BP_FAT	positive regulation of type II hypersensitivity	4	0.6	0.0022	0.024
GOTERM_BP_FAT	response to ATP	4	0.6	0.0022	0.024
GOTERM_BP_FAT	regulation of type IIa hypersensitivity	4	0.6	0.0022	0.024
GOTERM_BP_FAT	myeloid dendritic cell activation	4	0.6	0.0022	0.024
GOTERM_BP_FAT	regulation of type II hypersensitivity	4	0.6	0.0022	0.024
GOTERM_BP_FAT	myeloid dendritic cell differentiation	4	0.6	0.0022	0.024
GOTERM_BP_FAT	positive regulation of myeloid leukocyte mediated immunity	4	0.6	0.0022	0.024
GOTERM_BP_FAT	positive regulation of type IIa hypersensitivity	4	0.6	0.0022	0.024
GOTERM_BP_FAT	regulation of tumor necrosis factor biosynthetic process	4	0.6	0.0022	0.024
GOTERM_BP_FAT	positive regulation of angiogenesis	5	0.8	0.0026	0.028
GOTERM_BP_FAT	response to fungus	5	0.8	0.0026	0.028
GOTERM_BP_FAT	myeloid leukocyte mediated immunity	5	0.8	0.0026	0.028
GOTERM_BP_FAT	intracellular signaling cascade	50	7.6	0.0027	0.029
GOTERM_BP_FAT	negative regulation of T cell proliferation	6	0.9	0.0028	0.03
GOTERM_BP_FAT	negative regulation of programmed cell death	19	2.9	0.0029	0.031
GOTERM_BP_FAT	negative regulation of cell death	19	2.9	0.003	0.032
GOTERM_BP_FAT	positive regulation of cell motion	7	1.1	0.0031	0.033
GOTERM_BP_FAT	regulation of myeloid leukocyte differentiation	6	0.9	0.0033	0.035
GOTERM_BP_FAT	nitrogen compound catabolic process	7	1.1	0.0035	0.037
GOTERM_BP_FAT	antigen processing and presentation of exogenous protein antigen via MHC class Ib, TAP-dependent	3	0.5	0.0037	0.039
GOTERM_BP_FAT	response to molecule of fungal origin	3	0.5	0.0037	0.039
GOTERM_BP_FAT	antigen processing and presentation of exogenous peptide antigen via MHC class Ib	3	0.5	0.0037	0.039
GOTERM_BP_FAT	regulation of type III hypersensitivity	3	0.5	0.0037	0.039
GOTERM_BP_FAT	positive regulation of type III hypersensitivity	3	0.5	0.0037	0.039
GOTERM_BP_FAT	alpha-beta T cell proliferation	3	0.5	0.0037	0.039
GOTERM_BP_FAT	regulation of protein amino acid phosphorylation	12	1.8	0.0039	0.041
GOTERM_BP_FAT	regulation of nitric oxide biosynthetic process	5	0.8	0.004	0.042
GOTERM_BP_FAT	alpha-beta T cell differentiation	5	0.8	0.004	0.042
GOTERM_BP_FAT	positive regulation of locomotion	7	1.1	0.0044	0.046
GOTERM_BP_FAT	positive regulation of acute inflammatory response to antigenic stimulus	4	0.6	0.0045	0.046
GOTERM_BP_FAT	positive regulation of hypersensitivity	4	0.6	0.0045	0.046
GOTERM_BP_FAT	CD4-positive, alpha beta T cell differentiation	4	0.6	0.0045	0.046
GOTERM_BP_FAT	positive regulation of cytokine secretion	4	0.6	0.0045	0.046
GOTERM_BP_FAT	regulation of binding	10	1.5	0.0047	0.048
GOTERM_BP_FAT	regulation of cell motion	11	1.7	0.0048	0.049
GOTERM_BP_FAT	regulation of angiogenesis	7	1.1	0.005	0.05
GOTERM_BP_FAT	regulation of homeostatic process	8	1.2	0.0053	0.053
GOTERM_BP_FAT	negative regulation of apoptosis	18	2.7	0.0053	0.053
GOTERM_BP_FAT	regulation of cell migration	10	1.5	0.0054	0.054
GOTERM_BP_FAT	regulation of MAPKKK cascade	10	1.5	0.0058	0.058
GOTERM_BP_FAT	regulation of T cell receptor signaling pathway	4	0.6	0.006	0.059
GOTERM_BP_FAT	regulation of chemokine production	4	0.6	0.006	0.059
GOTERM_BP_FAT	positive regulation of acute inflammatory response	4	0.6	0.006	0.059
GOTERM_BP_FAT	detection of biotic stimulus	4	0.6	0.006	0.059
GOTERM_BP_FAT	regulation of protein modification process	14	2.1	0.0061	0.06
GOTERM_BP_FAT	regulation of cell adhesion	10	1.5	0.0062	0.061
GOTERM_BP_FAT	positive regulation of T cell differentiation in the thymus	3	0.5	0.0072	0.07
GOTERM_BP_FAT	regulation of interferon-alpha biosynthetic process	3	0.5	0.0072	0.07
GOTERM_BP_FAT	positive regulation of tumor necrosis factor biosynthetic process	3	0.5	0.0072	0.07
GOTERM_BP_FAT	positive regulation of interferon-alpha biosynthetic process	3	0.5	0.0072	0.07
GOTERM_BP_FAT	regulation of granulocyte differentiation	3	0.5	0.0072	0.07
GOTERM_BP_FAT	innate immune response activating cell surface receptor signaling pathway	3	0.5	0.0072	0.07
GOTERM_BP_FAT	positive regulation of antigen receptor-mediated signaling pathway	3	0.5	0.0072	0.07
GOTERM_BP_FAT	positive regulation of peptidyl-tyrosine phosphorylation	6	0.9	0.0075	0.072
GOTERM_BP_FAT	positive regulation of nitrogen compound metabolic process	31	4.7	0.0077	0.073
GOTERM_BP_FAT	leukocyte mediated cytotoxicity	4	0.6	0.0078	0.074
GOTERM_BP_FAT	response to exogenous dsRNA	4	0.6	0.0078	0.074
GOTERM_BP_FAT	response to extracellular stimulus	12	1.8	0.0079	0.075
GOTERM_BP_FAT	cytolysis	5	0.8	0.0082	0.077
GOTERM_BP_FAT	negative regulation of signal transduction	14	2.1	0.0082	0.077
GOTERM_BP_FAT	elevation of cytosolic calcium ion concentration	6	0.9	0.0085	0.079
GOTERM_BP_FAT	positive regulation of protein transport	6	0.9	0.0085	0.079
GOTERM_BP_FAT	negative regulation of multicellular organismal process	10	1.5	0.0093	0.086
GOTERM_BP_FAT	peptidyl-tyrosine modification	6	0.9	0.0096	0.088
GOTERM_BP_FAT	peptidyl-tyrosine phosphorylation	6	0.9	0.0096	0.088
GOTERM_BP_FAT	cytokine biosynthetic process	4	0.6	0.0098	0.09
GOTERM_BP_FAT	regulation of response to biotic stimulus	4	0.6	0.0098	0.09
GOTERM_BP_FAT	regulation of T cell differentiation in the thymus	4	0.6	0.0098	0.09
GOTERM_BP_FAT	regulation of interleukin-6 biosynthetic process	4	0.6	0.0098	0.09
GOTERM_BP_FAT	cellular defense response	4	0.6	0.0098	0.09
GOTERM_BP_FAT	regulation of interleukin-1 beta production	4	0.6	0.0098	0.09
GOTERM_BP_FAT	positive regulation of organelle organization	7	1.1	0.01	0.092
GOTERM_BP_FAT	protein kinase cascade	17	2.6	0.01	0.095
GOTERM_BP_FAT	cytosolic calcium ion homeostasis	6	0.9	0.011	0.097
GOTERM_BP_FAT	type I interferon production	3	0.5	0.012	0.11
GOTERM_BP_FAT	B cell activation during immune response	3	0.5	0.012	0.11
GOTERM_BP_FAT	type I interferon biosynthetic process	3	0.5	0.012	0.11
GOTERM_BP_FAT	regulation of defense response to virus	3	0.5	0.012	0.11
GOTERM_BP_FAT	positive regulation of chemokine biosynthetic process	3	0.5	0.012	0.11
GOTERM_BP_FAT	mature B cell differentiation during immune response	3	0.5	0.012	0.11
GOTERM_BP_FAT	regulation of interleukin-2 biosynthetic process	4	0.6	0.012	0.11
GOTERM_BP_FAT	regulation of interferon-beta production	4	0.6	0.012	0.11
GOTERM_BP_FAT	regulation of alpha-beta T cell proliferation	4	0.6	0.012	0.11
GOTERM_BP_FAT	cytokine metabolic process	4	0.6	0.012	0.11
GOTERM_BP_FAT	regulation of interleukin-1 production	4	0.6	0.012	0.11
GOTERM_BP_FAT	negative regulation of transport	8	1.2	0.014	0.12
GOTERM_BP_FAT	positive regulation of protein amino acid phosphorylation	7	1.1	0.014	0.13
GOTERM_BP_FAT	cytokinesis	5	0.8	0.015	0.13
GOTERM_BP_FAT	negative regulation of secretion	5	0.8	0.015	0.13
GOTERM_BP_FAT	positive regulation of mitosis	4	0.6	0.015	0.13
GOTERM_BP_FAT	positive regulation of nuclear division	4	0.6	0.015	0.13
GOTERM_BP_FAT	regulation of interleukin-12 production	4	0.6	0.015	0.13
GOTERM_BP_FAT	regulation of type I interferon production	4	0.6	0.015	0.13
GOTERM_BP_FAT	regulation of tissue remodeling	4	0.6	0.015	0.13
GOTERM_BP_FAT	response to hormone stimulus	13	2	0.015	0.13
GOTERM_BP_FAT	negative regulation of cell communication	14	2.1	0.016	0.14
GOTERM_BP_FAT	regulation of locomotion	10	1.5	0.017	0.14
GOTERM_BP_FAT	membrane invagination	14	2.1	0.017	0.15
GOTERM_BP_FAT	endocytosis	14	2.1	0.017	0.15
GOTERM_BP_FAT	response to yeast	3	0.5	0.017	0.15
GOTERM_BP_FAT	negative regulation of T cell mediated immunity	3	0.5	0.017	0.15
GOTERM_BP_FAT	positive regulation of production of molecular mediator of immune response	3	0.5	0.017	0.15
GOTERM_BP_FAT	germinal center formation	3	0.5	0.017	0.15
GOTERM_BP_FAT	cell adhesion	31	4.7	0.017	0.15
GOTERM_BP_FAT	positive regulation of cell adhesion	6	0.9	0.018	0.15
GOTERM_BP_FAT	regulation of RNA stability	4	0.6	0.018	0.15
GOTERM_BP_FAT	cell killing	4	0.6	0.018	0.15
GOTERM_BP_FAT	positive regulation of calcium-mediated signaling	4	0.6	0.018	0.15
GOTERM_BP_FAT	biological adhesion	31	4.7	0.018	0.15
GOTERM_BP_FAT	homeostasis of number of cells	10	1.5	0.019	0.16
GOTERM_BP_FAT	positive regulation of phosphorylation	7	1.1	0.02	0.16
GOTERM_BP_FAT	negative regulation of molecular function	11	1.7	0.02	0.16
GOTERM_BP_FAT	positive regulation of protein modification process	8	1.2	0.021	0.17
GOTERM_BP_FAT	acute-phase response	5	0.8	0.021	0.17
GOTERM_BP_FAT	regulation of osteoclast differentiation	4	0.6	0.021	0.17
GOTERM_BP_FAT	positive regulation of protein secretion	4	0.6	0.021	0.17
GOTERM_BP_FAT	regulation of JNK cascade	6	0.9	0.021	0.17
GOTERM_BP_FAT	cellular response to extracellular stimulus	6	0.9	0.021	0.17
GOTERM_BP_FAT	protein amino acid phosphorylation	34	5.1	0.021	0.17
GOTERM_BP_FAT	positive regulation of phosphate metabolic process	7	1.1	0.023	0.18
GOTERM_BP_FAT	positive regulation of phosphorus metabolic process	7	1.1	0.023	0.18
GOTERM_BP_FAT	B cell differentiation	6	0.9	0.023	0.18
GOTERM_BP_FAT	regulation of stress-activated protein kinase signaling pathway	6	0.9	0.023	0.18
GOTERM_BP_FAT	nucleotide catabolic process	5	0.8	0.023	0.18
GOTERM_BP_FAT	regulation of humoral immune response mediated by circulating immunoglobulin	3	0.5	0.024	0.18
GOTERM_BP_FAT	mature B cell differentiation	3	0.5	0.024	0.18
GOTERM_BP_FAT	regulation of chemokine biosynthetic process	3	0.5	0.024	0.18
GOTERM_BP_FAT	inflammatory response to antigenic stimulus	3	0.5	0.024	0.18
GOTERM_BP_FAT	detection of bacterium	3	0.5	0.024	0.18
GOTERM_BP_FAT	regulation of cytokine production during immune response	3	0.5	0.024	0.18
GOTERM_BP_FAT	positive regulation of interferon-beta biosynthetic process	3	0.5	0.024	0.18
GOTERM_BP_FAT	positive regulation of isotype switching to IgG isotypes	3	0.5	0.024	0.18
GOTERM_BP_FAT	T cell mediated immunity	3	0.5	0.024	0.18
GOTERM_BP_FAT	regulation of interferon-beta biosynthetic process	3	0.5	0.024	0.18
GOTERM_BP_FAT	response to protozoan	3	0.5	0.024	0.18
GOTERM_BP_FAT	negative regulation of insulin receptor signaling pathway	3	0.5	0.024	0.18
GOTERM_BP_FAT	lipoprotein transport	3	0.5	0.024	0.18
GOTERM_BP_FAT	regulation of symbiosis, encompassing mutualism through parasitism	3	0.5	0.024	0.18
GOTERM_BP_FAT	negative regulation of multi-organism process	3	0.5	0.024	0.18
GOTERM_BP_FAT	regulation of calcium-mediated signaling	4	0.6	0.025	0.19
GOTERM_BP_FAT	production of molecular mediator of immune response	5	0.8	0.026	0.2
GOTERM_BP_FAT	positive regulation of cellular protein metabolic process	9	1.4	0.026	0.2
GOTERM_BP_FAT	regulation of JAK-STAT cascade	4	0.6	0.028	0.22
GOTERM_BP_FAT	T-helper 1 type immune response	3	0.5	0.031	0.23
GOTERM_BP_FAT	negative regulation of peptidyl-tyrosine phosphorylation	3	0.5	0.031	0.23
GOTERM_BP_FAT	negative regulation of leukocyte mediated cytotoxicity	3	0.5	0.031	0.23
GOTERM_BP_FAT	regulation of type I hypersensitivity	3	0.5	0.031	0.23
GOTERM_BP_FAT	negative regulation of cell killing	3	0.5	0.031	0.23
GOTERM_BP_FAT	positive regulation of cell cycle	5	0.8	0.032	0.24
GOTERM_BP_FAT	regulation of endopeptidase activity	6	0.9	0.032	0.24
GOTERM_BP_FAT	regulation of caspase activity	6	0.9	0.032	0.24
GOTERM_BP_FAT	response to endogenous stimulus	13	2	0.032	0.24
GOTERM_BP_FAT	regulation of natural killer cell mediated immunity	4	0.6	0.033	0.24
GOTERM_BP_FAT	regulation of natural killer cell mediated cytotoxicity	4	0.6	0.033	0.24
GOTERM_BP_FAT	mammary gland development	8	1.2	0.033	0.24
GOTERM_BP_FAT	regulation of peptidase activity	6	0.9	0.034	0.25
GOTERM_BP_FAT	phosphorylation	36	5.4	0.036	0.26
GOTERM_BP_FAT	negative regulation of myeloid cell differentiation	4	0.6	0.037	0.26
GOTERM_BP_FAT	nucleobase, nucleoside, nucleotide and nucleic acid catabolic process	5	0.8	0.038	0.27
GOTERM_BP_FAT	nucleobase, nucleoside and nucleotide catabolic process	5	0.8	0.038	0.27
GOTERM_BP_FAT	positive regulation of activated T cell proliferation	3	0.5	0.039	0.27
GOTERM_BP_FAT	positive regulation of interleukin-2 biosynthetic process	3	0.5	0.039	0.27
GOTERM_BP_FAT	positive regulation of interferon-gamma biosynthetic process	3	0.5	0.039	0.27
GOTERM_BP_FAT	positive regulation of CD4-positive, alpha beta T cell differentiation	3	0.5	0.039	0.27
GOTERM_BP_FAT	positive regulation of secretion	6	0.9	0.04	0.28
GOTERM_BP_FAT	negative regulation of growth	7	1.1	0.04	0.28
GOTERM_BP_FAT	regulation of growth	16	2.4	0.041	0.28
GOTERM_BP_FAT	positive regulation of protein metabolic process	9	1.4	0.041	0.28
GOTERM_BP_FAT	response to dsRNA	4	0.6	0.042	0.29
GOTERM_BP_FAT	protein secretion	4	0.6	0.042	0.29
GOTERM_BP_FAT	positive regulation of transcription, DNA-dependent	23	3.5	0.042	0.29
GOTERM_BP_FAT	positive regulation of RNA metabolic process	23	3.5	0.045	0.3
GOTERM_BP_FAT	regulation of ARF protein signal transduction	5	0.8	0.045	0.3
GOTERM_BP_FAT	regulation of cell cycle process	7	1.1	0.045	0.31
GOTERM_BP_FAT	cell cycle	31	4.7	0.046	0.31
GOTERM_BP_FAT	wound healing	9	1.4	0.047	0.31
GOTERM_BP_FAT	DNA damage response, signal transduction resulting in induction of apoptosis	4	0.6	0.047	0.31
GOTERM_BP_FAT	positive regulation of isotype switching	3	0.5	0.047	0.31
GOTERM_BP_FAT	regulation of amino acid transport	3	0.5	0.047	0.31
GOTERM_BP_FAT	negative regulation of B cell proliferation	3	0.5	0.047	0.31
GOTERM_BP_FAT	macrophage activation	3	0.5	0.047	0.31
GOTERM_BP_FAT	prostanoid biosynthetic process	3	0.5	0.047	0.31
GOTERM_BP_FAT	regulation of isotype switching to IgG isotypes	3	0.5	0.047	0.31
GOTERM_BP_FAT	regulation of interleukin-10 production	3	0.5	0.047	0.31
GOTERM_BP_FAT	regulation of organic acid transport	3	0.5	0.047	0.31
GOTERM_BP_FAT	regulation of insulin receptor signaling pathway	3	0.5	0.047	0.31
GOTERM_BP_FAT	positive regulation of alpha-beta T cell proliferation	3	0.5	0.047	0.31
GOTERM_BP_FAT	prostaglandin biosynthetic process	3	0.5	0.047	0.31
KEGG pathway
KEGG_PATHWAY	Cell adhesion molecules (CAMs)	36	5.4	4.9e-15	6e-13
KEGG_PATHWAY	Cytokine-cytokine receptor interaction	44	6.6	4.8e-14	2.9e-12
KEGG_PATHWAY	Antigen processing and presentation	27	4.1	5.9e-14	2.4e-12
KEGG_PATHWAY	Graft-versus-host disease	21	3.2	1e-12	2.6e-11
KEGG_PATHWAY	Toll-like receptor signaling pathway	26	3.9	4e-12	8.1e-11
KEGG_PATHWAY	Viral myocarditis	24	3.6	6e-11	1.1e-09
KEGG_PATHWAY	Primary immunodeficiency	15	2.3	4.5e-10	7e-09
KEGG_PATHWAY	Chemokine signaling pathway	32	4.8	5.5e-10	7.5e-09
KEGG_PATHWAY	NOD-like receptor signaling pathway	18	2.7	3.2e-09	3.9e-08
KEGG_PATHWAY	Jak-STAT signaling pathway	27	4.1	1.3e-08	1.3e-07
KEGG_PATHWAY	Natural killer cell mediated cytotoxicity	24	3.6	1.4e-08	1.3e-07
KEGG_PATHWAY	Cytosolic DNA-sensing pathway	15	2.3	2.2e-07	1.7e-06
KEGG_PATHWAY	Apoptosis	17	2.6	3.5e-06	2.4e-05
KEGG_PATHWAY	B cell receptor signaling pathway	16	2.4	5.5e-06	3.5e-05
KEGG_PATHWAY	Fc gamma R-mediated phagocytosis	17	2.6	1.7e-05	0.0001
KEGG_PATHWAY	RIG-I-like receptor signaling pathway	14	2.1	1.9e-05	0.00011
KEGG_PATHWAY	T cell receptor signaling pathway	18	2.7	5e-05	0.00028
KEGG_PATHWAY	Leukocyte transendothelial migration	18	2.7	5.5e-05	0.0003
KEGG_PATHWAY	Complement and coagulation cascades	13	2	0.00024	0.0012
KEGG_PATHWAY	Type I diabetes mellitus	22	3.3	5.9e-13	1.8e-11
KEGG_PATHWAY	Allograft rejection	21	3.2	1e-12	2.6e-11
KEGG_PATHWAY	Autoimmune thyroid disease	19	2.9	5.5e-09	6.1e-08
KEGG_PATHWAY	Hematopoietic cell lineage	20	3	1.2e-08	1.3e-07
KEGG_PATHWAY	Systemic lupus erythematosus	22	3.3	1.5e-08	1.2e-07
KEGG_PATHWAY	Intestinal immune network for IgA production	14	2.1	1.2e-06	8.9e-06
KEGG_PATHWAY	Asthma	9	1.4	0.00014	0.00071
KEGG_PATHWAY	Fc epsilon RI signaling pathway	12	1.8	0.0019	0.0092
KEGG_PATHWAY	Prion diseases	7	1.1	0.0063	0.028
KEGG_PATHWAY	Acute myeloid leukemia	8	1.2	0.02	0.085
KEGG_PATHWAY	Type II diabetes mellitus	7	1.1	0.031	0.12
KEGG_PATHWAY	Endocytosis	17	2.6	0.037	0.14
