# Supplementary material for: Genome-Wide Transcriptional Profiling Reveals Two Distinct Outcomes in Central Nervous System Infections of Rabies Virus
Source: Front Microbiol. 2016 May 19;7:751. doi: 10.3389/fmicb.2016.00751 (PMC4871871; doi:10.3389/fmicb.2016.00751)
Supplement: Supplementary file 8 [file Table8.XLS]

## Sheet: Sheet1
Supplementary Table 8. GO enrichment and KEGG pathway analysis of genes uniquely up-regulated following CVS-11 infection at 10 dpi.
Category	Term	Count	%	P-Value	Benjamini
GO enrichment
GOTERM_BP_FAT	response to wounding	61	4.3	3.2e-10	9.9e-07
GOTERM_BP_FAT	regulation of cell proliferation	77	5.5	2e-08	3.1e-05
GOTERM_BP_FAT	regulation of leukocyte activation	33	2.3	6.2e-08	6.3e-05
GOTERM_BP_FAT	regulation of cell activation	33	2.3	8.5e-08	6.5e-05
GOTERM_BP_FAT	wound healing	27	1.9	1.1e-07	6.4e-05
GOTERM_BP_FAT	positive regulation of leukocyte activation	25	1.8	1.4e-07	6.9e-05
GOTERM_BP_FAT	regulation of lymphocyte activation	31	2.2	1.5e-07	6.6e-05
GOTERM_BP_FAT	positive regulation of cell activation	25	1.8	2e-07	7.8e-05
GOTERM_BP_FAT	positive regulation of lymphocyte activation	24	1.7	2.1e-07	7e-05
GOTERM_BP_FAT	regulation of cytokine biosynthetic process	19	1.3	4.7e-07	0.00014
GOTERM_BP_FAT	regulation of cytokine production	29	2.1	8e-07	0.00022
GOTERM_BP_FAT	positive regulation of immune system process	37	2.6	8.9e-07	0.00023
GOTERM_BP_FAT	regulation of B cell activation	17	1.2	1.2e-06	0.00029
GOTERM_BP_FAT	positive regulation of macromolecule biosynthetic process	69	4.9	4e-06	0.00087
GOTERM_BP_FAT	positive regulation of cytokine biosynthetic process	14	1	5.7e-06	0.0012
GOTERM_BP_FAT	cell adhesion	71	5	7.6e-06	0.0014
GOTERM_BP_FAT	positive regulation of B cell activation	13	0.9	7.6e-06	0.0014
GOTERM_BP_FAT	biological adhesion	71	5	8.1e-06	0.0014
GOTERM_BP_FAT	cell cycle process	54	3.8	1.1e-05	0.0018
GOTERM_BP_FAT	regulation of lymphocyte proliferation	19	1.3	1.5e-05	0.0023
GOTERM_BP_FAT	regulation of mononuclear cell proliferation	19	1.3	1.5e-05	0.0023
GOTERM_BP_FAT	positive regulation of cellular biosynthetic process	69	4.9	1.6e-05	0.0023
GOTERM_BP_FAT	blood vessel morphogenesis	33	2.3	1.9e-05	0.0026
GOTERM_BP_FAT	positive regulation of biosynthetic process	69	4.9	2.1e-05	0.0028
GOTERM_BP_FAT	regulation of leukocyte proliferation	19	1.3	2.2e-05	0.0027
GOTERM_BP_FAT	cell cycle	74	5.2	2.2e-05	0.0027
GOTERM_BP_FAT	regulation of T cell activation	22	1.6	3.3e-05	0.0038
GOTERM_BP_FAT	cell cycle phase	46	3.3	3.4e-05	0.0038
GOTERM_BP_FAT	inflammatory response	35	2.5	4.4e-05	0.0048
GOTERM_BP_FAT	blood vessel development	37	2.6	4.5e-05	0.0047
GOTERM_BP_FAT	response to heat	11	0.8	6.3e-05	0.0064
GOTERM_BP_FAT	regulation of transcription factor activity	15	1.1	7.1e-05	0.007
GOTERM_BP_FAT	positive regulation of macromolecule metabolic process	74	5.2	7.1e-05	0.0068
GOTERM_BP_FAT	vasculature development	37	2.6	7.5e-05	0.0069
GOTERM_BP_FAT	regulation of binding	19	1.3	8e-05	0.0071
GOTERM_BP_FAT	regulation of cell cycle	33	2.3	9e-05	0.0078
GOTERM_BP_FAT	angiogenesis	24	1.7	9.6e-05	0.0081
GOTERM_BP_FAT	enzyme linked receptor protein signaling pathway	39	2.8	0.0001	0.0082
GOTERM_BP_FAT	positive regulation of cell proliferation	40	2.8	0.00011	0.0087
GOTERM_BP_FAT	I-kappaB kinase/NF-kappaB cascade	10	0.7	0.00012	0.009
GOTERM_BP_FAT	coagulation	16	1.1	0.00014	0.01
GOTERM_BP_FAT	blood coagulation	16	1.1	0.00014	0.01
GOTERM_BP_FAT	hemostasis	16	1.1	0.00016	0.012
GOTERM_BP_FAT	placenta development	18	1.3	0.00017	0.012
GOTERM_BP_FAT	regulation of transcription factor import into nucleus	7	0.5	0.00017	0.012
GOTERM_BP_FAT	positive regulation of lymphocyte proliferation	13	0.9	0.00021	0.014
GOTERM_BP_FAT	positive regulation of mononuclear cell proliferation	13	0.9	0.00021	0.014
GOTERM_BP_FAT	regulation of lymphocyte differentiation	14	1	0.00024	0.016
GOTERM_BP_FAT	regulation of programmed cell death	65	4.6	0.00025	0.016
GOTERM_BP_FAT	response to temperature stimulus	13	0.9	0.00025	0.016
GOTERM_BP_FAT	positive regulation of T cell activation	15	1.1	0.00025	0.016
GOTERM_BP_FAT	regulation of DNA binding	16	1.1	0.00026	0.016
GOTERM_BP_FAT	regulation of cell death	65	4.6	0.00029	0.017
GOTERM_BP_FAT	positive regulation of NF-kappaB transcription factor activity	9	0.6	0.00029	0.017
GOTERM_BP_FAT	positive regulation of leukocyte proliferation	13	0.9	0.0003	0.018
GOTERM_BP_FAT	regulation of apoptosis	64	4.5	0.00031	0.018
GOTERM_BP_FAT	microtubule-based process	31	2.2	0.00036	0.02
GOTERM_BP_FAT	transmembrane receptor protein tyrosine kinase signaling pathway	29	2.1	0.00037	0.02
GOTERM_BP_FAT	response to endoplasmic reticulum stress	9	0.6	0.00039	0.021
GOTERM_BP_FAT	regulation of T cell differentiation	12	0.9	0.00057	0.03
GOTERM_BP_FAT	positive regulation of lymphocyte differentiation	10	0.7	0.00059	0.03
GOTERM_BP_FAT	glucose transport	9	0.6	0.00068	0.035
GOTERM_BP_FAT	regulation of body fluid levels	17	1.2	0.00069	0.034
GOTERM_BP_FAT	regulation of protein import into nucleus	8	0.6	0.00072	0.036
GOTERM_BP_FAT	acute inflammatory response	16	1.1	0.00073	0.035
GOTERM_BP_FAT	protein amino acid phosphorylation	70	5	0.00077	0.037
GOTERM_BP_FAT	M phase	37	2.6	0.00086	0.04
GOTERM_BP_FAT	liver development	11	0.8	0.0009	0.041
GOTERM_BP_FAT	positive regulation of gene expression	56	4	0.00094	0.042
GOTERM_BP_FAT	regulation of T cell proliferation	13	0.9	0.001	0.046
GOTERM_BP_FAT	acute-phase response	9	0.6	0.0011	0.049
GOTERM_BP_FAT	hexose transport	9	0.6	0.0011	0.049
GOTERM_BP_FAT	monosaccharide transport	9	0.6	0.0014	0.061
GOTERM_BP_FAT	positive regulation of transcription	54	3.8	0.0014	0.061
GOTERM_BP_FAT	negative regulation of molecular function	21	1.5	0.0015	0.063
GOTERM_BP_FAT	response to protein stimulus	16	1.1	0.0016	0.064
GOTERM_BP_FAT	regulation of innate immune response	11	0.8	0.0016	0.063
GOTERM_BP_FAT	regulation of mitotic cell cycle	17	1.2	0.0016	0.064
GOTERM_BP_FAT	regulation of NF-kappaB import into nucleus	5	0.4	0.0016	0.063
GOTERM_BP_FAT	ER-nuclear signaling pathway	8	0.6	0.0017	0.065
GOTERM_BP_FAT	positive regulation of protein kinase cascade	16	1.1	0.0017	0.067
GOTERM_BP_FAT	positive regulation of T cell differentiation	9	0.6	0.0018	0.067
GOTERM_BP_FAT	regulation of B cell proliferation	9	0.6	0.0018	0.067
GOTERM_BP_FAT	positive regulation of nitrogen compound metabolic process	58	4.1	0.0019	0.072
GOTERM_BP_FAT	mitotic cell cycle	32	2.3	0.0019	0.071
GOTERM_BP_FAT	cell activation	32	2.3	0.0022	0.08
GOTERM_BP_FAT	regulation of adaptive immune response based on somatic recombination of immune receptors built from immunoglobulin superfamily domains	12	0.9	0.0022	0.079
GOTERM_BP_FAT	regulation of adaptive immune response	12	0.9	0.0022	0.079
GOTERM_BP_FAT	cell death	56	4	0.0022	0.079
GOTERM_BP_FAT	intracellular signaling cascade	91	6.5	0.0024	0.085
GOTERM_BP_FAT	regulation of phosphorylation	36	2.6	0.0025	0.086
GOTERM_BP_FAT	positive regulation of nucleobase, nucleoside, nucleotide and nucleic acid metabolic process	56	4	0.0025	0.086
GOTERM_BP_FAT	regulation of phosphorus metabolic process	37	2.6	0.0025	0.086
GOTERM_BP_FAT	regulation of phosphate metabolic process	37	2.6	0.0025	0.086
GOTERM_BP_FAT	cell-substrate adhesion	12	0.9	0.0026	0.085
GOTERM_BP_FAT	positive regulation of transcription factor activity	9	0.6	0.0027	0.088
GOTERM_BP_FAT	positive regulation of interferon-gamma biosynthetic process	5	0.4	0.0027	0.088
GOTERM_BP_FAT	positive regulation of protein import into nucleus	5	0.4	0.0027	0.088
GOTERM_BP_FAT	microtubule-based movement	17	1.2	0.0027	0.088
GOTERM_BP_FAT	response to inorganic substance	16	1.1	0.0027	0.087
GOTERM_BP_FAT	regulation of cell migration	16	1.1	0.0027	0.087
GOTERM_BP_FAT	transmembrane transport	51	3.6	0.0033	0.1
GOTERM_BP_FAT	regulation of interleukin-12 production	6	0.4	0.0034	0.1
GOTERM_BP_FAT	positive regulation of transcription, DNA-dependent	47	3.3	0.0034	0.1
GOTERM_BP_FAT	cytokine production	10	0.7	0.0035	0.1
GOTERM_BP_FAT	positive regulation of transcription factor import into nucleus	4	0.3	0.0035	0.11
GOTERM_BP_FAT	response to lipoteichoic acid	4	0.3	0.0035	0.11
GOTERM_BP_FAT	death	56	4	0.0037	0.11
GOTERM_BP_FAT	positive regulation of signal transduction	24	1.7	0.0037	0.11
GOTERM_BP_FAT	positive regulation of RNA metabolic process	47	3.3	0.0039	0.11
GOTERM_BP_FAT	positive regulation of innate immune response	9	0.6	0.0039	0.11
GOTERM_BP_FAT	positive regulation of B cell proliferation	7	0.5	0.0042	0.12
GOTERM_BP_FAT	regulation of alpha-beta T cell differentiation	7	0.5	0.0042	0.12
GOTERM_BP_FAT	embryonic placenta development	12	0.9	0.0044	0.12
GOTERM_BP_FAT	regulation of protein kinase cascade	22	1.6	0.0047	0.13
GOTERM_BP_FAT	response to metal ion	11	0.8	0.0047	0.13
GOTERM_BP_FAT	positive regulation of apoptosis	31	2.2	0.0047	0.13
GOTERM_BP_FAT	positive regulation of response to stimulus	25	1.8	0.0049	0.13
GOTERM_BP_FAT	regulation of cell motion	17	1.2	0.0049	0.13
GOTERM_BP_FAT	positive regulation of immune response	20	1.4	0.0049	0.13
GOTERM_BP_FAT	cell division	34	2.4	0.005	0.13
GOTERM_BP_FAT	regulation of intracellular protein transport	8	0.6	0.0051	0.13
GOTERM_BP_FAT	negative regulation of binding	8	0.6	0.0051	0.13
GOTERM_BP_FAT	lymphocyte homeostasis	8	0.6	0.0051	0.13
GOTERM_BP_FAT	positive regulation of programmed cell death	31	2.2	0.0053	0.13
GOTERM_BP_FAT	immune response	51	3.6	0.0053	0.13
GOTERM_BP_FAT	cellular response to stress	45	3.2	0.0055	0.14
GOTERM_BP_FAT	leukocyte activation	28	2	0.0055	0.14
GOTERM_BP_FAT	positive regulation of hydrolase activity	14	1	0.0059	0.14
GOTERM_BP_FAT	positive regulation of cell death	31	2.2	0.0059	0.14
GOTERM_BP_FAT	positive regulation of molecular function	36	2.6	0.006	0.14
GOTERM_BP_FAT	phosphorylation	72	5.1	0.006	0.14
GOTERM_BP_FAT	endoplasmic reticulum unfolded protein response	6	0.4	0.0062	0.15
GOTERM_BP_FAT	cellular response to unfolded protein	6	0.4	0.0062	0.15
GOTERM_BP_FAT	regulation of peptidyl-serine phosphorylation	5	0.4	0.0063	0.15
GOTERM_BP_FAT	regulation of interferon-gamma biosynthetic process	5	0.4	0.0063	0.15
GOTERM_BP_FAT	leukocyte homeostasis	9	0.6	0.0065	0.15
GOTERM_BP_FAT	B cell apoptosis	4	0.3	0.0067	0.15
GOTERM_BP_FAT	regulation of MAP kinase activity	14	1	0.008	0.18
GOTERM_BP_FAT	protein kinase cascade	29	2.1	0.008	0.18
GOTERM_BP_FAT	defense response	48	3.4	0.0083	0.18
GOTERM_BP_FAT	homeostasis of number of cells	17	1.2	0.0083	0.18
GOTERM_BP_FAT	negative regulation of macromolecule metabolic process	53	3.8	0.0085	0.18
GOTERM_BP_FAT	programmed cell death	50	3.5	0.0088	0.19
GOTERM_BP_FAT	positive regulation of nucleocytoplasmic transport	5	0.4	0.0089	0.19
GOTERM_BP_FAT	lymphocyte apoptosis	5	0.4	0.0089	0.19
GOTERM_BP_FAT	positive regulation of I-kappaB kinase/NF-kappaB cascade	8	0.6	0.0089	0.19
GOTERM_BP_FAT	regulation of protein modification process	22	1.6	0.0095	0.2
GOTERM_BP_FAT	negative regulation of apoptosis	29	2.1	0.0095	0.2
GOTERM_BP_FAT	cell-matrix adhesion	10	0.7	0.0098	0.2
GOTERM_BP_FAT	positive regulation of alpha-beta T cell activation	7	0.5	0.01	0.2
GOTERM_BP_FAT	negative regulation of DNA binding	7	0.5	0.01	0.2
GOTERM_BP_FAT	cell migration	29	2.1	0.01	0.2
GOTERM_BP_FAT	apoptosis	49	3.5	0.01	0.2
GOTERM_BP_FAT	positive regulation of alpha-beta T cell differentiation	6	0.4	0.01	0.21
GOTERM_BP_FAT	positive regulation of DNA binding	9	0.6	0.01	0.2
GOTERM_BP_FAT	regulation of alpha-beta T cell activation	8	0.6	0.011	0.21
GOTERM_BP_FAT	embryonic organ development	29	2.1	0.011	0.21
GOTERM_BP_FAT	negative regulation of transcription from RNA polymerase II promoter	28	2	0.011	0.21
GOTERM_BP_FAT	regulation of interferon-beta biosynthetic process	4	0.3	0.011	0.21
GOTERM_BP_FAT	regulation of T-helper cell differentiation	4	0.3	0.011	0.21
GOTERM_BP_FAT	response to copper ion	4	0.3	0.011	0.21
GOTERM_BP_FAT	positive regulation of interferon-beta biosynthetic process	4	0.3	0.011	0.21
GOTERM_BP_FAT	tube development	31	2.2	0.011	0.21
GOTERM_BP_FAT	carbohydrate transport	11	0.8	0.011	0.21
GOTERM_BP_FAT	positive regulation of cell communication	24	1.7	0.012	0.21
GOTERM_BP_FAT	regulation of immune effector process	14	1	0.012	0.22
GOTERM_BP_FAT	mitosis	24	1.7	0.012	0.22
GOTERM_BP_FAT	nuclear division	24	1.7	0.012	0.22
GOTERM_BP_FAT	regulation of nucleocytoplasmic transport	8	0.6	0.012	0.22
GOTERM_BP_FAT	positive regulation of T cell proliferation	8	0.6	0.012	0.22
GOTERM_BP_FAT	negative regulation of programmed cell death	29	2.1	0.012	0.22
GOTERM_BP_FAT	lipid localization	18	1.3	0.012	0.22
GOTERM_BP_FAT	negative regulation of lymphocyte activation	10	0.7	0.013	0.22
GOTERM_BP_FAT	negative regulation of cell death	29	2.1	0.013	0.23
GOTERM_BP_FAT	phosphate metabolic process	82	5.8	0.014	0.24
GOTERM_BP_FAT	phosphorus metabolic process	82	5.8	0.014	0.24
GOTERM_BP_FAT	negative regulation of cell activation	10	0.7	0.014	0.25
GOTERM_BP_FAT	negative regulation of leukocyte activation	10	0.7	0.014	0.25
GOTERM_BP_FAT	positive regulation of caspase activity	8	0.6	0.014	0.25
GOTERM_BP_FAT	positive regulation of peptidase activity	8	0.6	0.014	0.25
GOTERM_BP_FAT	regulation of locomotion	16	1.1	0.014	0.25
GOTERM_BP_FAT	traversing start control point of mitotic cell cycle	3	0.2	0.015	0.26
GOTERM_BP_FAT	M phase of mitotic cell cycle	24	1.7	0.015	0.26
GOTERM_BP_FAT	regulation of protein amino acid phosphorylation	17	1.2	0.016	0.26
GOTERM_BP_FAT	regulation of JNK cascade	9	0.6	0.016	0.26
GOTERM_BP_FAT	positive regulation of binding	9	0.6	0.016	0.26
GOTERM_BP_FAT	regulation of angiogenesis	9	0.6	0.016	0.26
GOTERM_BP_FAT	cell-substrate junction assembly	5	0.4	0.016	0.26
GOTERM_BP_FAT	activation of innate immune response	5	0.4	0.016	0.26
GOTERM_BP_FAT	negative regulation of specific transcription from RNA polymerase II promoter	6	0.4	0.016	0.26
GOTERM_BP_FAT	homeostatic process	58	4.1	0.016	0.26
GOTERM_BP_FAT	regulation of cell growth	14	1	0.017	0.27
GOTERM_BP_FAT	lymphocyte costimulation	4	0.3	0.017	0.27
GOTERM_BP_FAT	positive regulation of B cell differentiation	4	0.3	0.017	0.27
GOTERM_BP_FAT	G1 phase	4	0.3	0.017	0.27
GOTERM_BP_FAT	T cell costimulation	4	0.3	0.017	0.27
GOTERM_BP_FAT	response to abiotic stimulus	29	2.1	0.018	0.28
GOTERM_BP_FAT	regulation of stress-activated protein kinase signaling pathway	9	0.6	0.018	0.28
GOTERM_BP_FAT	regulation of protein kinase activity	23	1.6	0.018	0.28
GOTERM_BP_FAT	organelle fission	24	1.7	0.018	0.28
GOTERM_BP_FAT	response to organic substance	51	3.6	0.018	0.28
GOTERM_BP_FAT	gland morphogenesis	13	0.9	0.019	0.29
GOTERM_BP_FAT	negative regulation of angiogenesis	6	0.4	0.019	0.29
GOTERM_BP_FAT	negative regulation of transcription factor activity	6	0.4	0.019	0.29
GOTERM_BP_FAT	macromolecular complex subunit organization	39	2.8	0.02	0.3
GOTERM_BP_FAT	cytokine-mediated signaling pathway	10	0.7	0.02	0.3
GOTERM_BP_FAT	B cell homeostasis	5	0.4	0.021	0.3
GOTERM_BP_FAT	positive regulation of tumor necrosis factor production	5	0.4	0.021	0.3
GOTERM_BP_FAT	positive regulation of intracellular transport	5	0.4	0.021	0.3
GOTERM_BP_FAT	regulation of transcription from RNA polymerase II promoter	60	4.3	0.021	0.31
GOTERM_BP_FAT	positive regulation of transcription from RNA polymerase II promoter	38	2.7	0.022	0.32
GOTERM_BP_FAT	in utero embryonic development	30	2.1	0.022	0.32
GOTERM_BP_FAT	cell cycle arrest	10	0.7	0.022	0.32
GOTERM_BP_FAT	positive regulation of defense response	10	0.7	0.022	0.32
GOTERM_BP_FAT	negative regulation of immune system process	12	0.9	0.022	0.32
GOTERM_BP_FAT	platelet-derived growth factor receptor signaling pathway	6	0.4	0.023	0.33
GOTERM_BP_FAT	negative regulation of gene-specific transcription	6	0.4	0.023	0.33
GOTERM_BP_FAT	negative regulation of cell proliferation	26	1.8	0.024	0.33
GOTERM_BP_FAT	regulation of interleukin-12 biosynthetic process	4	0.3	0.024	0.33
GOTERM_BP_FAT	regulation of T-helper 2 type immune response	4	0.3	0.024	0.33
GOTERM_BP_FAT	regulation of cytokine-mediated signaling pathway	4	0.3	0.024	0.33
GOTERM_BP_FAT	innate immune response	15	1.1	0.025	0.34
GOTERM_BP_FAT	regulation of kinase activity	23	1.6	0.025	0.34
GOTERM_BP_FAT	regulation of I-kappaB kinase/NF-kappaB cascade	8	0.6	0.025	0.34
GOTERM_BP_FAT	response to molecule of bacterial origin	9	0.6	0.025	0.34
GOTERM_BP_FAT	tube morphogenesis	21	1.5	0.026	0.35
GOTERM_BP_FAT	meiosis	13	0.9	0.027	0.35
GOTERM_BP_FAT	M phase of meiotic cell cycle	13	0.9	0.027	0.35
GOTERM_BP_FAT	Ras protein signal transduction	10	0.7	0.027	0.36
GOTERM_BP_FAT	lipid transport	16	1.1	0.028	0.36
GOTERM_BP_FAT	positive regulation of catalytic activity	29	2.1	0.028	0.36
GOTERM_BP_FAT	hair follicle development	9	0.6	0.028	0.36
GOTERM_BP_FAT	molting cycle process	9	0.6	0.028	0.36
GOTERM_BP_FAT	hair cycle process	9	0.6	0.028	0.36
GOTERM_BP_FAT	carboxylic acid transport	14	1	0.029	0.37
GOTERM_BP_FAT	positive regulation of NF-kappaB import into nucleus	3	0.2	0.029	0.37
GOTERM_BP_FAT	negative regulation of transcription, DNA-dependent	33	2.3	0.029	0.37
GOTERM_BP_FAT	activation of caspase activity	7	0.5	0.031	0.38
GOTERM_BP_FAT	organic acid transport	14	1	0.031	0.38
GOTERM_BP_FAT	regulation of leukocyte mediated immunity	11	0.8	0.031	0.38
GOTERM_BP_FAT	interphase	9	0.6	0.031	0.38
GOTERM_BP_FAT	meiotic cell cycle	13	0.9	0.031	0.38
GOTERM_BP_FAT	negative regulation of RNA metabolic process	33	2.3	0.032	0.38
GOTERM_BP_FAT	negative regulation of T cell activation	8	0.6	0.032	0.38
GOTERM_BP_FAT	regulation of intracellular transport	8	0.6	0.032	0.38
GOTERM_BP_FAT	negative regulation of B cell activation	5	0.4	0.032	0.38
GOTERM_BP_FAT	maternal placenta development	4	0.3	0.032	0.38
GOTERM_BP_FAT	defense response to Gram-negative bacterium	4	0.3	0.032	0.38
GOTERM_BP_FAT	macrophage activation	4	0.3	0.032	0.38
GOTERM_BP_FAT	positive regulation of cell differentiation	21	1.5	0.032	0.38
GOTERM_BP_FAT	maintenance of location in cell	6	0.4	0.033	0.39
GOTERM_BP_FAT	aging	10	0.7	0.033	0.39
GOTERM_BP_FAT	extracellular matrix organization	14	1	0.033	0.39
GOTERM_BP_FAT	negative regulation of catalytic activity	14	1	0.033	0.39
GOTERM_BP_FAT	muscle organ development	21	1.5	0.034	0.39
GOTERM_BP_FAT	regulation of establishment of protein localization	11	0.8	0.034	0.39
GOTERM_BP_FAT	molting cycle	9	0.6	0.035	0.4
GOTERM_BP_FAT	hair cycle	9	0.6	0.035	0.4
GOTERM_BP_FAT	icosanoid metabolic process	7	0.5	0.035	0.4
GOTERM_BP_FAT	regulation of transferase activity	23	1.6	0.035	0.4
GOTERM_BP_FAT	vasculogenesis	8	0.6	0.036	0.4
GOTERM_BP_FAT	negative regulation of transport	11	0.8	0.037	0.41
GOTERM_BP_FAT	cytoskeleton organization	34	2.4	0.037	0.41
GOTERM_BP_FAT	positive regulation of protein kinase activity	16	1.1	0.038	0.42
GOTERM_BP_FAT	protein homooligomerization	9	0.6	0.038	0.42
GOTERM_BP_FAT	multicellular organism reproduction	41	2.9	0.038	0.42
GOTERM_BP_FAT	reproductive process in a multicellular organism	41	2.9	0.038	0.42
GOTERM_BP_FAT	regulation of MAPKKK cascade	13	0.9	0.039	0.42
GOTERM_BP_FAT	hemopoietic or lymphoid organ development	30	2.1	0.039	0.42
GOTERM_BP_FAT	anatomical structure homeostasis	12	0.9	0.04	0.43
GOTERM_BP_FAT	myeloid leukocyte activation	7	0.5	0.04	0.43
GOTERM_BP_FAT	morphogenesis of a branching structure	16	1.1	0.04	0.43
GOTERM_BP_FAT	lymphocyte activation	22	1.6	0.041	0.43
GOTERM_BP_FAT	regulation of CD4-positive, alpha beta T cell differentiation	4	0.3	0.042	0.43
GOTERM_BP_FAT	positive regulation of natural killer cell activation	4	0.3	0.042	0.43
GOTERM_BP_FAT	regulation of chemokine production	4	0.3	0.042	0.43
GOTERM_BP_FAT	regulation of natural killer cell activation	4	0.3	0.042	0.43
GOTERM_BP_FAT	regulation of protein binding	4	0.3	0.042	0.43
GOTERM_BP_FAT	cellular response to heat	4	0.3	0.042	0.43
GOTERM_BP_FAT	positive regulation of developmental process	24	1.7	0.042	0.44
GOTERM_BP_FAT	response to unfolded protein	9	0.6	0.042	0.44
GOTERM_BP_FAT	immune system development	31	2.2	0.043	0.44
GOTERM_BP_FAT	Rho protein signal transduction	6	0.4	0.044	0.45
GOTERM_BP_FAT	regulation of tumor necrosis factor production	6	0.4	0.044	0.45
GOTERM_BP_FAT	localization of cell	30	2.1	0.044	0.45
GOTERM_BP_FAT	cell motility	30	2.1	0.044	0.45
GOTERM_BP_FAT	T cell activation	15	1.1	0.045	0.45
GOTERM_BP_FAT	regulation of hormone secretion	7	0.5	0.045	0.45
GOTERM_BP_FAT	unsaturated fatty acid metabolic process	7	0.5	0.045	0.45
GOTERM_BP_FAT	protein complex assembly	25	1.8	0.045	0.45
GOTERM_BP_FAT	protein complex biogenesis	25	1.8	0.045	0.45
GOTERM_BP_FAT	response to calcium ion	5	0.4	0.046	0.46
GOTERM_BP_FAT	leukotriene metabolic process	5	0.4	0.046	0.46
GOTERM_BP_FAT	monocarboxylic acid transport	5	0.4	0.046	0.46
GOTERM_BP_FAT	positive regulation of T-helper cell differentiation	3	0.2	0.046	0.46
GOTERM_BP_FAT	arginine transport	3	0.2	0.046	0.46
GOTERM_BP_FAT	regulation of germinal center formation	3	0.2	0.046	0.46
GOTERM_BP_FAT	regulation of T-helper 2 cell differentiation	3	0.2	0.046	0.46
GOTERM_BP_FAT	regulation of cellular response to stress	11	0.8	0.047	0.46
GOTERM_BP_FAT	regulation of cellular localization	19	1.3	0.049	0.47
GOTERM_BP_FAT	positive regulation of immune effector process	8	0.6	0.049	0.47
GOTERM_BP_FAT	tRNA aminoacylation for protein translation	8	0.6	0.049	0.47
GOTERM_BP_FAT	tRNA aminoacylation	8	0.6	0.049	0.47
GOTERM_BP_FAT	amino acid activation	8	0.6	0.049	0.47
GOTERM_BP_FAT	cellular amide metabolic process	5	0.8	0.049	0.32
KEGG pathway
KEGG_PATHWAY	p53 signaling pathway	21	1.5	5.7e-08	9.9e-06
KEGG_PATHWAY	Complement and coagulation cascades	19	1.3	5.4e-06	0.00047
KEGG_PATHWAY	Cell cycle	23	1.6	0.00014	0.008
KEGG_PATHWAY	Cytokine-cytokine receptor interaction	35	2.5	0.0002	0.0085
KEGG_PATHWAY	Small cell lung cancer	17	1.2	0.00039	0.014
KEGG_PATHWAY	Nicotinate and nicotinamide metabolism	8	0.6	0.0017	0.048
KEGG_PATHWAY	Apoptosis	15	1.1	0.0042	0.099
KEGG_PATHWAY	Focal adhesion	26	1.8	0.0053	0.11
KEGG_PATHWAY	Toll-like receptor signaling pathway	16	1.1	0.0055	0.1
KEGG_PATHWAY	Prostate cancer	15	1.1	0.0057	0.095
KEGG_PATHWAY	Hematopoietic cell lineage	14	1	0.008	0.12
KEGG_PATHWAY	MAPK signaling pathway	31	2.2	0.011	0.15
KEGG_PATHWAY	Glycosphingolipid biosynthesis	6	0.4	0.028	0.32
KEGG_PATHWAY	Pathways in cancer	34	2.4	0.032	0.33
KEGG_PATHWAY	Bladder cancer	8	0.6	0.032	0.31
KEGG_PATHWAY	NOD-like receptor signaling pathway	10	0.7	0.036	0.33
KEGG_PATHWAY	Pentose phosphate pathway	6	0.4	0.039	0.33
KEGG_PATHWAY	Intestinal immune network for IgA production	9	0.6	0.043	0.34
