# Supplementary material for: Genome-Wide Transcriptional Profiling Reveals Two Distinct Outcomes in Central Nervous System Infections of Rabies Virus
Source: Front Microbiol. 2016 May 19;7:751. doi: 10.3389/fmicb.2016.00751 (PMC4871871; doi:10.3389/fmicb.2016.00751)
Supplement: Supplementary file 9 [file Table9.XLS]

## Sheet: Sheet1
Supplementary Table 9. GO enrichment and KEGG pathway analysis of genes uniquely down-regulated following CVS-11 infection at 10 dpi.
Category	Term	Count	%	P-Value	Benjamini
GO enrichment
GOTERM_BP_FAT	transmission of nerve impulse	27	4.9	1.6e-10	2.6e-07
GOTERM_BP_FAT	neurotransmitter transport	16	2.9	1.6e-09	1.3e-06
GOTERM_BP_FAT	cell-cell signaling	28	5.1	7.9e-09	4.2e-06
GOTERM_BP_FAT	synaptic transmission	21	3.8	3.3e-08	1.3e-05
GOTERM_BP_FAT	regulation of system process	22	4	5.3e-08	1.7e-05
GOTERM_BP_FAT	regulation of secretion	17	3.1	1.3e-07	3.5e-05
GOTERM_BP_FAT	regulation of neurological system process	16	2.9	2e-07	4.5e-05
GOTERM_BP_FAT	secretion	22	4	2.7e-07	5.4e-05
GOTERM_BP_FAT	regulation of transmission of nerve impulse	15	2.7	6.1e-07	0.00011
GOTERM_BP_FAT	behavior	30	5.4	6.7e-07	0.00011
GOTERM_BP_FAT	regulation of neurotransmitter transport	8	1.4	8.7e-07	0.00013
GOTERM_BP_FAT	regulation of cellular localization	18	3.3	8.7e-07	0.00012
GOTERM_BP_FAT	regulation of synaptic transmission	14	2.5	1.7e-06	0.0002
GOTERM_BP_FAT	intracellular signaling cascade	49	8.9	1.8e-06	0.00021
GOTERM_BP_FAT	positive regulation of neurotransmitter transport	5	0.9	2.1e-06	0.00023
GOTERM_BP_FAT	exocytosis	14	2.5	4.9e-06	0.00049
GOTERM_BP_FAT	secretion by cell	18	3.3	6.3e-06	0.0006
GOTERM_BP_FAT	regulation of neurotransmitter secretion	7	1.3	8e-06	0.00071
GOTERM_BP_FAT	ion transport	39	7.1	1.6e-05	0.0014
GOTERM_BP_FAT	regulation of synaptic plasticity	9	1.6	2.7e-05	0.0022
GOTERM_BP_FAT	positive regulation of transport	14	2.5	3.6e-05	0.0027
GOTERM_BP_FAT	regulation of neuronal synaptic plasticity	7	1.3	5.2e-05	0.0038
GOTERM_BP_FAT	respiratory electron transport chain	7	1.3	6.5e-05	0.0045
GOTERM_BP_FAT	positive regulation of neurotransmitter secretion	4	0.7	6.6e-05	0.0044
GOTERM_BP_FAT	chemical homeostasis	24	4.3	7.4e-05	0.0047
GOTERM_BP_FAT	metal ion transport	27	4.9	7.9e-05	0.0049
GOTERM_BP_FAT	synaptic vesicle transport	7	1.3	8e-05	0.0048
GOTERM_BP_FAT	response to organic cyclic substance	8	1.4	8.8e-05	0.005
GOTERM_BP_FAT	regulation of long-term neuronal synaptic plasticity	6	1.1	9.5e-05	0.0052
GOTERM_BP_FAT	regulation of exocytosis	7	1.3	0.00014	0.0077
GOTERM_BP_FAT	cation transport	29	5.3	0.00016	0.0084
GOTERM_BP_FAT	neuron projection development	17	3.1	0.00017	0.0084
GOTERM_BP_FAT	regulation of neurotransmitter levels	9	1.6	0.00018	0.0087
GOTERM_BP_FAT	regulation of catecholamine secretion	5	0.9	0.00018	0.0085
GOTERM_BP_FAT	neuron development	20	3.6	0.00021	0.0094
GOTERM_BP_FAT	neuron differentiation	24	4.3	0.00027	0.012
GOTERM_BP_FAT	neurotransmitter secretion	7	1.3	0.00028	0.012
GOTERM_BP_FAT	generation of a signal involved in cell-cell signaling	10	1.8	0.0003	0.013
GOTERM_BP_FAT	multicellular organismal water homeostasis	4	0.7	0.00032	0.013
GOTERM_BP_FAT	regulation of amine transport	6	1.1	0.00038	0.015
GOTERM_BP_FAT	positive regulation of secretion	8	1.4	0.00039	0.015
GOTERM_BP_FAT	cellular chemical homeostasis	18	3.3	0.00059	0.022
GOTERM_BP_FAT	cell projection organization	20	3.6	0.00062	0.023
GOTERM_BP_FAT	nerve-nerve synaptic transmission	6	1.1	0.00066	0.024
GOTERM_BP_FAT	positive regulation of amine transport	4	0.7	0.00086	0.03
GOTERM_BP_FAT	response to alkaloid	6	1.1	0.00092	0.032
GOTERM_BP_FAT	second-messenger-mediated signaling	11	2	0.00094	0.032
GOTERM_BP_FAT	energy derivation by oxidation of organic compounds	10	1.8	0.00094	0.031
GOTERM_BP_FAT	ATP synthesis coupled electron transport	5	0.9	0.00099	0.032
GOTERM_BP_FAT	cellular amino acid derivative metabolic process	12	2.2	0.0011	0.033
GOTERM_BP_FAT	cellular ion homeostasis	17	3.1	0.0012	0.038
GOTERM_BP_FAT	dopamine metabolic process	5	0.9	0.0012	0.037
GOTERM_BP_FAT	regulation of vesicle-mediated transport	9	1.6	0.0013	0.039
GOTERM_BP_FAT	ion homeostasis	18	3.3	0.0016	0.046
GOTERM_BP_FAT	water homeostasis	4	0.7	0.0018	0.051
GOTERM_BP_FAT	feeding behavior	7	1.3	0.0019	0.053
GOTERM_BP_FAT	synaptic vesicle endocytosis	4	0.7	0.0031	0.085
GOTERM_BP_FAT	locomotory behavior	15	2.7	0.0036	0.096
GOTERM_BP_FAT	cellular respiration	7	1.3	0.004	0.1
GOTERM_BP_FAT	response to cocaine	4	0.7	0.004	0.1
GOTERM_BP_FAT	response to tropane	4	0.7	0.004	0.1
GOTERM_BP_FAT	neuromuscular process	7	1.3	0.0043	0.11
GOTERM_BP_FAT	biogenic amine metabolic process	8	1.4	0.0045	0.11
GOTERM_BP_FAT	vesicle-mediated transport	23	4.2	0.0047	0.11
GOTERM_BP_FAT	cAMP-mediated signaling	7	1.3	0.0047	0.11
GOTERM_BP_FAT	mitochondrial ATP synthesis coupled electron transport	4	0.7	0.005	0.12
GOTERM_BP_FAT	monovalent inorganic cation transport	17	3.1	0.0054	0.12
GOTERM_BP_FAT	neuron projection morphogenesis	12	2.2	0.0059	0.13
GOTERM_BP_FAT	synaptic transmission, glutamatergic	4	0.7	0.0061	0.13
GOTERM_BP_FAT	renal water homeostasis	3	0.5	0.0063	0.14
GOTERM_BP_FAT	synaptic vesicle maturation	3	0.5	0.0063	0.14
GOTERM_BP_FAT	diuresis	3	0.5	0.0063	0.14
GOTERM_BP_FAT	regulation of cAMP biosynthetic process	7	1.3	0.0064	0.14
GOTERM_BP_FAT	cyclic-nucleotide-mediated signaling	7	1.3	0.0069	0.15
GOTERM_BP_FAT	phenol metabolic process	5	0.9	0.007	0.14
GOTERM_BP_FAT	catechol metabolic process	5	0.9	0.007	0.14
GOTERM_BP_FAT	diol metabolic process	5	0.9	0.007	0.14
GOTERM_BP_FAT	catecholamine metabolic process	5	0.9	0.007	0.14
GOTERM_BP_FAT	regulation of cAMP metabolic process	7	1.3	0.0075	0.15
GOTERM_BP_FAT	cell morphogenesis involved in neuron differentiation	12	2.2	0.0076	0.15
GOTERM_BP_FAT	cellular amino acid derivative biosynthetic process	6	1.1	0.0076	0.15
GOTERM_BP_FAT	cellular homeostasis	18	3.3	0.0077	0.15
GOTERM_BP_FAT	microtubule cytoskeleton organization	9	1.6	0.0079	0.15
GOTERM_BP_FAT	potassium ion transport	11	2	0.0085	0.16
GOTERM_BP_FAT	synaptic vesicle exocytosis	4	0.7	0.0088	0.16
GOTERM_BP_FAT	regulation of cyclic nucleotide biosynthetic process	7	1.3	0.0092	0.17
GOTERM_BP_FAT	regulation of nucleotide biosynthetic process	7	1.3	0.0092	0.17
GOTERM_BP_FAT	axonogenesis	11	2	0.0096	0.17
GOTERM_BP_FAT	adult behavior	8	1.4	0.01	0.18
GOTERM_BP_FAT	cellular amino acid derivative catabolic process	4	0.7	0.01	0.18
GOTERM_BP_FAT	regulation of cyclic nucleotide metabolic process	7	1.3	0.011	0.19
GOTERM_BP_FAT	regulation of membrane potential	9	1.6	0.012	0.2
GOTERM_BP_FAT	regulation of nucleotide metabolic process	7	1.3	0.013	0.21
GOTERM_BP_FAT	calcium ion transport	9	1.6	0.013	0.21
GOTERM_BP_FAT	cyclic nucleotide metabolic process	5	0.9	0.013	0.22
GOTERM_BP_FAT	G-protein signaling, coupled to cAMP nucleotide second messenger	6	1.1	0.013	0.22
GOTERM_BP_FAT	response to amine stimulus	4	0.7	0.014	0.22
GOTERM_BP_FAT	response to organic nitrogen	4	0.7	0.014	0.22
GOTERM_BP_FAT	cellular metal ion homeostasis	8	1.4	0.015	0.23
GOTERM_BP_FAT	respiratory system development	9	1.6	0.015	0.23
GOTERM_BP_FAT	neuropeptide signaling pathway	7	1.3	0.015	0.23
GOTERM_BP_FAT	cell projection morphogenesis	12	2.2	0.016	0.24
GOTERM_BP_FAT	excretion	4	0.7	0.016	0.24
GOTERM_BP_FAT	prepulse inhibition	3	0.5	0.017	0.25
GOTERM_BP_FAT	regulation of neuron apoptosis	7	1.3	0.017	0.25
GOTERM_BP_FAT	G-protein signaling, coupled to cyclic nucleotide second messenger	6	1.1	0.019	0.27
GOTERM_BP_FAT	regulation of adenylate cyclase activity	6	1.1	0.019	0.27
GOTERM_BP_FAT	phosphorylation	29	5.3	0.019	0.27
GOTERM_BP_FAT	phosphoinositide-mediated signaling	5	0.9	0.019	0.27
GOTERM_BP_FAT	metal ion homeostasis	8	1.4	0.02	0.27
GOTERM_BP_FAT	hormone secretion	5	0.9	0.021	0.28
GOTERM_BP_FAT	microtubule-based process	12	2.2	0.021	0.28
GOTERM_BP_FAT	regulation of dopamine secretion	3	0.5	0.021	0.28
GOTERM_BP_FAT	cell part morphogenesis	12	2.2	0.022	0.28
GOTERM_BP_FAT	cell morphogenesis involved in differentiation	12	2.2	0.022	0.28
GOTERM_BP_FAT	regulation of ion transport	6	1.1	0.022	0.28
GOTERM_BP_FAT	regulation of cyclase activity	6	1.1	0.022	0.28
GOTERM_BP_FAT	regulation of lyase activity	6	1.1	0.022	0.28
GOTERM_BP_FAT	hormone transport	5	0.9	0.022	0.29
GOTERM_BP_FAT	di-, tri-valent inorganic cation transport	10	1.8	0.024	0.3
GOTERM_BP_FAT	circulatory system process	8	1.4	0.025	0.31
GOTERM_BP_FAT	blood circulation	8	1.4	0.025	0.31
GOTERM_BP_FAT	activation of phospholipase C activity by G-protein coupled receptor protein signaling pathway coupled to IP3 second messenger	4	0.7	0.026	0.32
GOTERM_BP_FAT	electron transport chain	8	1.4	0.026	0.31
GOTERM_BP_FAT	amine catabolic process	6	1.1	0.026	0.31
GOTERM_BP_FAT	learning or memory	7	1.3	0.027	0.32
GOTERM_BP_FAT	homeostatic process	24	4.3	0.028	0.33
GOTERM_BP_FAT	activation of phospholipase C activity	4	0.7	0.028	0.33
GOTERM_BP_FAT	positive regulation of phospholipase C activity	4	0.7	0.028	0.33
GOTERM_BP_FAT	cyclic nucleotide biosynthetic process	4	0.7	0.028	0.33
GOTERM_BP_FAT	positive regulation of phospholipase activity	4	0.7	0.028	0.33
GOTERM_BP_FAT	cellular calcium ion homeostasis	7	1.3	0.03	0.34
GOTERM_BP_FAT	positive regulation of lipase activity	4	0.7	0.031	0.35
GOTERM_BP_FAT	insulin secretion	4	0.7	0.031	0.35
GOTERM_BP_FAT	peptide transport	5	0.9	0.032	0.36
GOTERM_BP_FAT	cell adhesion	23	4.2	0.034	0.37
GOTERM_BP_FAT	biological adhesion	23	4.2	0.034	0.37
GOTERM_BP_FAT	regulation of phospholipase activity	4	0.7	0.034	0.37
GOTERM_BP_FAT	regulation of tube size	5	0.9	0.035	0.37
GOTERM_BP_FAT	regulation of metal ion transport	5	0.9	0.035	0.37
GOTERM_BP_FAT	regulation of blood vessel size	5	0.9	0.035	0.37
GOTERM_BP_FAT	calcium ion homeostasis	7	1.3	0.036	0.38
GOTERM_BP_FAT	catecholamine biosynthetic process	3	0.5	0.037	0.38
GOTERM_BP_FAT	regulation of synaptic transmission, glutamatergic	3	0.5	0.037	0.38
GOTERM_BP_FAT	biogenic amine biosynthetic process	4	0.7	0.038	0.39
GOTERM_BP_FAT	vascular process in circulatory system	5	0.9	0.039	0.4
GOTERM_BP_FAT	cAMP biosynthetic process	3	0.5	0.043	0.42
GOTERM_BP_FAT	intermediate filament organization	3	0.5	0.043	0.42
GOTERM_BP_FAT	vasoconstriction	3	0.5	0.043	0.42
GOTERM_BP_FAT	body fluid secretion	3	0.5	0.043	0.42
GOTERM_BP_FAT	positive regulation of exocytosis	3	0.5	0.043	0.42
GOTERM_BP_FAT	negative regulation of locomotion	4	0.7	0.045	0.44
GOTERM_BP_FAT	lactation	4	0.7	0.045	0.44
GOTERM_BP_FAT	vesicle organization	4	0.7	0.045	0.44
GOTERM_BP_FAT	negative regulation of catalytic activity	7	1.3	0.046	0.44
GOTERM_BP_FAT	regulation of hormone levels	8	1.4	0.048	0.45
GOTERM_BP_FAT	regulation of lipase activity	4	0.7	0.048	0.46
GOTERM_BP_FAT	glycerolipid metabolic process	8	1.4	0.049	0.46
KEGG pathway
KEGG_PATHWAY	Neuroactive ligand-receptor interaction	19	3.4	4.8e-05	0.0054
KEGG_PATHWAY	Calcium signaling pathway	16	2.9	5.1e-05	0.0029
KEGG_PATHWAY	Chemokine signaling pathway	13	2.4	0.0014	0.053
KEGG_PATHWAY	Melanogenesis	9	1.6	0.0028	0.076
KEGG_PATHWAY	Parkinson's disease	10	1.8	0.0047	0.1
KEGG_PATHWAY	Cardiac muscle contraction	7	1.3	0.011	0.19
KEGG_PATHWAY	Gap junction	7	1.3	0.017	0.25
KEGG_PATHWAY	Glioma	6	1.1	0.019	0.24
KEGG_PATHWAY	Melanoma	6	1.1	0.028	0.3
KEGG_PATHWAY	GnRH signaling pathway	7	1.3	0.03	0.29
KEGG_PATHWAY	Oxidative phosphorylation	8	1.4	0.038	0.33
