# Supplementary material for: Genome-Wide Transcriptional Profiling Reveals Two Distinct Outcomes in Central Nervous System Infections of Rabies Virus
Source: Front Microbiol. 2016 May 19;7:751. doi: 10.3389/fmicb.2016.00751 (PMC4871871; doi:10.3389/fmicb.2016.00751)
Supplement: Supplementary file 10 [file Table10.XLS]

## Sheet: Sheet1
Supplementary Table 10. GO enrichment analysis of genes with the highest level of expression at 10 day post HEP-Flury infection.
Category	Term	Count	%	P-Value	Benjamini
GOTERM_BP_FAT	immune response	51	18.1	2e-30	2.7e-27
GOTERM_BP_FAT	antigen processing and presentation	17	6	5.6e-14	3.8e-11
GOTERM_BP_FAT	response to virus	16	5.7	1.2e-13	5.3e-11
GOTERM_BP_FAT	innate immune response	14	5	3e-09	6.7e-07
GOTERM_BP_FAT	inflammatory response	17	6	1.1e-07	1.6e-05
GOTERM_BP_FAT	response to wounding	18	6.4	7.6e-06	0.00085
GOTERM_BP_FAT	ISG15-protein conjugation	4	1.4	1.1e-05	0.0011
GOTERM_BP_FAT	positive regulation of cell death	14	5	5.4e-05	0.0037
GOTERM_BP_FAT	positive regulation of JNK cascade	5	1.8	5.9e-05	0.0038
GOTERM_BP_FAT	regulation of interleukin-6 production	6	2.1	7.5e-05	0.0044
GOTERM_BP_FAT	adaptive immune response	8	2.8	0.00017	0.0079
GOTERM_BP_FAT	response to exogenous dsRNA	4	1.4	0.00054	0.019
GOTERM_BP_FAT	chemotaxis	8	2.8	0.00084	0.027
GOTERM_BP_FAT	defense response	29	10.3	2.6e-11	8.8e-09
GOTERM_BP_FAT	antigen processing and presentation of peptide antigen via MHC class I	8	2.8	1.6e-09	4.3e-07
GOTERM_BP_FAT	antigen processing and presentation of peptide antigen	9	3.2	2.1e-08	4.1e-06
GOTERM_BP_FAT	regulation of cytokine production	14	5	7.2e-08	1.2e-05
GOTERM_BP_FAT	regulation of immune effector process	10	3.6	3.7e-06	0.0005
GOTERM_BP_FAT	regulation of leukocyte mediated immunity	9	3.2	5.7e-06	0.00069
GOTERM_BP_FAT	positive regulation of response to stimulus	13	4.6	1.2e-05	0.0011
GOTERM_BP_FAT	regulation of I-kappaB kinase/NF-kappaB cascade	7	2.5	1.8e-05	0.0016
GOTERM_BP_FAT	positive regulation of cytokine production	8	2.8	2.4e-05	0.002
GOTERM_BP_FAT	positive regulation of immune system process	13	4.6	3.3e-05	0.0026
GOTERM_BP_FAT	regulation of lymphocyte mediated immunity	8	2.8	3.3e-05	0.0024
GOTERM_BP_FAT	positive regulation of programmed cell death	14	5	5e-05	0.0036
GOTERM_BP_FAT	positive regulation of stress-activated protein kinase signaling pathway	5	1.8	5.9e-05	0.0038
GOTERM_BP_FAT	immune effector process	10	3.6	6.8e-05	0.0042
GOTERM_BP_FAT	positive regulation of I-kappaB kinase/NF-kappaB cascade	6	2.1	8.8e-05	0.0049
GOTERM_BP_FAT	positive regulation of interleukin-6 production	5	1.8	9.7e-05	0.0052
GOTERM_BP_FAT	induction of programmed cell death	11	3.9	0.00012	0.0061
GOTERM_BP_FAT	induction of apoptosis	11	3.9	0.00012	0.0061
GOTERM_BP_FAT	regulation of adaptive immune response	7	2.5	0.00013	0.0062
GOTERM_BP_FAT	regulation of adaptive immune response based on somatic recombination of immune receptors built from immunoglobulin superfamily domains	7	2.5	0.00013	0.0062
GOTERM_BP_FAT	regulation of leukocyte migration	4	1.4	0.00014	0.0068
GOTERM_BP_FAT	adaptive immune response based on somatic recombination of immune receptors built from immunoglobulin superfamily domains	8	2.8	0.00017	0.0079
GOTERM_BP_FAT	positive regulation of apoptosis	13	4.6	0.00019	0.0086
GOTERM_BP_FAT	regulation of cell proliferation	20	7.1	0.0002	0.0084
GOTERM_BP_FAT	regulation of apoptosis	20	7.1	0.00028	0.012
GOTERM_BP_FAT	regulation of programmed cell death	20	7.1	0.00032	0.013
GOTERM_BP_FAT	regulation of cell death	20	7.1	0.00035	0.014
GOTERM_BP_FAT	response to bacterium	10	3.6	0.00036	0.014
GOTERM_BP_FAT	regulation of chemokine production	4	1.4	0.00041	0.015
GOTERM_BP_FAT	antigen processing and presentation of exogenous antigen	5	1.8	0.00058	0.02
GOTERM_BP_FAT	response to molecule of bacterial origin	6	2.1	0.00059	0.02
GOTERM_BP_FAT	lymphocyte mediated immunity	7	2.5	0.00067	0.022
GOTERM_BP_FAT	cytokine biosynthetic process	4	1.4	0.00069	0.023
GOTERM_BP_FAT	taxis	8	2.8	0.00084	0.027
GOTERM_BP_FAT	cytokine metabolic process	4	1.4	0.00087	0.027
GOTERM_BP_FAT	positive regulation of tumor necrosis factor production	4	1.4	0.0011	0.033
GOTERM_BP_FAT	cytokine-mediated signaling pathway	6	2.1	0.0011	0.032
GOTERM_BP_FAT	antigen processing and presentation of endogenous antigen	3	1.1	0.0011	0.033
GOTERM_BP_FAT	antigen processing and presentation of endogenous peptide antigen	3	1.1	0.0011	0.033
GOTERM_BP_FAT	positive regulation of adaptive immune response based on somatic recombination of immune receptors built from immunoglobulin superfamily domains	5	1.8	0.0012	0.035
GOTERM_BP_FAT	positive regulation of adaptive immune response	5	1.8	0.0012	0.035
GOTERM_BP_FAT	positive regulation of protein kinase cascade	7	2.5	0.0014	0.04
GOTERM_BP_FAT	regulation of protein kinase cascade	9	3.2	0.0015	0.041
GOTERM_BP_FAT	leukocyte mediated immunity	7	2.5	0.0015	0.04
GOTERM_BP_FAT	regulation of T cell mediated immunity	4	1.4	0.0019	0.048
GOTERM_BP_FAT	response to lipopolysaccharide	5	1.8	0.0019	0.048
GOTERM_BP_FAT	positive regulation of leukocyte migration	3	1.1	0.0019	0.047
GOTERM_BP_FAT	antigen processing and presentation of exogenous peptide antigen via MHC class I	3	1.1	0.0019	0.047
GOTERM_BP_FAT	positive regulation of chemokine biosynthetic process	3	1.1	0.0019	0.047
GOTERM_BP_FAT	type I interferon biosynthetic process	3	1.1	0.0019	0.047
GOTERM_BP_FAT	type I interferon production	3	1.1	0.0019	0.047
GOTERM_BP_FAT	regulation of cytokine biosynthetic process	6	2.1	0.002	0.048
GOTERM_BP_FAT	positive regulation of leukocyte mediated immunity	5	1.8	0.0023	0.054
GOTERM_BP_FAT	positive regulation of lymphocyte mediated immunity	5	1.8	0.0023	0.054
GOTERM_BP_FAT	positive regulation of cytokine biosynthetic process	5	1.8	0.0027	0.064
GOTERM_BP_FAT	cytokine production	5	1.8	0.003	0.068
GOTERM_BP_FAT	positive regulation of immune response	8	2.8	0.003	0.067
GOTERM_BP_FAT	regulation of response to external stimulus	7	2.5	0.0032	0.071
GOTERM_BP_FAT	response to dsRNA	4	1.4	0.0034	0.074
GOTERM_BP_FAT	regulation of JNK cascade	5	1.8	0.0035	0.075
GOTERM_BP_FAT	cell cycle process	14	5	0.0036	0.075
GOTERM_BP_FAT	regulation of stress-activated protein kinase signaling pathway	5	1.8	0.0038	0.078
GOTERM_BP_FAT	positive regulation of immune effector process	5	1.8	0.0038	0.078
GOTERM_BP_FAT	antigen processing and presentation of exogenous peptide antigen	4	1.4	0.0039	0.078
GOTERM_BP_FAT	defense response to Gram-positive bacterium	4	1.4	0.0039	0.078
GOTERM_BP_FAT	regulation of interferon-alpha production	3	1.1	0.0039	0.078
GOTERM_BP_FAT	negative regulation of insulin receptor signaling pathway	3	1.1	0.0039	0.078
GOTERM_BP_FAT	regulation of chemokine biosynthetic process	3	1.1	0.0039	0.078
GOTERM_BP_FAT	positive regulation of MAPKKK cascade	5	1.8	0.0041	0.081
GOTERM_BP_FAT	phagocytosis	5	1.8	0.0048	0.092
GOTERM_BP_FAT	cell cycle	18	6.4	0.0054	0.1
GOTERM_BP_FAT	regulation of tumor necrosis factor production	4	1.4	0.0061	0.11
GOTERM_BP_FAT	regulation of cell activation	8	2.8	0.0063	0.11
GOTERM_BP_FAT	positive regulation of T cell mediated cytotoxicity	3	1.1	0.0066	0.12
GOTERM_BP_FAT	M phase	11	3.9	0.0066	0.12
GOTERM_BP_FAT	response to DNA damage stimulus	11	3.9	0.0072	0.12
GOTERM_BP_FAT	regulation of cellular localization	8	2.8	0.0075	0.13
GOTERM_BP_FAT	positive regulation of multicellular organismal process	8	2.8	0.008	0.13
GOTERM_BP_FAT	regulation of insulin receptor signaling pathway	3	1.1	0.0081	0.13
GOTERM_BP_FAT	pattern recognition receptor signaling pathway	3	1.1	0.0081	0.13
GOTERM_BP_FAT	positive regulation of defense response	5	1.8	0.0082	0.13
GOTERM_BP_FAT	regulation of cell killing	4	1.4	0.0083	0.13
GOTERM_BP_FAT	regulation of leukocyte mediated cytotoxicity	4	1.4	0.0083	0.13
GOTERM_BP_FAT	regulation of production of molecular mediator of immune response	4	1.4	0.0083	0.13
GOTERM_BP_FAT	regulation of transcription factor activity	5	1.8	0.0093	0.15
GOTERM_BP_FAT	regulation of cell migration	6	2.1	0.0094	0.15
GOTERM_BP_FAT	response to peptidoglycan	3	1.1	0.0098	0.15
GOTERM_BP_FAT	regulation of T cell mediated cytotoxicity	3	1.1	0.0098	0.15
GOTERM_BP_FAT	regulation of interferon-gamma production	4	1.4	0.0099	0.15
GOTERM_BP_FAT	positive regulation of signal transduction	8	2.8	0.011	0.16
GOTERM_BP_FAT	cellular response to stress	13	4.6	0.011	0.17
GOTERM_BP_FAT	immunoglobulin mediated immune response	5	1.8	0.012	0.17
GOTERM_BP_FAT	innate immune response-activating signal transduction	3	1.1	0.012	0.17
GOTERM_BP_FAT	lipopolysaccharide-mediated signaling pathway	3	1.1	0.012	0.17
GOTERM_BP_FAT	B cell mediated immunity	5	1.8	0.013	0.18
GOTERM_BP_FAT	negative regulation of response to stimulus	5	1.8	0.013	0.18
GOTERM_BP_FAT	negative regulation of cell proliferation	9	3.2	0.014	0.19
GOTERM_BP_FAT	positive regulation of T cell mediated immunity	3	1.1	0.014	0.19
GOTERM_BP_FAT	regulation of multi-organism process	3	1.1	0.014	0.19
GOTERM_BP_FAT	positive regulation of cell migration	4	1.4	0.015	0.2
GOTERM_BP_FAT	regulation of interferon-beta production	3	1.1	0.016	0.21
GOTERM_BP_FAT	activation of innate immune response	3	1.1	0.016	0.21
GOTERM_BP_FAT	leukocyte adhesion	3	1.1	0.016	0.21
GOTERM_BP_FAT	positive regulation of cell communication	8	2.8	0.017	0.22
GOTERM_BP_FAT	cell cycle phase	11	3.9	0.017	0.22
GOTERM_BP_FAT	regulation of cell motion	6	2.1	0.017	0.22
GOTERM_BP_FAT	defense response to bacterium	6	2.1	0.018	0.22
GOTERM_BP_FAT	regulation of type I interferon production	3	1.1	0.018	0.23
GOTERM_BP_FAT	regulation of interleukin-12 production	3	1.1	0.018	0.23
GOTERM_BP_FAT	defense response to virus	3	1.1	0.018	0.23
GOTERM_BP_FAT	regulation of locomotion	6	2.1	0.019	0.23
GOTERM_BP_FAT	M phase of mitotic cell cycle	8	2.8	0.019	0.24
GOTERM_BP_FAT	positive regulation of cell motion	4	1.4	0.019	0.23
GOTERM_BP_FAT	regulation of DNA binding	5	1.8	0.02	0.24
GOTERM_BP_FAT	nitrogen compound catabolic process	4	1.4	0.021	0.24
GOTERM_BP_FAT	regulation of cellular response to stress	5	1.8	0.021	0.24
GOTERM_BP_FAT	regulation of leukocyte activation	7	2.5	0.021	0.24
GOTERM_BP_FAT	negative regulation of immune system process	5	1.8	0.022	0.25
GOTERM_BP_FAT	leukocyte migration	4	1.4	0.022	0.25
GOTERM_BP_FAT	positive regulation of locomotion	4	1.4	0.023	0.26
GOTERM_BP_FAT	cellular macromolecule catabolic process	16	5.7	0.024	0.26
GOTERM_BP_FAT	regulation of lymphocyte proliferation	5	1.8	0.026	0.28
GOTERM_BP_FAT	regulation of mononuclear cell proliferation	5	1.8	0.026	0.28
GOTERM_BP_FAT	regulation of innate immune response	4	1.4	0.026	0.28
GOTERM_BP_FAT	antigen processing and presentation of endogenous peptide antigen via MHC class I	2	0.7	0.028	0.29
GOTERM_BP_FAT	regulation of leukocyte chemotaxis	2	0.7	0.028	0.29
GOTERM_BP_FAT	regulation of adiponectin secretion	2	0.7	0.028	0.29
GOTERM_BP_FAT	leukocyte tethering or rolling	2	0.7	0.028	0.29
GOTERM_BP_FAT	regulation of leukocyte proliferation	5	1.8	0.028	0.29
GOTERM_BP_FAT	immune response-regulating signal transduction	4	1.4	0.036	0.36
GOTERM_BP_FAT	regulation of binding	5	1.8	0.037	0.36
GOTERM_BP_FAT	regulation of protein localization	5	1.8	0.037	0.36
GOTERM_BP_FAT	negative regulation of transcription factor activity	3	1.1	0.037	0.36
GOTERM_BP_FAT	positive regulation of cell killing	3	1.1	0.041	0.38
GOTERM_BP_FAT	positive regulation of leukocyte mediated cytotoxicity	3	1.1	0.041	0.38
GOTERM_BP_FAT	positive regulation of phagocytosis	3	1.1	0.041	0.38
GOTERM_BP_FAT	DNA damage response, signal transduction resulting in induction of apoptosis	3	1.1	0.041	0.38
GOTERM_BP_FAT	macromolecule catabolic process	16	5.7	0.041	0.38
GOTERM_BP_FAT	regulation of MAPKKK cascade	5	1.8	0.041	0.38
GOTERM_BP_FAT	positive regulation of interleukin-12 production	2	0.7	0.041	0.38
GOTERM_BP_FAT	mitotic cell cycle checkpoint	3	1.1	0.044	0.4
GOTERM_BP_FAT	cell division	9	3.2	0.044	0.4
GOTERM_BP_FAT	regulation of inflammatory response	4	1.4	0.045	0.4
GOTERM_BP_FAT	DNA damage response, signal transduction	4	1.4	0.045	0.4
GOTERM_BP_FAT	positive regulation of cell proliferation	9	3.2	0.046	0.41
GOTERM_BP_FAT	positive regulation of NF-kappaB transcription factor activity	3	1.1	0.047	0.41
GOTERM_BP_FAT	regulation of phagocytosis	3	1.1	0.047	0.41
