# Supplementary material for: Genome-Wide Transcriptional Profiling Reveals Two Distinct Outcomes in Central Nervous System Infections of Rabies Virus
Source: Front Microbiol. 2016 May 19;7:751. doi: 10.3389/fmicb.2016.00751 (PMC4871871; doi:10.3389/fmicb.2016.00751)
Supplement: Supplementary file 11 [file Table11.XLS]

## Sheet: Sheet1
Supplementary Table 11. GO enrichment analysis of genes with the highest level of expression at 18 day post HEP-Flury infection.
Category	Term	Count	%	P-Value	Benjamini
GOTERM_BP_FAT	immune response	123	17.3	4.9e-68	1.2e-64
GOTERM_BP_FAT	leukocyte activation	66	9.3	9.3e-40	4.5e-37
GOTERM_BP_FAT	inflammatory response	60	8.5	8.1e-33	2.8e-30
GOTERM_BP_FAT	T cell activation	42	5.9	9.6e-29	1.9e-26
GOTERM_BP_FAT	response to wounding	68	9.6	1.5e-28	2.8e-26
GOTERM_BP_FAT	innate immune response	35	4.9	2.7e-22	3.2e-20
GOTERM_BP_FAT	immune response-activating cell surface receptor signaling pathway	22	3.1	2.2e-19	2e-17
GOTERM_BP_FAT	adaptive immune response	28	3.9	4.1e-18	3.3e-16
GOTERM_BP_FAT	T cell differentiation	25	3.5	4.8e-16	2.6e-14
GOTERM_BP_FAT	T cell selection	13	1.8	2.3e-12	9.9e-11
GOTERM_BP_FAT	chemotaxis	24	3.4	2.5e-11	9.2e-10
GOTERM_BP_FAT	cell death	53	7.5	1.5e-10	5.2e-09
GOTERM_BP_FAT	regulation of interferon-gamma production	12	1.7	1.8e-08	4.4e-07
GOTERM_BP_FAT	positive regulation of immune system process	70	9.9	3.9e-46	4.7e-43
GOTERM_BP_FAT	defense response	96	13.5	3.1e-44	2.5e-41
GOTERM_BP_FAT	cell activation	73	10.3	1.4e-43	8.7e-41
GOTERM_BP_FAT	positive regulation of immune response	49	6.9	1.9e-33	7.5e-31
GOTERM_BP_FAT	positive regulation of response to stimulus	54	7.6	1.6e-31	4.8e-29
GOTERM_BP_FAT	regulation of cell activation	50	7	2.1e-31	5.6e-29
GOTERM_BP_FAT	regulation of leukocyte activation	49	6.9	1.3e-30	3.2e-28
GOTERM_BP_FAT	regulation of lymphocyte activation	46	6.5	8.3e-29	1.8e-26
GOTERM_BP_FAT	lymphocyte activation	51	7.2	6.9e-28	1.2e-25
GOTERM_BP_FAT	activation of immune response	35	4.9	6.5e-26	1e-23
GOTERM_BP_FAT	immune effector process	40	5.6	6.3e-25	9.5e-23
GOTERM_BP_FAT	positive regulation of cell activation	35	4.9	3.2e-23	4.5e-21
GOTERM_BP_FAT	regulation of cytokine production	40	5.6	3.5e-23	4.8e-21
GOTERM_BP_FAT	positive regulation of leukocyte activation	34	4.8	2e-22	2.6e-20
GOTERM_BP_FAT	regulation of T cell activation	35	4.9	3.8e-22	4.3e-20
GOTERM_BP_FAT	positive regulation of lymphocyte activation	32	4.5	5.6e-21	6.1e-19
GOTERM_BP_FAT	leukocyte differentiation	37	5.2	7.2e-20	7.6e-18
GOTERM_BP_FAT	antigen processing and presentation of peptide antigen	21	3	8.6e-20	8.6e-18
GOTERM_BP_FAT	myeloid leukocyte activation	21	3	8.6e-20	8.6e-18
GOTERM_BP_FAT	leukocyte mediated immunity	30	4.2	1.5e-19	1.5e-17
GOTERM_BP_FAT	immune response-activating signal transduction	23	3.2	6.7e-19	6e-17
GOTERM_BP_FAT	positive regulation of T cell activation	26	3.7	7.6e-19	6.6e-17
GOTERM_BP_FAT	immune response-regulating cell surface receptor signaling pathway	22	3.1	1.5e-18	1.2e-16
GOTERM_BP_FAT	adaptive immune response based on somatic recombination of immune receptors built from immunoglobulin superfamily domains	28	3.9	4.1e-18	3.3e-16
GOTERM_BP_FAT	immune response-regulating signal transduction	23	3.2	5.7e-18	4.4e-16
GOTERM_BP_FAT	regulation of lymphocyte differentiation	24	3.4	5.7e-18	4.3e-16
GOTERM_BP_FAT	hemopoietic or lymphoid organ development	48	6.8	1.2e-17	8.9e-16
GOTERM_BP_FAT	immune system development	49	6.9	1.7e-17	1.2e-15
GOTERM_BP_FAT	hemopoiesis	44	6.2	1.3e-16	7.7e-15
GOTERM_BP_FAT	antigen processing and presentation	27	3.8	1.3e-16	7.4e-15
GOTERM_BP_FAT	regulation of lymphocyte proliferation	26	3.7	1.5e-16	7.2e-15
GOTERM_BP_FAT	regulation of mononuclear cell proliferation	26	3.7	1.5e-16	7.2e-15
GOTERM_BP_FAT	regulation of immune effector process	27	3.8	1.8e-16	1.4e-14
GOTERM_BP_FAT	antigen processing and presentation of exogenous peptide antigen	16	2.3	2.2e-16	1.4e-14
GOTERM_BP_FAT	regulation of leukocyte proliferation	26	3.7	3e-16	2e-14
GOTERM_BP_FAT	antigen processing and presentation of exogenous antigen	17	2.4	4.4e-16	2.6e-14
GOTERM_BP_FAT	lymphocyte mediated immunity	25	3.5	4.8e-16	2.6e-14
GOTERM_BP_FAT	lymphocyte differentiation	29	4.1	2.7e-15	1.5e-13
GOTERM_BP_FAT	antigen receptor-mediated signaling pathway	18	2.5	3.7e-15	2e-13
GOTERM_BP_FAT	regulation of T cell differentiation	20	2.8	5e-15	2.7e-13
GOTERM_BP_FAT	antigen processing and presentation of peptide or polysaccharide antigen via MHC class II	14	2	9.1e-15	4.8e-13
GOTERM_BP_FAT	regulation of adaptive immune response based on somatic recombination of immune receptors built from immunoglobulin superfamily domains	21	3	9.9e-15	5.1e-13
GOTERM_BP_FAT	regulation of adaptive immune response	21	3	9.9e-15	5.1e-13
GOTERM_BP_FAT	antigen processing and presentation of exogenous peptide antigen via MHC class II	13	1.8	1.7e-14	8.7e-13
GOTERM_BP_FAT	antigen processing and presentation of peptide antigen via MHC class II	13	1.8	1.7e-14	8.7e-13
GOTERM_BP_FAT	B cell mediated immunity	22	3.1	2.1e-14	1.1e-12
GOTERM_BP_FAT	positive regulation of lymphocyte differentiation	17	2.4	2.6e-14	1.3e-12
GOTERM_BP_FAT	negative regulation of immune system process	23	3.2	6.7e-14	3.2e-12
GOTERM_BP_FAT	positive regulation of cytokine production	21	3	9.3e-14	4.3e-12
GOTERM_BP_FAT	regulation of leukocyte mediated immunity	22	3.1	1.1e-13	5.2e-12
GOTERM_BP_FAT	positive regulation of T cell differentiation	16	2.3	1.9e-13	8.3e-12
GOTERM_BP_FAT	regulation of B cell activation	19	2.7	1.2e-12	5.4e-11
GOTERM_BP_FAT	immunoglobulin mediated immune response	20	2.8	1.5e-12	6.6e-11
GOTERM_BP_FAT	regulation of lymphocyte mediated immunity	20	2.8	2.9e-12	1.2e-10
GOTERM_BP_FAT	regulation of T cell proliferation	19	2.7	4.8e-12	2e-10
GOTERM_BP_FAT	B cell receptor signaling pathway	11	1.5	6.5e-12	2.6e-10
GOTERM_BP_FAT	response to bacterium	29	4.1	1.2e-11	4.9e-10
GOTERM_BP_FAT	thymic T cell selection	11	1.5	1.9e-11	7.4e-10
GOTERM_BP_FAT	regulation of cytokine biosynthetic process	19	2.7	2.2e-11	8.6e-10
GOTERM_BP_FAT	positive regulation of cytokine biosynthetic process	16	2.3	2.3e-11	8.5e-10
GOTERM_BP_FAT	taxis	24	3.4	2.5e-11	9.2e-10
GOTERM_BP_FAT	positive regulation of lymphocyte proliferation	17	2.4	3.3e-11	1.2e-09
GOTERM_BP_FAT	positive regulation of mononuclear cell proliferation	17	2.4	3.3e-11	1.2e-09
GOTERM_BP_FAT	mononuclear cell proliferation	16	2.3	3.3e-11	1.2e-09
GOTERM_BP_FAT	leukocyte proliferation	16	2.3	3.3e-11	1.2e-09
GOTERM_BP_FAT	positive regulation of leukocyte proliferation	17	2.4	6.5e-11	2.3e-09
GOTERM_BP_FAT	positive regulation of multicellular organismal process	28	3.9	1.7e-10	5.8e-09
GOTERM_BP_FAT	T cell proliferation	13	1.8	1.9e-10	6.4e-09
GOTERM_BP_FAT	acute inflammatory response	20	2.8	2e-10	6.6e-09
GOTERM_BP_FAT	positive regulation of T cell proliferation	14	2	2.8e-10	9.3e-09
GOTERM_BP_FAT	lymphocyte proliferation	15	2.1	3.1e-10	1e-08
GOTERM_BP_FAT	death	53	7.5	3.5e-10	1.1e-08
GOTERM_BP_FAT	cell activation during immune response	13	1.8	7.9e-10	2.5e-08
GOTERM_BP_FAT	leukocyte activation during immune response	13	1.8	7.9e-10	2.5e-08
GOTERM_BP_FAT	mast cell activation	10	1.4	7.9e-10	2.5e-08
GOTERM_BP_FAT	defense response to bacterium	22	3.1	9.1e-10	2.8e-08
GOTERM_BP_FAT	regulation of cell proliferation	53	7.5	1.2e-09	3.8e-08
GOTERM_BP_FAT	positive regulation of alpha-beta T cell activation	12	1.7	1.3e-09	3.9e-08
GOTERM_BP_FAT	cytokine-mediated signaling pathway	16	2.3	2.2e-09	6.7e-08
GOTERM_BP_FAT	positive regulation of apoptosis	33	4.6	2.5e-09	7.4e-08
GOTERM_BP_FAT	positive regulation of programmed cell death	33	4.6	3.1e-09	8.9e-08
GOTERM_BP_FAT	positive regulation of cell death	33	4.6	3.7e-09	1.1e-07
GOTERM_BP_FAT	negative thymic T cell selection	8	1.1	4.4e-09	1.3e-07
GOTERM_BP_FAT	regulation of programmed cell death	53	7.5	5.1e-09	1.4e-07
GOTERM_BP_FAT	apoptosis	47	6.6	5.8e-09	1.6e-07
GOTERM_BP_FAT	regulation of cell death	53	7.5	6.1e-09	1.7e-07
GOTERM_BP_FAT	negative regulation of lymphocyte activation	15	2.1	7.2e-09	1.9e-07
GOTERM_BP_FAT	regulation of apoptosis	52	7.3	9e-09	2.4e-07
GOTERM_BP_FAT	negative regulation of cell activation	15	2.1	9.4e-09	2.5e-07
GOTERM_BP_FAT	negative regulation of leukocyte activation	15	2.1	9.4e-09	2.5e-07
GOTERM_BP_FAT	programmed cell death	47	6.6	9.9e-09	2.6e-07
GOTERM_BP_FAT	humoral immune response	15	2.1	1.2e-08	3.2e-07
GOTERM_BP_FAT	positive regulation of signal transduction	26	3.7	1.3e-08	3.3e-07
GOTERM_BP_FAT	positive regulation of immune effector process	14	2	1.3e-08	3.3e-07
GOTERM_BP_FAT	negative T cell selection	8	1.1	1.4e-08	3.6e-07
GOTERM_BP_FAT	negative regulation of immune response	11	1.5	2.3e-08	5.6e-07
GOTERM_BP_FAT	positive regulation of defense response	15	2.1	2.6e-08	6.4e-07
GOTERM_BP_FAT	regulation of alpha-beta T cell activation	12	1.7	3.6e-08	8.8e-07
GOTERM_BP_FAT	positive regulation of adaptive immune response based on somatic recombination of immune receptors built from immunoglobulin superfamily domains	12	1.7	3.6e-08	8.8e-07
GOTERM_BP_FAT	positive regulation of adaptive immune response	12	1.7	3.6e-08	8.8e-07
GOTERM_BP_FAT	humoral immune response mediated by circulating immunoglobulin	12	1.7	5.1e-08	1.2e-06
GOTERM_BP_FAT	positive regulation of developmental process	28	3.9	7.2e-08	1.7e-06
GOTERM_BP_FAT	positive regulation of cell communication	26	3.7	8.7e-08	2e-06
GOTERM_BP_FAT	positive regulation of interferon-gamma production	9	1.3	9.1e-08	2.1e-06
GOTERM_BP_FAT	positive regulation of B cell activation	12	1.7	9.7e-08	2.2e-06
GOTERM_BP_FAT	alpha-beta T cell activation	10	1.4	9.8e-08	2.2e-06
GOTERM_BP_FAT	regulation of innate immune response	13	1.8	1.3e-07	2.9e-06
GOTERM_BP_FAT	induction of apoptosis	24	3.4	1.4e-07	3e-06
GOTERM_BP_FAT	induction of programmed cell death	24	3.4	1.4e-07	3e-06
GOTERM_BP_FAT	regulation of inflammatory response	14	2	2.1e-07	4.7e-06
GOTERM_BP_FAT	T cell differentiation in the thymus	11	1.5	2.2e-07	4.9e-06
GOTERM_BP_FAT	positive regulation of alpha-beta T cell differentiation	9	1.3	2.6e-07	5.7e-06
GOTERM_BP_FAT	myeloid leukocyte differentiation	11	1.5	4.2e-07	9.1e-06
GOTERM_BP_FAT	regulation of tumor necrosis factor production	10	1.4	4.9e-07	1e-05
GOTERM_BP_FAT	positive regulation of cell proliferation	31	4.4	7.1e-07	1.5e-05
GOTERM_BP_FAT	complement activation	11	1.5	7.6e-07	1.6e-05
GOTERM_BP_FAT	activation of plasma proteins involved in acute inflammatory response	11	1.5	7.6e-07	1.6e-05
GOTERM_BP_FAT	regulation of alpha-beta T cell differentiation	9	1.3	1e-06	2.1e-05
GOTERM_BP_FAT	negative regulation of response to stimulus	14	2	1.1e-06	2.2e-05
GOTERM_BP_FAT	regulation of B cell mediated immunity	10	1.4	1.3e-06	2.7e-05
GOTERM_BP_FAT	complement activation, classical pathway	10	1.4	1.3e-06	2.7e-05
GOTERM_BP_FAT	regulation of immunoglobulin mediated immune response	10	1.4	1.3e-06	2.7e-05
GOTERM_BP_FAT	defense response to Gram-positive bacterium	9	1.3	1.5e-06	3e-05
GOTERM_BP_FAT	response to molecule of bacterial origin	12	1.7	2.2e-06	4.4e-05
GOTERM_BP_FAT	positive regulation of lymphocyte mediated immunity	11	1.5	2.2e-06	4.4e-05
GOTERM_BP_FAT	positive regulation of leukocyte mediated immunity	11	1.5	2.2e-06	4.4e-05
GOTERM_BP_FAT	regulation of response to external stimulus	17	2.4	2.2e-06	4.4e-05
GOTERM_BP_FAT	regulation of interleukin-6 production	10	1.4	2.5e-06	4.8e-05
GOTERM_BP_FAT	regulation of B cell proliferation	10	1.4	2.5e-06	4.8e-05
GOTERM_BP_FAT	regulation of T cell mediated immunity	8	1.1	2.9e-06	5.6e-05
GOTERM_BP_FAT	positive regulation of molecular function	31	4.4	3.3e-06	6.5e-05
GOTERM_BP_FAT	positive regulation of transport	19	2.7	3.6e-06	6.9e-05
GOTERM_BP_FAT	cell proliferation	27	3.8	4.2e-06	7.9e-05
GOTERM_BP_FAT	myeloid cell differentiation	16	2.3	4.3e-06	8.1e-05
GOTERM_BP_FAT	icosanoid metabolic process	10	1.4	4.3e-06	8e-05
GOTERM_BP_FAT	lymphocyte activation during immune response	8	1.1	4.4e-06	8.2e-05
GOTERM_BP_FAT	myeloid dendritic cell differentiation	6	0.8	4.5e-06	8.3e-05
GOTERM_BP_FAT	positive thymic T cell selection	6	0.8	4.5e-06	8.3e-05
GOTERM_BP_FAT	myeloid dendritic cell activation	6	0.8	4.5e-06	8.3e-05
GOTERM_BP_FAT	negative regulation of adaptive immune response based on somatic recombination of immune receptors built from immunoglobulin superfamily domains	7	1	4.6e-06	8.5e-05
GOTERM_BP_FAT	negative regulation of adaptive immune response	7	1	4.6e-06	8.5e-05
GOTERM_BP_FAT	positive regulation of cellular biosynthetic process	45	6.3	5.3e-06	9.5e-05
GOTERM_BP_FAT	regulation of interleukin-2 production	8	1.1	6.6e-06	0.00012
GOTERM_BP_FAT	positive regulation of biosynthetic process	45	6.3	6.7e-06	0.00012
GOTERM_BP_FAT	protein maturation by peptide bond cleavage	13	1.8	6.7e-06	0.00012
GOTERM_BP_FAT	locomotory behavior	26	3.7	7.1e-06	0.00013
GOTERM_BP_FAT	unsaturated fatty acid metabolic process	10	1.4	7.2e-06	0.00013
GOTERM_BP_FAT	positive regulation of protein kinase cascade	15	2.1	7.2e-06	0.00012
GOTERM_BP_FAT	response to organic substance	42	5.9	7.2e-06	0.00012
GOTERM_BP_FAT	T cell activation during immune response	7	1	7.9e-06	0.00013
GOTERM_BP_FAT	leukocyte adhesion	7	1	7.9e-06	0.00013
GOTERM_BP_FAT	protein processing	15	2.1	9.4e-06	0.00016
GOTERM_BP_FAT	regulation of protein kinase cascade	20	2.8	9.6e-06	0.00016
GOTERM_BP_FAT	regulation of cell killing	9	1.3	1.4e-05	0.00023
GOTERM_BP_FAT	regulation of leukocyte mediated cytotoxicity	9	1.3	1.4e-05	0.00023
GOTERM_BP_FAT	regulation of production of molecular mediator of immune response	9	1.3	1.4e-05	0.00023
GOTERM_BP_FAT	phagocytosis	11	1.5	1.6e-05	0.00026
GOTERM_BP_FAT	positive regulation of cell differentiation	21	3	1.6e-05	0.00027
GOTERM_BP_FAT	positive regulation of macromolecule metabolic process	48	6.8	1.6e-05	0.00027
GOTERM_BP_FAT	positive T cell selection	6	0.8	1.9e-05	0.00031
GOTERM_BP_FAT	positive regulation of alpha-beta T cell proliferation	6	0.8	1.9e-05	0.00031
GOTERM_BP_FAT	regulation of B cell differentiation	7	1	2e-05	0.00032
GOTERM_BP_FAT	protein maturation	15	2.1	2e-05	0.00032
GOTERM_BP_FAT	response to cytokine stimulus	9	1.3	2.3e-05	0.00037
GOTERM_BP_FAT	positive regulation of DNA binding	10	1.4	2.8e-05	0.00044
GOTERM_BP_FAT	negative regulation of T cell activation	10	1.4	2.8e-05	0.00044
GOTERM_BP_FAT	antigen processing and presentation of peptide antigen via MHC class I	7	1	2.9e-05	0.00046
GOTERM_BP_FAT	regulation of T-helper 1 type immune response	5	0.7	3.2e-05	0.00051
GOTERM_BP_FAT	regulation of T cell mediated cytotoxicity	6	0.8	3.4e-05	0.00052
GOTERM_BP_FAT	regulation of immunoglobulin production	8	1.1	3.4e-05	0.00053
GOTERM_BP_FAT	regulation of acute inflammatory response	7	1	4.3e-05	0.00065
GOTERM_BP_FAT	regulation of calcium-mediated signaling	7	1	4.3e-05	0.00065
GOTERM_BP_FAT	positive regulation of interleukin-6 production	7	1	4.3e-05	0.00065
GOTERM_BP_FAT	negative regulation of mononuclear cell proliferation	9	1.3	4.7e-05	0.00072
GOTERM_BP_FAT	negative regulation of lymphocyte proliferation	9	1.3	4.7e-05	0.00072
GOTERM_BP_FAT	negative regulation of leukocyte proliferation	9	1.3	4.7e-05	0.00072
GOTERM_BP_FAT	positive regulation of macromolecule biosynthetic process	41	5.8	4.9e-05	0.00075
GOTERM_BP_FAT	positive regulation of binding	10	1.4	4.9e-05	0.00074
GOTERM_BP_FAT	positive regulation of innate immune response	9	1.3	5.9e-05	0.00088
GOTERM_BP_FAT	lymph node development	7	1	6e-05	0.0009
GOTERM_BP_FAT	negative regulation of cell proliferation	23	3.2	6.6e-05	0.00097
GOTERM_BP_FAT	alpha-beta T cell activation during immune response	5	0.7	7.3e-05	0.0011
GOTERM_BP_FAT	negative regulation of immune effector process	7	1	8.3e-05	0.0012
GOTERM_BP_FAT	regulation of antigen receptor-mediated signaling pathway	6	0.8	8.8e-05	0.0013
GOTERM_BP_FAT	positive regulation of T cell mediated immunity	6	0.8	8.8e-05	0.0013
GOTERM_BP_FAT	regulation of I-kappaB kinase/NF-kappaB cascade	9	1.3	0.00013	0.0019
GOTERM_BP_FAT	regulation of interleukin-2 biosynthetic process	6	0.8	0.00013	0.0019
GOTERM_BP_FAT	regulation of interleukin-1 production	6	0.8	0.00013	0.0019
GOTERM_BP_FAT	prostaglandin metabolic process	6	0.8	0.00013	0.0019
GOTERM_BP_FAT	negative regulation of leukocyte mediated immunity	6	0.8	0.00013	0.0019
GOTERM_BP_FAT	negative regulation of lymphocyte mediated immunity	6	0.8	0.00013	0.0019
GOTERM_BP_FAT	prostanoid metabolic process	6	0.8	0.00013	0.0019
GOTERM_BP_FAT	regulation of alpha-beta T cell proliferation	6	0.8	0.00013	0.0019
GOTERM_BP_FAT	activation of innate immune response	6	0.8	0.00013	0.0019
GOTERM_BP_FAT	protein kinase cascade	23	3.2	0.00014	0.002
GOTERM_BP_FAT	T cell receptor signaling pathway	7	1	0.00015	0.0021
GOTERM_BP_FAT	intracellular signaling cascade	59	8.3	0.00016	0.0022
GOTERM_BP_FAT	positive regulation of tumor necrosis factor production	6	0.8	0.00019	0.0027
GOTERM_BP_FAT	defense response to virus	6	0.8	0.00019	0.0027
GOTERM_BP_FAT	regulation of protein transport	11	1.5	0.00019	0.0027
GOTERM_BP_FAT	positive regulation of leukocyte mediated cytotoxicity	7	1	0.0002	0.0027
GOTERM_BP_FAT	positive regulation of cell killing	7	1	0.0002	0.0027
GOTERM_BP_FAT	leukocyte migration	9	1.3	0.00022	0.003
GOTERM_BP_FAT	cytokine production	9	1.3	0.00022	0.003
GOTERM_BP_FAT	positive regulation of T cell mediated cytotoxicity	5	0.7	0.00025	0.0034
GOTERM_BP_FAT	positive regulation of CD4-positive, alpha beta T cell differentiation	5	0.7	0.00025	0.0034
GOTERM_BP_FAT	positive regulation of calcium-mediated signaling	6	0.8	0.00027	0.0037
GOTERM_BP_FAT	positive regulation of cellular component organization	15	2.1	0.00028	0.0038
GOTERM_BP_FAT	positive regulation of transcription factor activity	8	1.1	0.00028	0.0038
GOTERM_BP_FAT	positive regulation of NF-kappaB transcription factor activity	7	1	0.00032	0.0043
GOTERM_BP_FAT	induction of apoptosis by extracellular signals	7	1	0.00032	0.0043
GOTERM_BP_FAT	regulation of phagocytosis	7	1	0.00032	0.0043
GOTERM_BP_FAT	regulation of vesicle-mediated transport	12	1.7	0.00036	0.0048
GOTERM_BP_FAT	myeloid leukocyte mediated immunity	6	0.8	0.00037	0.0049
GOTERM_BP_FAT	neutrophil chemotaxis	6	0.8	0.00037	0.0049
GOTERM_BP_FAT	macrophage activation	5	0.7	0.0004	0.0052
GOTERM_BP_FAT	regulation of interleukin-10 production	5	0.7	0.0004	0.0052
GOTERM_BP_FAT	regulation of establishment of protein localization	11	1.5	0.00041	0.0053
GOTERM_BP_FAT	positive regulation of protein transport	8	1.1	0.00041	0.0054
GOTERM_BP_FAT	regulation of inflammatory response to antigenic stimulus	6	0.8	0.0005	0.0064
GOTERM_BP_FAT	cell chemotaxis	7	1	0.0005	0.0065
GOTERM_BP_FAT	icosanoid biosynthetic process	7	1	0.0005	0.0065
GOTERM_BP_FAT	leukocyte chemotaxis	7	1	0.0005	0.0065
GOTERM_BP_FAT	CD4-positive, alpha-beta T cell differentiation during immune response	4	0.6	0.00056	0.0071
GOTERM_BP_FAT	T-helper cell differentiation	4	0.6	0.00056	0.0071
GOTERM_BP_FAT	regulation of DNA binding	11	1.5	0.00057	0.0073
GOTERM_BP_FAT	regulation of CD4-positive, alpha beta T cell differentiation	5	0.7	0.00061	0.0077
GOTERM_BP_FAT	I-kappaB kinase/NF-kappaB cascade	7	1	0.00062	0.0078
GOTERM_BP_FAT	unsaturated fatty acid biosynthetic process	7	1	0.00062	0.0078
GOTERM_BP_FAT	alpha-beta T cell differentiation	6	0.8	0.00065	0.0082
GOTERM_BP_FAT	integrin-mediated signaling pathway	11	1.5	0.00071	0.0088
GOTERM_BP_FAT	regulation of endocytosis	9	1.3	0.00084	0.01
GOTERM_BP_FAT	B cell activation	11	1.5	0.00087	0.011
GOTERM_BP_FAT	myeloid cell activation during immune response	5	0.7	0.00088	0.011
GOTERM_BP_FAT	chaperone mediated protein folding requiring cofactor	5	0.7	0.00088	0.011
GOTERM_BP_FAT	innate immune response-activating signal transduction	5	0.7	0.00088	0.011
GOTERM_BP_FAT	regulation of humoral immune response	5	0.7	0.00088	0.011
GOTERM_BP_FAT	regulation of protein secretion	7	1	0.00091	0.011
GOTERM_BP_FAT	negative regulation of defense response	7	1	0.00091	0.011
GOTERM_BP_FAT	positive regulation of secretion	9	1.3	0.00096	0.012
GOTERM_BP_FAT	regulation of MAPKKK cascade	12	1.7	0.00097	0.012
GOTERM_BP_FAT	alpha-beta T cell differentiation during immune response	4	0.6	0.0011	0.013
GOTERM_BP_FAT	T cell differentiation during immune response	4	0.6	0.0011	0.013
GOTERM_BP_FAT	behavior	30	4.2	0.0012	0.015
GOTERM_BP_FAT	regulation of hypersensitivity	5	0.7	0.0012	0.015
GOTERM_BP_FAT	regulation of interleukin-1 beta production	5	0.7	0.0012	0.015
GOTERM_BP_FAT	cellular defense response	5	0.7	0.0012	0.015
GOTERM_BP_FAT	regulation of acute inflammatory response to antigenic stimulus	5	0.7	0.0012	0.015
GOTERM_BP_FAT	positive regulation of B cell proliferation	6	0.8	0.0013	0.016
GOTERM_BP_FAT	protein secretion	6	0.8	0.0013	0.016
GOTERM_BP_FAT	homeostasis of number of cells	13	1.8	0.0015	0.018
GOTERM_BP_FAT	positive regulation of I-kappaB kinase/NF-kappaB cascade	7	1	0.0015	0.018
GOTERM_BP_FAT	regulation of cellular localization	16	2.3	0.0016	0.018
GOTERM_BP_FAT	positive regulation of phagocytosis	6	0.8	0.0017	0.019
GOTERM_BP_FAT	'de novo' protein folding	5	0.7	0.0017	0.019
GOTERM_BP_FAT	regulation of isotype switching	5	0.7	0.0017	0.019
GOTERM_BP_FAT	'de novo' posttranslational protein folding	5	0.7	0.0017	0.019
GOTERM_BP_FAT	positive regulation of endocytosis	7	1	0.0018	0.021
GOTERM_BP_FAT	regulation of interleukin-1 beta secretion	4	0.6	0.0018	0.021
GOTERM_BP_FAT	positive regulation of interleukin-1 production	4	0.6	0.0018	0.021
GOTERM_BP_FAT	positive regulation of interleukin-1 secretion	4	0.6	0.0018	0.021
GOTERM_BP_FAT	activated T cell proliferation	4	0.6	0.0018	0.021
GOTERM_BP_FAT	macrophage differentiation	4	0.6	0.0018	0.021
GOTERM_BP_FAT	positive regulation of interleukin-1 beta secretion	4	0.6	0.0018	0.021
GOTERM_BP_FAT	positive regulation of interleukin-1 beta production	4	0.6	0.0018	0.021
GOTERM_BP_FAT	regulation of interleukin-1 secretion	4	0.6	0.0018	0.021
GOTERM_BP_FAT	regulation of transcription factor activity	9	1.3	0.002	0.022
GOTERM_BP_FAT	response to protein stimulus	11	1.5	0.002	0.023
GOTERM_BP_FAT	positive regulation of inflammatory response	6	0.8	0.002	0.023
GOTERM_BP_FAT	positive regulation of MAPKKK cascade	8	1.1	0.0021	0.024
GOTERM_BP_FAT	phagocytosis, engulfment	5	0.7	0.0022	0.025
GOTERM_BP_FAT	positive regulation of nitric oxide biosynthetic process	5	0.7	0.0022	0.025
GOTERM_BP_FAT	regulation of cytokine secretion	5	0.7	0.0022	0.025
GOTERM_BP_FAT	regulation of myeloid leukocyte mediated immunity	5	0.7	0.0022	0.025
GOTERM_BP_FAT	cell adhesion	37	5.2	0.0024	0.026
GOTERM_BP_FAT	biological adhesion	37	5.2	0.0024	0.026
GOTERM_BP_FAT	regulation of protein localization	11	1.5	0.0026	0.028
GOTERM_BP_FAT	regulation of binding	11	1.5	0.0026	0.028
GOTERM_BP_FAT	regulation of protein amino acid phosphorylation	13	1.8	0.0027	0.029
GOTERM_BP_FAT	peptidyl-tyrosine modification	7	1	0.0028	0.031
GOTERM_BP_FAT	peptidyl-tyrosine phosphorylation	7	1	0.0028	0.031
GOTERM_BP_FAT	regulation of tumor necrosis factor biosynthetic process	4	0.6	0.0029	0.031
GOTERM_BP_FAT	T-helper 1 type immune response	4	0.6	0.0029	0.031
GOTERM_BP_FAT	natural killer cell activation	5	0.7	0.0029	0.031
GOTERM_BP_FAT	positive regulation of catalytic activity	21	3	0.0032	0.034
GOTERM_BP_FAT	response to lipopolysaccharide	7	1	0.0033	0.035
GOTERM_BP_FAT	positive regulation of protein kinase activity	13	1.8	0.0033	0.035
GOTERM_BP_FAT	regulation of secretion	13	1.8	0.0035	0.037
GOTERM_BP_FAT	positive regulation of protein secretion	5	0.7	0.0036	0.038
GOTERM_BP_FAT	negative regulation of B cell activation	5	0.7	0.0036	0.038
GOTERM_BP_FAT	regulation of T-helper 2 type immune response	4	0.6	0.0042	0.043
GOTERM_BP_FAT	positive regulation of interleukin-2 biosynthetic process	4	0.6	0.0042	0.043
GOTERM_BP_FAT	regulation of peptidyl-tyrosine phosphorylation	8	1.1	0.0043	0.044
GOTERM_BP_FAT	cytokine secretion	3	0.4	0.0044	0.046
GOTERM_BP_FAT	alpha-beta T cell proliferation	3	0.4	0.0044	0.046
GOTERM_BP_FAT	positive regulation of T-helper 1 type immune response	3	0.4	0.0044	0.046
GOTERM_BP_FAT	calcium-mediated signaling	5	0.7	0.0045	0.046
GOTERM_BP_FAT	regulation of myeloid leukocyte differentiation	6	0.8	0.0048	0.049
GOTERM_BP_FAT	positive regulation of kinase activity	13	1.8	0.0048	0.049
GOTERM_BP_FAT	regulation of phosphorylation	22	3.1	0.0049	0.049
GOTERM_BP_FAT	regulation of protein modification process	15	2.1	0.0052	0.052
GOTERM_BP_FAT	regulation of nitric oxide biosynthetic process	5	0.7	0.0056	0.055
GOTERM_BP_FAT	positive regulation of cellular protein metabolic process	11	1.5	0.0056	0.055
GOTERM_BP_FAT	lymphocyte homeostasis	6	0.8	0.0056	0.056
GOTERM_BP_FAT	CD4-positive, alpha beta T cell differentiation	4	0.6	0.0058	0.057
GOTERM_BP_FAT	positive regulation of isotype switching	4	0.6	0.0058	0.057
GOTERM_BP_FAT	prostanoid biosynthetic process	4	0.6	0.0058	0.057
GOTERM_BP_FAT	regulation of organic acid transport	4	0.6	0.0058	0.057
GOTERM_BP_FAT	pattern recognition receptor signaling pathway	4	0.6	0.0058	0.057
GOTERM_BP_FAT	negative regulation of B cell proliferation	4	0.6	0.0058	0.057
GOTERM_BP_FAT	prostaglandin biosynthetic process	4	0.6	0.0058	0.057
GOTERM_BP_FAT	positive regulation of cytokine secretion	4	0.6	0.0058	0.057
GOTERM_BP_FAT	regulation of amino acid transport	4	0.6	0.0058	0.057
GOTERM_BP_FAT	leukocyte degranulation	4	0.6	0.0058	0.057
GOTERM_BP_FAT	response to extracellular stimulus	13	1.8	0.0058	0.057
GOTERM_BP_FAT	positive regulation of protein amino acid phosphorylation	8	1.1	0.0058	0.057
GOTERM_BP_FAT	positive regulation of transferase activity	13	1.8	0.0065	0.063
GOTERM_BP_FAT	endocytosis	16	2.3	0.0069	0.066
GOTERM_BP_FAT	membrane invagination	16	2.3	0.0069	0.066
GOTERM_BP_FAT	regulation of phosphate metabolic process	22	3.1	0.0073	0.07
GOTERM_BP_FAT	regulation of phosphorus metabolic process	22	3.1	0.0073	0.07
GOTERM_BP_FAT	production of molecular mediator of immune response	6	0.8	0.0075	0.071
GOTERM_BP_FAT	regulation of angiogenesis	7	1	0.0077	0.073
GOTERM_BP_FAT	regulation of JNK cascade	7	1	0.0077	0.073
GOTERM_BP_FAT	cytosolic calcium ion transport	4	0.6	0.0077	0.073
GOTERM_BP_FAT	regulation of T cell receptor signaling pathway	4	0.6	0.0077	0.073
GOTERM_BP_FAT	positive regulation of DNA recombination	4	0.6	0.0077	0.073
GOTERM_BP_FAT	negative regulation of sequestering of calcium ion	4	0.6	0.0077	0.073
GOTERM_BP_FAT	regulation of interleukin-4 production	4	0.6	0.0077	0.073
GOTERM_BP_FAT	detection of biotic stimulus	4	0.6	0.0077	0.073
GOTERM_BP_FAT	calcium ion transport into cytosol	4	0.6	0.0077	0.073
GOTERM_BP_FAT	release of sequestered calcium ion into cytosol	4	0.6	0.0077	0.073
GOTERM_BP_FAT	regulation of sequestering of calcium ion	4	0.6	0.0077	0.073
GOTERM_BP_FAT	regulation of stress-activated protein kinase signaling pathway	7	1	0.0085	0.08
GOTERM_BP_FAT	positive regulation of phosphorylation	8	1.1	0.0085	0.08
GOTERM_BP_FAT	regulation of homeostatic process	8	1.1	0.0085	0.08
GOTERM_BP_FAT	antigen processing and presentation of peptide antigen via MHC class Ib	3	0.4	0.0086	0.08
GOTERM_BP_FAT	positive regulation of tumor necrosis factor biosynthetic process	3	0.4	0.0086	0.08
GOTERM_BP_FAT	phospholipid translocation	3	0.4	0.0086	0.08
GOTERM_BP_FAT	innate immune response activating cell surface receptor signaling pathway	3	0.4	0.0086	0.08
GOTERM_BP_FAT	lipid translocation	3	0.4	0.0086	0.08
GOTERM_BP_FAT	regulation of granulocyte differentiation	3	0.4	0.0086	0.08
GOTERM_BP_FAT	regulation of T-helper 1 cell differentiation	3	0.4	0.0086	0.08
GOTERM_BP_FAT	response to virus	9	1.3	0.0094	0.086
GOTERM_BP_FAT	negative regulation of inflammatory response	5	0.7	0.0096	0.088
GOTERM_BP_FAT	positive regulation of protein metabolic process	11	1.5	0.01	0.092
GOTERM_BP_FAT	positive regulation of phosphate metabolic process	8	1.1	0.01	0.093
GOTERM_BP_FAT	positive regulation of phosphorus metabolic process	8	1.1	0.01	0.093
GOTERM_BP_FAT	protein amino acid phosphorylation	38	5.4	0.011	0.098
GOTERM_BP_FAT	positive regulation of protein modification process	9	1.3	0.011	0.098
GOTERM_BP_FAT	positive regulation of peptidyl-tyrosine phosphorylation	6	0.8	0.011	0.098
GOTERM_BP_FAT	cytolysis	5	0.7	0.011	0.1
GOTERM_BP_FAT	wound healing	11	1.5	0.012	0.11
GOTERM_BP_FAT	regulated secretory pathway	4	0.6	0.013	0.11
GOTERM_BP_FAT	positive regulation of inflammatory response to antigenic stimulus	4	0.6	0.013	0.11
GOTERM_BP_FAT	regulation of interleukin-6 biosynthetic process	4	0.6	0.013	0.11
GOTERM_BP_FAT	regulation of DNA recombination	5	0.7	0.013	0.11
GOTERM_BP_FAT	MAPKKK cascade	11	1.5	0.014	0.12
GOTERM_BP_FAT	regulation of myeloid cell differentiation	7	1	0.014	0.12
GOTERM_BP_FAT	regulation of gamma-delta T cell activation	3	0.4	0.014	0.12
GOTERM_BP_FAT	positive regulation of T-helper cell differentiation	3	0.4	0.014	0.12
GOTERM_BP_FAT	response to lipoteichoic acid	3	0.4	0.014	0.12
GOTERM_BP_FAT	positive regulation of gamma-delta T cell differentiation	3	0.4	0.014	0.12
GOTERM_BP_FAT	positive regulation of gamma-delta T cell activation	3	0.4	0.014	0.12
GOTERM_BP_FAT	regulation of gamma-delta T cell differentiation	3	0.4	0.014	0.12
GOTERM_BP_FAT	regulation of protein kinase activity	15	2.1	0.014	0.12
GOTERM_BP_FAT	positive regulation of nitrogen compound metabolic process	32	4.5	0.015	0.13
GOTERM_BP_FAT	positive regulation of organelle organization	7	1	0.015	0.13
GOTERM_BP_FAT	positive regulation of B cell mediated immunity	4	0.6	0.016	0.13
GOTERM_BP_FAT	positive regulation of immunoglobulin mediated immune response	4	0.6	0.016	0.13
GOTERM_BP_FAT	lipid catabolic process	12	1.7	0.016	0.13
GOTERM_BP_FAT	leukocyte homeostasis	6	0.8	0.017	0.14
GOTERM_BP_FAT	positive regulation of response to external stimulus	6	0.8	0.017	0.14
GOTERM_BP_FAT	response to mechanical stimulus	6	0.8	0.017	0.14
GOTERM_BP_FAT	response to unfolded protein	7	1	0.018	0.15
GOTERM_BP_FAT	regulation of kinase activity	15	2.1	0.018	0.15
GOTERM_BP_FAT	positive regulation of nuclear division	4	0.6	0.019	0.16
GOTERM_BP_FAT	regulation of tissue remodeling	4	0.6	0.019	0.16
GOTERM_BP_FAT	positive regulation of mitosis	4	0.6	0.019	0.16
GOTERM_BP_FAT	multicellular organismal homeostasis	8	1.1	0.02	0.17
GOTERM_BP_FAT	membrane organization	19	2.7	0.02	0.17
GOTERM_BP_FAT	negative regulation of amino acid transport	3	0.4	0.021	0.17
GOTERM_BP_FAT	positive regulation of production of molecular mediator of immune response	3	0.4	0.021	0.17
GOTERM_BP_FAT	mast cell mediated immunity	3	0.4	0.021	0.17
GOTERM_BP_FAT	negative regulation of antigen receptor-mediated signaling pathway	3	0.4	0.021	0.17
GOTERM_BP_FAT	mast cell degranulation	3	0.4	0.021	0.17
GOTERM_BP_FAT	negative regulation of amine transport	3	0.4	0.021	0.17
GOTERM_BP_FAT	negative regulation of T cell mediated immunity	3	0.4	0.021	0.17
GOTERM_BP_FAT	negative regulation of L-glutamate transport	3	0.4	0.021	0.17
GOTERM_BP_FAT	positive regulation of leukocyte degranulation	3	0.4	0.021	0.17
GOTERM_BP_FAT	positive regulation of interleukin-10 production	3	0.4	0.021	0.17
GOTERM_BP_FAT	positive regulation of mast cell degranulation	3	0.4	0.021	0.17
GOTERM_BP_FAT	negative regulation of T cell receptor signaling pathway	3	0.4	0.021	0.17
GOTERM_BP_FAT	cellular extravasation	3	0.4	0.021	0.17
GOTERM_BP_FAT	negative regulation of organic acid transport	3	0.4	0.021	0.17
GOTERM_BP_FAT	positive regulation of mast cell activation	3	0.4	0.021	0.17
GOTERM_BP_FAT	positive regulation of growth	7	1	0.021	0.17
GOTERM_BP_FAT	pyridine nucleotide metabolic process	5	0.7	0.022	0.18
GOTERM_BP_FAT	negative regulation of T cell proliferation	5	0.7	0.022	0.18
GOTERM_BP_FAT	positive regulation of stress-activated protein kinase signaling pathway	4	0.6	0.023	0.18
GOTERM_BP_FAT	positive regulation of JNK cascade	4	0.6	0.023	0.18
GOTERM_BP_FAT	regulation of transferase activity	15	2.1	0.024	0.19
GOTERM_BP_FAT	liver development	6	0.8	0.025	0.2
GOTERM_BP_FAT	cell migration	17	2.4	0.026	0.2
GOTERM_BP_FAT	regulation of cellular protein metabolic process	19	2.7	0.026	0.2
GOTERM_BP_FAT	secretion	16	2.3	0.027	0.21
GOTERM_BP_FAT	response to fungus	4	0.6	0.027	0.2
GOTERM_BP_FAT	regulation of osteoclast differentiation	4	0.6	0.027	0.2
GOTERM_BP_FAT	positive regulation of angiogenesis	4	0.6	0.027	0.2
GOTERM_BP_FAT	regulation of cellular response to stress	8	1.1	0.027	0.2
GOTERM_BP_FAT	positive regulation of MAP kinase activity	7	1	0.027	0.21
GOTERM_BP_FAT	regulation of mast cell activation	3	0.4	0.028	0.21
GOTERM_BP_FAT	regulation of mast cell degranulation	3	0.4	0.028	0.21
GOTERM_BP_FAT	antigen processing and presentation via MHC class Ib	3	0.4	0.028	0.21
GOTERM_BP_FAT	antibiotic transport	3	0.4	0.028	0.21
GOTERM_BP_FAT	positive regulation of interferon-beta biosynthetic process	3	0.4	0.028	0.21
GOTERM_BP_FAT	toll-like receptor signaling pathway	3	0.4	0.028	0.21
GOTERM_BP_FAT	regulation of L-glutamate transport	3	0.4	0.028	0.21
GOTERM_BP_FAT	regulation of T-helper cell differentiation	3	0.4	0.028	0.21
GOTERM_BP_FAT	regulation of interferon-beta biosynthetic process	3	0.4	0.028	0.21
GOTERM_BP_FAT	activation of NF-kappaB-inducing kinase activity	3	0.4	0.028	0.21
GOTERM_BP_FAT	response to protozoan	3	0.4	0.028	0.21
GOTERM_BP_FAT	negative regulation of homeostatic process	3	0.4	0.028	0.21
GOTERM_BP_FAT	positive regulation of interleukin-6 biosynthetic process	3	0.4	0.028	0.21
GOTERM_BP_FAT	immunoglobulin production	5	0.7	0.028	0.21
GOTERM_BP_FAT	cellular response to extracellular stimulus	6	0.8	0.03	0.22
GOTERM_BP_FAT	phosphate metabolic process	46	6.5	0.03	0.22
GOTERM_BP_FAT	phosphorus metabolic process	46	6.5	0.03	0.22
GOTERM_BP_FAT	secretion by cell	14	2	0.03	0.23
GOTERM_BP_FAT	T cell homeostasis	4	0.6	0.031	0.23
GOTERM_BP_FAT	B cell differentiation	6	0.8	0.033	0.24
GOTERM_BP_FAT	phosphorylation	39	5.5	0.034	0.25
GOTERM_BP_FAT	negative regulation of signal transduction	13	1.8	0.036	0.26
GOTERM_BP_FAT	response to nutrient levels	10	1.4	0.036	0.26
GOTERM_BP_FAT	leukotriene metabolic process	4	0.6	0.036	0.26
GOTERM_BP_FAT	negative regulation of ion transport	4	0.6	0.036	0.26
GOTERM_BP_FAT	regulation of type I hypersensitivity	3	0.4	0.036	0.26
GOTERM_BP_FAT	positive regulation of type II hypersensitivity	3	0.4	0.036	0.26
GOTERM_BP_FAT	positive regulation of myeloid leukocyte mediated immunity	3	0.4	0.036	0.26
GOTERM_BP_FAT	production of molecular mediator of acute inflammatory response	3	0.4	0.036	0.26
GOTERM_BP_FAT	negative regulation of cell killing	3	0.4	0.036	0.26
GOTERM_BP_FAT	positive regulation of type IIa hypersensitivity	3	0.4	0.036	0.26
GOTERM_BP_FAT	response to ATP	3	0.4	0.036	0.26
GOTERM_BP_FAT	lymphocyte costimulation	3	0.4	0.036	0.26
GOTERM_BP_FAT	regulation of leukocyte degranulation	3	0.4	0.036	0.26
GOTERM_BP_FAT	regulation of anion transport	3	0.4	0.036	0.26
GOTERM_BP_FAT	T cell costimulation	3	0.4	0.036	0.26
GOTERM_BP_FAT	positive regulation of B cell differentiation	3	0.4	0.036	0.26
GOTERM_BP_FAT	negative regulation of leukocyte mediated cytotoxicity	3	0.4	0.036	0.26
GOTERM_BP_FAT	regulation of type II hypersensitivity	3	0.4	0.036	0.26
GOTERM_BP_FAT	regulation of type IIa hypersensitivity	3	0.4	0.036	0.26
GOTERM_BP_FAT	positive regulation of transcription, DNA-dependent	25	3.5	0.037	0.26
GOTERM_BP_FAT	positive regulation of RNA metabolic process	25	3.5	0.039	0.28
GOTERM_BP_FAT	regulation of natural killer cell mediated cytotoxicity	4	0.6	0.041	0.28
GOTERM_BP_FAT	regulation of natural killer cell mediated immunity	4	0.6	0.041	0.28
GOTERM_BP_FAT	second-messenger-mediated signaling	10	1.4	0.041	0.28
GOTERM_BP_FAT	water-soluble vitamin metabolic process	5	0.7	0.042	0.29
GOTERM_BP_FAT	positive regulation of cell cycle	5	0.7	0.042	0.29
GOTERM_BP_FAT	protein amino acid autophosphorylation	7	1	0.043	0.3
GOTERM_BP_FAT	activation of MAPK activity	6	0.8	0.044	0.3
GOTERM_BP_FAT	regulation of endopeptidase activity	6	0.8	0.044	0.3
GOTERM_BP_FAT	regulation of caspase activity	6	0.8	0.044	0.3
GOTERM_BP_FAT	regulation of MAP kinase activity	8	1.1	0.045	0.31
GOTERM_BP_FAT	positive regulation of activated T cell proliferation	3	0.4	0.046	0.31
GOTERM_BP_FAT	positive regulation of interferon-gamma biosynthetic process	3	0.4	0.046	0.31
GOTERM_BP_FAT	cellular alkene metabolic process	4	0.6	0.047	0.31
GOTERM_BP_FAT	regulation of peptidase activity	6	0.8	0.048	0.32
GOTERM_BP_FAT	activation of protein kinase activity	6	0.8	0.048	0.32
