# Supplementary material for: Genome-Wide Transcriptional Profiling Reveals Two Distinct Outcomes in Central Nervous System Infections of Rabies Virus
Source: Front Microbiol. 2016 May 19;7:751. doi: 10.3389/fmicb.2016.00751 (PMC4871871; doi:10.3389/fmicb.2016.00751)
Supplement: Supplementary file 12 [file Table12.XLS]

## Sheet: Sheet1
Supplementary Table 12. GO enrichment analysis of genes that were up-regulated consistently from 10 to 25 days post HEP-Flury infection.
Category	Term	Count	%	P-Value	Benjamini
GOTERM_BP_FAT	positive regulation of immune response	4	14.3	0.0013	0.45
GOTERM_BP_FAT	humoral immune response	3	10.7	0.0034	0.32
GOTERM_BP_FAT	positive regulation of adaptive immune response based on somatic recombination of immune receptors built from immunoglobulin superfamily domains	3	10.7	0.0014	0.27
GOTERM_BP_FAT	positive regulation of adaptive immune response	3	10.7	0.0014	0.27
GOTERM_BP_FAT	positive regulation of response to stimulus	4	14.3	0.0032	0.39
GOTERM_BP_FAT	regulation of adaptive immune response	3	10.7	0.0037	0.29
GOTERM_BP_FAT	regulation of adaptive immune response based on somatic recombination of immune receptors built from immunoglobulin superfamily domains	3	10.7	0.0037	0.29
GOTERM_BP_FAT	regulation of inflammatory response	3	10.7	0.0038	0.25
GOTERM_BP_FAT	positive regulation of immune system process	4	14.3	0.0043	0.25
GOTERM_BP_FAT	antibacterial humoral response	2	7.1	0.0048	0.24
GOTERM_BP_FAT	immune response	5	17.9	0.0063	0.28
GOTERM_BP_FAT	type II hypersensitivity	2	7.1	0.0065	0.26
GOTERM_BP_FAT	antimicrobial humoral response	2	7.1	0.0065	0.26
GOTERM_BP_FAT	type IIa hypersensitivity	2	7.1	0.0065	0.26
GOTERM_BP_FAT	antibody-dependent cellular cytotoxicity	2	7.1	0.0065	0.26
GOTERM_BP_FAT	acute inflammatory response	3	10.7	0.0075	0.27
GOTERM_BP_FAT	hypersensitivity	2	7.1	0.0081	0.27
GOTERM_BP_FAT	acute inflammatory response to antigenic stimulus	2	7.1	0.0081	0.27
GOTERM_BP_FAT	activation of immune response	3	10.7	0.0084	0.26
GOTERM_BP_FAT	regulation of apoptosis	5	17.9	0.011	0.31
GOTERM_BP_FAT	inflammatory response to antigenic stimulus	2	7.1	0.011	0.29
GOTERM_BP_FAT	positive regulation of type I hypersensitivity	2	7.1	0.011	0.29
GOTERM_BP_FAT	regulation of programmed cell death	5	17.9	0.012	0.28
GOTERM_BP_FAT	regulation of cell death	5	17.9	0.012	0.27
GOTERM_BP_FAT	regulation of response to external stimulus	3	10.7	0.012	0.26
GOTERM_BP_FAT	regulation of type II hypersensitivity	2	7.1	0.013	0.27
GOTERM_BP_FAT	regulation of type IIa hypersensitivity	2	7.1	0.013	0.27
GOTERM_BP_FAT	positive regulation of type II hypersensitivity	2	7.1	0.013	0.27
GOTERM_BP_FAT	regulation of type I hypersensitivity	2	7.1	0.013	0.27
GOTERM_BP_FAT	positive regulation of myeloid leukocyte mediated immunity	2	7.1	0.013	0.27
GOTERM_BP_FAT	positive regulation of type IIa hypersensitivity	2	7.1	0.013	0.27
GOTERM_BP_FAT	positive regulation of hypersensitivity	2	7.1	0.016	0.31
GOTERM_BP_FAT	positive regulation of acute inflammatory response to antigenic stimulus	2	7.1	0.016	0.31
GOTERM_BP_FAT	positive regulation of acute inflammatory response	2	7.1	0.018	0.32
GOTERM_BP_FAT	positive regulation of transport	3	10.7	0.019	0.33
GOTERM_BP_FAT	leukocyte mediated cytotoxicity	2	7.1	0.019	0.32
GOTERM_BP_FAT	regulation of hypersensitivity	2	7.1	0.021	0.33
GOTERM_BP_FAT	regulation of acute inflammatory response to antigenic stimulus	2	7.1	0.021	0.33
GOTERM_BP_FAT	positive regulation of inflammatory response to antigenic stimulus	2	7.1	0.021	0.33
GOTERM_BP_FAT	phagocytosis, recognition	2	7.1	0.021	0.33
GOTERM_BP_FAT	positive regulation of B cell mediated immunity	2	7.1	0.022	0.34
GOTERM_BP_FAT	positive regulation of immunoglobulin mediated immune response	2	7.1	0.022	0.34
GOTERM_BP_FAT	phagocytosis, engulfment	2	7.1	0.024	0.35
GOTERM_BP_FAT	regulation of myeloid leukocyte mediated immunity	2	7.1	0.024	0.35
GOTERM_BP_FAT	cell killing	2	7.1	0.026	0.36
GOTERM_BP_FAT	trophectodermal cell differentiation	2	7.1	0.026	0.36
GOTERM_BP_FAT	myeloid leukocyte mediated immunity	2	7.1	0.027	0.36
GOTERM_BP_FAT	regulation of inflammatory response to antigenic stimulus	2	7.1	0.029	0.37
GOTERM_BP_FAT	regulation of acute inflammatory response	2	7.1	0.029	0.37
GOTERM_BP_FAT	blastocyst formation	2	7.1	0.035	0.42
GOTERM_BP_FAT	positive regulation of phagocytosis	2	7.1	0.037	0.43
GOTERM_BP_FAT	endocytosis	3	10.7	0.037	0.42
GOTERM_BP_FAT	membrane invagination	3	10.7	0.037	0.42
GOTERM_BP_FAT	lymphocyte activation	3	10.7	0.038	0.42
GOTERM_BP_FAT	positive regulation of inflammatory response	2	7.1	0.038	0.41
GOTERM_BP_FAT	regulation of phagocytosis	2	7.1	0.04	0.41
GOTERM_BP_FAT	regulation of B cell mediated immunity	2	7.1	0.047	0.46
GOTERM_BP_FAT	regulation of immunoglobulin mediated immune response	2	7.1	0.047	0.46
GOTERM_BP_FAT	complement activation, classical pathway	2	7.1	0.047	0.46
GOTERM_BP_FAT	leukocyte activation	3	10.7	0.048	0.46
